# Supplementary material for: Integrating images from multiple microscopy screens reveals diverse patterns of change in the subcellular localization of proteins
Source: eLife. 2018 Apr 5;7:e31872. doi: 10.7554/eLife.31872 (PMC5935485; doi:10.7554/eLife.31872)
Supplement: Figure 2—source data 1. — Columns in this spreadsheet are features, whereas rows are proteins. [file elife-31872-fig2-data1.txt]

UID	URA3_SEF_B0	URA3_SEF_B1	URA3_SEF_B2	URA3_SEF_B3	URA3_SEF_B4	URA3_SEF_M0	URA3_SEF_M1	URA3_SEF_M2	URA3_SEF_M3	URA3_SEF_M4	URA3_MCT_B0	URA3_MCT_B1	URA3_MCT_B2	URA3_MCT_B3	URA3_MCT_B4	URA3_MCT_M0	URA3_MCT_M1	URA3_MCT_M2	URA3_MCT_M3	URA3_MCT_M4	URA3_EDG_B0	URA3_EDG_B1	URA3_EDG_B2	URA3_EDG_B3	URA3_EDG_B4	URA3_EDG_M0	URA3_EDG_M1	URA3_EDG_M2	URA3_EDG_M3	URA3_EDG_M4	URA3_CEN_B0	URA3_CEN_B1	URA3_CEN_B2	URA3_CEN_B3	URA3_CEN_B4	URA3_CEN_M0	URA3_CEN_M1	URA3_CEN_M2	URA3_CEN_M3	URA3_CEN_M4	URA3_NEC_B0	URA3_NEC_B1	URA3_NEC_B2	URA3_NEC_B3	URA3_NEC_B4	URA3_NEC_M0	URA3_NEC_M1	URA3_NEC_M2	URA3_NEC_M3
TOP2	-0.907237029	1.04741189	-0.404996825	0.313651789	-0.601935966	0.944658636	-0.035112836	1.354944358	1.017888177	-0.69291534	-0.880533895	1.010598046	-0.01714161	0.769096844	0.068289323	0.034618017	0.614385382	1.429756426	0.55067136	0.337699072	-0.229358456	-1.196073937	0.245055002	-0.408939355	-1.263268536	-0.577383381	-0.21481514	-0.821696774	-1.422890004	-2.176741246	-0.571134045	1.039052411	-0.444735278	0.395917997	0.457222234	0.234561121	0.972919516	0.456799979	1.154252428	1.969554937	-2.422175188	0.340133197	-0.996024104	1.89244912	-0.424191116	-1.77100909	1.272225756	2.027924313	-1.185477241
SGS1	0.148659264	-1.783824775	-0.505285238	-0.949960856	-1.200270584	-4.181275236	4.171895984	0.819852494	1.805470992	0.726596091	-1.084111663	-0.428487318	0.633993534	-0.432218445	-0.351393011	-1.32854262	3.511374637	0.678875914	1.353216716	0.273245483	0.531818397	0.266210616	-0.479085373	0.030729595	0.521366555	0.108070741	-4.203391289	-0.952060116	-1.100456577	-0.672499251	-0.762138449	-0.284777864	0.675201149	-0.122263537	0.076177152	-1.063553824	4.218408238	0.798033366	1.437802478	0.59782025	2.232419901	0.604917235	-0.882509585	1.214097684	3.122497211	-0.09524051	2.927633036	-0.841334643	0.348837055
SRS2	0.781910903	-0.326876468	-0.025539171	-0.549387694	-0.196217479	0.635711482	0.169320097	0.255000345	-0.580371771	-0.605342451	0.43587655	-0.130714617	0.710328421	0.009838277	0.108727194	-0.194836147	0.333286988	0.447508594	-0.461968149	-0.145528024	-1.271314905	0.245409736	-0.95448463	-0.225770109	-0.450308408	-0.019886073	-0.214799009	-1.045400656	-0.298571551	-0.140890713	0.654151562	-0.01891687	0.951152283	0.213045709	0.357038271	-0.119018395	0.402512642	1.015392806	0.126801471	-0.023315002	0.191225237	-0.279078584	0.506707529	1.145669194	0.679007668	0.620037203	0.380080921	0.13090603	-1.458934302
UFD4	2.027465323	-1.58104147	0.231852866	0.100479509	0.812008483	0.476525937	0.330330235	-1.500271258	-0.486050465	-2.105462982	2.540966876	-1.145516842	1.889792371	2.183734203	2.433161618	2.239608706	0.471537219	0.425796523	2.002817128	-0.212527242	-3.030436537	0.732582447	-2.961656341	-3.030129058	-2.727246908	-2.555338407	-0.734509222	-0.952063447	-1.55109497	0.042136233	2.242298962	-0.331368526	2.727743062	2.882859866	2.761790635	2.190901273	0.497746578	0.858460499	1.543762423	-0.283007295	1.736298025	0.859255647	1.418230271	0.697685887	2.622362937	1.635848898	0.892189069	0.421960252	3.744052597
YEL025C	0.282978782	-0.194920869	0.267796726	0.280052835	0.710579815	0.826775192	0.781877433	0.267483372	2.678788223	-0.18984033	0.24941007	-0.12323421	1.260546591	1.318548096	1.375144915	1.290262519	0.982195555	0.770788159	1.409969353	0.460869442	-0.528894888	-0.120594499	-0.988484981	-1.482511398	-1.21211613	-1.623084724	-0.923807784	-0.860482287	-1.637648897	-0.556110403	0.339389297	0.110926468	1.308269344	1.545627929	1.56685809	1.372841166	1.180574384	1.103975124	1.679983929	0.590241025	0.827743547	-0.271945031	0.423304415	1.195578255	-0.275168158	-0.392022624	-0.169770768	1.272719572	0.476545095
DNA2	-2.269712465	-1.684619908	0.348149763	-0.054225346	-0.986142725	4.171318075	-1.146574576	2.338199008	-2.123385901	-0.880439215	-1.841165484	-0.06472461	2.056431919	0.735483985	0.085179148	4.783538036	0.915349496	2.450853542	-1.712169148	-1.26232038	0.234101997	-0.05374968	-2.156486676	-0.774011009	0.013653568	-4.9331164	-0.452702076	-2.480924874	1.554727563	1.560924731	-2.003296809	0.313479965	2.26823978	0.707122478	0.092242714	4.523783638	0.455602041	2.034136589	-1.571821042	-1.483651853	-1.322720135	-1.692997578	2.009576992	1.472194043	0.876162676	3.470440543	0.047581658	2.133826096	-1.831419811
RPA135	-0.424631843	-0.319069461	-0.35948942	0.33594237	-0.167855967	-0.443635558	0.000419436	1.248596112	-0.847200946	-0.570872455	-0.610968289	-0.429996586	-0.015783143	0.548483965	-0.308996696	-0.301186261	0.489469115	0.851594382	-1.012835001	-0.512783795	0.211747526	0.669632201	-0.432632536	-0.002299356	0.240907843	0.087825004	-0.459107644	-0.554941698	0.332319687	0.056890182	-0.215611969	-0.739068817	0.881428465	-0.532541334	-0.508903332	-0.68373648	0.338626498	0.64453747	-0.229908236	-0.300167343	0.206023183	1.120047434	0.274194082	-0.015635056	0.799369386	-0.252721575	0.53505822	0.513683446	-0.546603871
SSK2	-0.231471377	-0.098699635	0.1030585	-1.321156034	0.104134362	-1.244308834	-0.020818805	-0.484929942	-0.66529537	-0.717851212	0.460594815	1.434082125	1.250215211	-0.054570608	0.826130672	0.097580815	1.340518178	1.528887283	0.87114635	0.717468103	-0.827122871	-1.57997656	-1.608436048	-0.081115762	-1.101935069	-0.106146794	-1.227328116	-1.881791187	-1.209197733	-0.954621384	0.762090281	1.268310686	1.455090209	0.248679043	0.87974212	0.151746784	1.262540323	1.902631629	1.078700046	1.171166386	0.205938142	1.533710958	1.75698399	0.082350873	1.982123367	-1.717988333	0.728755872	0.137311174	-0.873928243
SMC1	-1.634701264	-0.09330955	-0.471496578	-1.124521207	-0.226069158	-0.424796049	-0.656924356	-0.409864812	-1.041863293	-0.364956615	0.285673662	1.013917744	0.176489369	-0.436794633	0.07139134	0.290271295	-0.478073541	0.383925522	-0.831699861	0.146260057	-0.516166408	-1.392462504	-1.005283721	0.136299233	-0.646722496	-0.185669542	0.115766721	-1.11089461	0.76733953	-0.805567288	0.412519278	1.069343048	0.691063691	-0.254092401	0.352993227	0.593643404	-0.219803046	0.84375428	-0.89585869	0.36243809	-0.15731861	0.952236403	-0.693924627	-0.228691397	-0.475726634	1.208646395	-0.891262833	-0.241125917	-0.205902219
BUD3	4.213533354	3.895839154	5.725250454	8.090914499	3.611078568	-1.932994103	1.645420475	2.277451466	3.625616935	0.834643407	2.467486539	4.837856488	5.581165844	5.299561263	2.987401567	0.194561248	1.69819987	2.655297539	2.223398453	0.074820991	0.070145065	1.86160398	0.016438309	1.160924502	2.163563444	-1.374105172	0.471434696	-1.036768391	0.865640159	2.035947833	0.215966385	-1.162427291	0.414723422	-0.987740439	-1.68298728	0.683738823	-0.050571207	1.759251448	-0.79568673	-1.369192143	3.168128126	3.889237706	8.255953643	4.838246585	4.785817298	-1.471847364	1.530083597	-0.05907515	4.323452356
UTP22	0.368531382	-0.240641779	-0.263280142	-0.679731293	1.138142614	-0.438176398	0.920748557	-0.318399137	-0.52074825	1.036989944	0.243468154	0.210628984	0.230284918	-0.067495393	1.44524724	-0.688583075	2.26310568	0.776448971	0.34888514	1.734185607	-0.811221733	-0.934885167	0.434673198	-0.497838264	-1.724688546	0.655474312	-2.304713915	0.01115026	0.045437952	-1.429789925	0.525488959	0.772016531	-0.419369114	1.439233625	2.074123245	-0.143343415	3.563705395	0.562446054	0.039189628	1.468551214	-1.002730101	-0.363099657	0.935459219	0.252803332	-0.096525069	-0.073555291	-0.619129249	-1.104179741	1.52810809
DOP1	0.570414212	0.129067295	-0.835397137	1.505641663	1.283298402	-4.336337988	-2.090059335	-2.33396943	-0.095354413	-0.925999385	1.025226942	2.451845965	1.352333461	2.347381457	2.09991896	-1.612787543	-2.316659995	-0.953906125	1.566672763	1.56255844	-0.009407725	-3.629016256	-0.166628071	-3.009231582	-1.669242222	-0.695984332	2.033268204	1.707004913	-1.219041503	-1.50866957	-0.702821646	4.661486326	0.607702261	3.000621298	2.090026196	-0.079474705	-2.7674272	-0.100560353	0.701097943	2.22947927	2.070425454	2.9030198	-1.769197637	0.753475074	1.381764866	-9.634449994	1.1137754	-1.111742901	1.195457079
UBP12	-1.054238285	-0.590432371	-0.634680667	-1.049091875	0.223070302	-0.093631094	-0.277749994	-0.391047125	-0.383940502	-0.512846836	0.467880229	0.165406368	0.452080227	-0.507011872	0.686408901	0.276554515	0.196464552	0.027328712	0.002076802	0.386359404	-0.618540843	-0.406017044	-1.001438219	-0.034087407	-0.940644352	-0.605020566	-0.613882245	-0.857922696	-0.332096805	-1.218437892	0.477125985	0.283315993	0.677683362	-0.230159923	0.637656868	0.697614488	0.945987378	0.229825075	0.262516091	1.04845117	-0.556852251	0.393724296	-0.500829002	-1.300527456	1.396261244	0.217067627	-0.408082316	-0.024494158	0.927557959
RIM15	-1.266664337	-0.625654682	-1.225674358	-1.076035445	-1.285434739	-0.171446491	0.575711391	0.45260597	-1.358071253	-0.99142397	-0.984931047	-0.609473279	-0.414301292	-0.856073359	-0.039994012	0.56096132	2.267477235	0.553146972	-0.023842864	0.886924969	0.179949872	0.079914064	0.676745207	0.678103725	0.052360457	-0.784774158	-2.332554504	-0.67281036	-0.027688064	-0.775903047	-0.468921532	-0.328523732	-0.142914153	-0.622517668	0.219985979	0.769114523	2.394740945	0.914196559	0.255564011	1.251887914	-0.639500988	-1.239905471	0.960963901	-1.873135503	1.16362854	-0.314267069	-0.458398645	-1.644284528	-2.532154653
PDS5	-0.197118632	0.566031908	-1.302815135	0.092868851	-1.41569073	1.070580725	0.171359573	-0.052469275	-0.448270944	-0.403747199	0.123742058	0.958878895	-1.044835044	0.079017537	-1.053132824	1.19821772	0.942707846	0.326023913	-0.314095953	-0.291866193	-0.258187322	-1.202638333	1.126612617	-0.126683991	1.197667473	-0.58158089	-0.864246958	-0.77883706	-0.257871925	1.345450334	0.293946886	1.687871453	-1.089956981	0.110134721	-1.491291961	0.377589213	0.740161909	0.469134151	-0.087460413	-1.977133904	-0.13860121	1.02397563	-0.334705831	-1.001891943	-1.448885567	1.682054502	0.759079688	1.483116462	0.124537423
YLR422W	0.701344899	-0.597059223	-0.233019122	-1.206298684	-0.122373355	-0.344881052	-0.968661925	-0.718080913	-0.591391039	-0.202029034	0.650996007	0.95114373	0.481141528	-0.465549156	-0.012776633	0.272880893	0.62726095	0.22488368	0.281236435	1.122590551	-0.652185693	-1.030084685	-0.562488275	0.534031617	-0.315146847	-0.245575529	-0.638684491	-0.103192383	-0.125423024	-1.326033945	0.776436179	0.784629124	0.540367946	-0.35346898	0.095621335	0.575236393	1.044394255	0.173628115	0.357110081	1.508964506	0.496910847	0.184901335	0.626532004	-0.243619153	-0.219174882	-0.591726278	0.807280025	-0.55561209	-0.411829201
RAD9	0.053697619	-0.13916287	-1.181227717	-0.480051224	-0.549222546	-0.867661524	-0.362384051	0.134822306	-0.350871831	-0.652169981	0.78318255	0.373986165	-0.698314035	0.022694298	-0.457995393	-0.0050257	-0.342087074	0.708897711	-0.140046522	-0.244653583	-0.655574644	-0.698313976	0.288972638	0.124623527	0.106641927	-0.263270281	0.361221537	-0.742353174	-0.216637354	0.417485379	0.773433375	0.618398969	-0.439226077	-0.218176274	-0.41097795	0.092043449	-0.529588403	0.609328916	0.137465049	-0.219326658	1.038408551	0.349948867	-1.383033435	1.194586698	0.401987242	0.039152917	0.050424074	0.572290736	-0.406249782
BRR2	0.388178089	-0.74472173	0.485760467	0.801447897	0.424034772	-0.861528099	-0.833158155	-0.158087458	0.584155373	0.178299177	0.870160981	-0.338790392	0.859146043	1.479853344	0.317857508	-0.745828663	0.118234573	0.127498037	0.911608107	0.640867177	-0.692685864	0.320296341	-1.251560139	-1.822453877	-0.49006578	0.269687789	0.13985014	-0.408937054	-1.785966463	-0.34827037	0.63994341	-0.240100365	1.103314602	1.474016069	0.381770394	-0.350291973	0.166660119	0.205921879	1.613357763	0.484606914	0.409148697	0.12989163	-0.816418666	0.299194058	-0.282568854	-0.502015698	1.734682585	-0.926742835	1.645139924
IKI3	-0.530745053	-2.068438469	-0.473526302	-1.058362749	-1.336253826	-1.552547264	-1.901509813	-0.970902953	-1.043103405	-0.73170963	1.113548911	-0.692540768	1.107974185	0.295903568	0.971169836	-0.113595995	-0.537835854	0.09525716	-0.297019218	1.659667818	-0.775530226	0.987594485	-1.034825998	0.216935968	-0.976914611	0.700207915	0.907747999	0.379856335	0.633920516	-1.299786924	0.519329361	-0.907943733	1.056300653	-0.037703043	0.942504333	-0.60392561	-0.858809926	-0.02714252	-0.278750604	1.388226889	0.922235434	0.73822796	0.961213015	0.37683234	-1.719233118	-0.732617921	-1.282116191	-0.251497471	-0.543611684
TAO3	0.074155266	-0.823036846	-0.384430811	-0.163666683	-0.032825515	-0.245067167	0.224332094	0.582431717	0.563471567	0.2263879	0.294355784	0.074792587	-0.443935928	0.359072497	-0.081232652	0.229561515	0.373170232	0.366360107	0.510800681	0.778372408	-0.552920849	-0.013949177	0.347050547	-0.206828129	0.221982534	-0.30263276	-0.576443565	-0.308070691	-0.620389321	-0.622734366	0.451707599	-0.005097955	-0.481059257	0.404339178	-0.09860671	0.165007407	0.533424103	0.392751835	0.550739761	0.939450076	0.842981637	-0.74386981	-1.731414145	-0.32001255	0.5409886	0.372264187	-0.706792592	0.175051817	0.120493521
RSE1	-0.077566646	-0.974009964	-0.105506524	-0.20629589	-0.576921715	-0.464934043	-0.097826473	-0.532963682	0.201173712	-1.805775708	0.395616554	-0.177365254	1.110919444	0.696935736	-1.493621528	1.001528216	-1.004061303	0.852261486	0.517132672	0.11018095	-1.238172231	1.1915468	1.211262628	0.087141757	0.146539413	0.55043751	2.894979548	1.25924336	0.798458103	1.855922293	0.809548183	-0.468397343	-0.756547299	0.376141524	-0.204773424	0.007810878	-1.949814824	-0.859285397	-0.3441193	-1.115357402	-0.927252954	2.506855776	1.913442423	0.987248382	-2.442819325	1.077565264	0.018465601	1.296105126	1.647562025
HAL9	0.57711605	2.119579114	0.69242629	0.061655864	0.209478432	1.435212504	0.235158875	0.238914937	0.507647037	0.834612969	0.321275755	1.686562939	0.416669685	-0.303605833	0.651438072	1.86067228	0.888646574	-0.060824388	0.579027965	0.187613429	-0.390823908	-1.575350867	-0.79542563	0.468894281	-0.772200903	-1.986250304	-1.05384381	0.498809392	-0.70578083	-0.835053396	0.30358161	1.395086327	0.947938141	-0.427408006	1.248650345	2.5685337	0.645988712	-0.570423316	0.62881963	0.531180975	0.329608163	0.943808767	-0.374314302	-0.343349432	2.335408194	1.744962455	2.551121182	0.927183156	1.594896442
SPC105	-1.290991038	-0.473848086	2.818175865	2.468165572	0.772800322	-0.874402773	3.873876955	4.867476867	3.095982754	4.492063665	-1.703371079	-1.178038458	3.080382814	0.892702574	0.264134539	1.345050989	2.903637633	3.235415258	3.111595587	2.514268791	1.101904175	0.727622352	-1.474147549	-0.064953182	1.981084328	5.546127652	-1.300306766	-5.067476387	-0.690297759	0.288355573	-1.446204848	-0.873845619	1.786496966	-0.991487676	-1.646227417	-3.33300895	0.666865442	6.38760641	1.525320622	0.145098857	-0.364576017	-1.144059559	1.951377279	1.287470294	-0.261035166	5.252127472	3.49547346	0.915338845	0.493517019
KCC4	0.890344126	-1.488298931	-0.204722349	-0.115137568	0.599547217	1.006443899	-0.174496089	0.391258494	-0.170145489	-1.289306516	-1.343631365	-0.426506448	0.303630165	-0.577563363	0.632059933	0.042514714	-0.935341955	0.119824342	-0.371657401	-0.895826981	1.412908599	0.848175808	0.197279164	0.555046497	-0.750460586	1.238674554	0.635841837	-0.419383639	0.673838419	0.472802493	-0.370316172	-0.575311412	0.14094081	-0.717956471	0.715633706	0.522178229	-0.872128878	0.359739268	-0.493152337	-0.701844483	-3.848477988	1.129837504	0.524379623	-1.129560909	-0.020046005	-2.570306621	0.862278409	1.630310534	0.093928111
FIR1	nan	nan	nan	nan	nan	nan	nan	nan	nan	nan	nan	nan	nan	nan	nan	nan	nan	nan	nan	nan	nan	nan	nan	nan	nan	nan	nan	nan	nan	nan	nan	nan	nan	nan	nan	nan	nan	nan	nan	nan	nan	nan	nan	nan	nan	nan	nan	nan	nan
NNF2	0.534576078	-0.810019422	-1.932029274	0.518430641	0.566364343	-2.283873538	-0.585609866	-1.117878608	1.74291778	-0.019943428	0.38434122	-0.869598448	-0.330173501	1.116260179	1.968200377	0.787447087	-0.299958423	-0.598226609	1.640255288	-0.064364697	-1.518585725	0.725698426	0.148379032	-0.143635933	-2.534906428	-0.459438851	-0.012013136	0.305523524	-1.02513909	0.735762438	0.766753137	-0.883264511	-0.542349646	0.639015584	2.084741274	0.94795599	-0.2358237	-0.561213265	1.138308155	-0.331075611	-0.067994068	2.672094125	-3.597280256	2.537991092	-0.713883529	3.154697024	-0.289420431	0.940243235	3.194655863
RIC1	1.191999785	0.69067682	0.744843078	0.402316914	-0.048293932	0.119132731	-0.227677226	0.424418039	0.304068116	-0.199496036	1.913753344	1.513712647	1.35280964	0.360821931	0.272132045	-0.009430486	-1.080304799	0.99810493	1.005657408	0.192106377	-3.621488919	-0.972091529	-1.532831431	-1.154212949	0.064915891	-0.045590413	1.093443706	0.027739114	-1.200054756	-0.303340822	2.865418335	1.155855911	1.219525279	0.793317442	0.265902781	0.044715063	-0.861841192	0.523808759	0.681758165	0.551921983	0.622156451	4.165009617	-1.291010216	-0.325430393	-1.832249635	1.267280744	-2.490589444	2.882754593	0.487508723
PDR1	1.778216005	1.965034656	1.341220191	0.252853026	1.14399797	0.979252844	1.122910881	0.486928033	1.140545707	-0.338092453	2.102554384	2.64452976	1.071546473	0.719278813	1.345578965	1.477122701	1.408998632	0.51133294	1.534577269	-0.581571247	-1.726739408	-2.575186156	-0.933774073	-0.779769567	-0.941078316	-2.723082922	-1.968368641	-0.377161701	-2.891422219	-0.086958804	2.152378059	2.65698973	0.73798634	0.813098995	0.874618496	2.147553481	2.289422074	0.253944331	3.04769025	-0.169063628	2.595845161	0.556859686	-1.108156862	-0.655092305	1.768612918	-1.0363501	-0.644725442	0.074936711	-0.145943735
MDR1	0.388892306	0.468434665	0.511576758	0.329221885	0.165231317	0.577008827	1.689787967	-0.198737703	-0.742914948	-0.36403824	-0.173026949	0.663793789	-0.16900299	1.84975287	1.675257145	0.34424686	0.944630458	-0.115770454	0.0466483	-0.996307097	-0.713462392	-0.537520511	-0.443447309	-0.662004279	-2.108445848	-0.753817462	-0.737733844	-0.102883571	0.495076992	0.583407054	0.451377619	0.753732252	0.215126248	1.001040078	1.756923152	0.558787625	0.478569833	0.033915122	0.225645561	-1.031690073	-0.406881241	0.899142255	-1.235870872	4.229603484	0.749512494	0.103943204	-0.25649879	-0.558765342	2.40226163
YFL034W	-4.240522101	-0.838158857	0.255406787	0.833541076	0.143409991	0.24225594	-0.083215057	-0.167757716	0.507179185	-0.058849147	-0.656696875	0.573503912	1.052524217	2.556706058	1.58963894	0.937117721	0.116272934	0.030224668	1.662647185	1.83370805	0.853657152	-0.182663504	-1.10581418	-2.755704208	-1.527205114	-0.913790883	-0.4944191	-0.566470973	-1.466214466	-2.268796477	0.193622369	0.192433744	0.915253232	2.24250303	1.213297734	0.897752423	0.374321176	0.261337538	1.686383669	1.164185226	1.978283986	0.512631063	0.872181345	0.156506419	-0.304139726	0.907140294	2.536838827	-0.712974055	2.79289059
VID30	-0.383104466	0.538742397	-0.560867263	-1.149197518	-0.624694193	-0.039814517	-0.079949315	-0.80105495	-0.324076893	-0.6683108	0.785653143	0.771660276	-0.458893229	-0.299168012	-0.337916125	0.108983755	-0.160919865	-0.196548091	-0.081187599	-0.012452684	-0.864238429	-0.74346875	1.239170896	0.55619955	0.719493972	0.283394791	-0.085546827	0.400876768	0.061083309	-0.064555876	0.814797266	0.888131842	-0.502955827	-0.483941029	-0.694569585	-0.11520896	-0.020873641	-0.349397677	-0.081161856	0.003632744	0.403196979	0.91700978	1.204093725	-0.543874906	0.615744486	1.372884662	0.678746688	0.807643425	1.802224271
GAL11	-0.515968495	0.072827233	1.391290549	-0.419767084	-0.390057937	0.813053817	0.50813616	0.123066104	-0.256223473	0.504804877	0.317671621	0.723851409	2.136743066	0.306354761	0.00051725	0.555266904	-0.720061233	0.391012695	0.07574522	0.040378399	-0.114308006	-0.426697673	-1.689704072	-0.33001436	-0.532909085	-1.779053062	-0.601531358	-0.253488313	0.545739041	0.511964815	0.339316231	0.405952641	1.788647501	0.28786666	0.496080858	1.744751964	0.743511129	0.725050932	-0.743782204	0.52497149	0.861533982	2.988797007	-0.565455675	-0.797176775	-1.382605289	-0.723750701	-1.144216396	-0.666194629	1.534520855
RPG1	-1.780209279	-2.056475256	-0.064598947	0.9461057	-0.822799996	-1.429682564	-1.864120367	-0.877728826	-0.796579904	-1.059702761	-1.17647778	-0.117344448	2.448323367	10.53123473	1.626042872	-2.415543037	-0.757124155	0.262689186	0.587256053	0.638624852	0.975165794	0.09108278	-0.881442927	0.029221077	-0.698719141	1.385102077	0.695841783	-0.403308315	-0.899752966	0.034083807	-0.720422419	-0.607322544	0.891911711	3.737789877	1.056396949	-1.811630685	-1.148618132	0.248652931	0.882082794	0.078592552	0.2688587	-0.92504982	0.312535814	14.50188135	-0.150898698	1.527532413	-0.746631416	-0.137198299	-0.336864192
PSE1	-1.292329051	-1.304515105	-0.726742571	-0.48262884	-1.402977928	-1.274691483	-1.16028741	-0.306430659	-1.624301394	-0.887534717	-0.646376312	0.198852725	0.263602524	1.390392271	0.236592612	1.601678966	0.169075438	0.196359253	1.552646596	0.740000854	-0.125370292	-0.229613331	-2.293972855	-2.080449712	-0.479362224	-0.930528626	-0.132398926	0.106254043	-0.819440508	-0.800906884	-0.297258903	0.303570296	1.809469527	2.124156181	0.325000648	0.805922842	0.009824918	0.085019517	0.94858362	0.674763376	-1.261792978	0.312611825	-0.606361519	1.54396973	1.483518618	2.081896656	0.126264915	2.282030336	-0.351261862
MTR10	-0.66834342	-3.107834272	-1.24261136	-1.634842522	-2.191187406	-1.139982951	-3.102724446	-0.458070417	-2.186207239	-2.430553932	-0.339961366	-1.63273175	0.060407226	0.450265076	-0.315144771	-0.336717615	-2.756766364	1.408845139	0.507773782	0.075948031	0.310269554	2.557360046	-0.234817433	-1.437961356	0.85108382	-0.144969984	3.507311031	-1.631737987	0.314286183	0.42964166	-0.251969403	-2.46228672	0.107995053	1.245930077	-0.472931339	0.002007232	-4.063046438	1.511525048	-0.199030358	-0.176870092	-0.074207566	-4.204768557	0.08049434	-2.543479016	-0.365293711	-0.518119467	-1.058983254	1.294907403	4.146534775
POL3	-1.879139557	-0.226120696	-0.710718503	0.123075502	-0.695245268	-2.412929173	0.153846502	-0.438525172	-0.581519102	-1.902946442	-1.979762745	0.766368165	-0.037519431	1.647412273	1.336318364	-0.408162489	1.376864641	0.680289948	0.692247896	-0.509065039	2.812993456	-1.710931352	-0.143197329	-1.606227209	-1.265390797	0.185886614	-1.460342479	-0.690719097	-0.649534069	0.975017664	-1.809485897	1.082035414	0.03866728	1.116829788	1.063329771	-0.441209831	0.976953846	0.533657428	0.905106816	-0.960530721	1.553672522	0.413568685	-0.42484666	-0.05571085	1.089761129	-0.176622769	-2.995784461	-0.103308914	0.724640713
BOI1	-2.257892392	-0.303420365	-0.934694655	-1.08546193	0.071277711	-0.272209144	-0.078179192	0.057854065	-0.132086429	-1.480320389	-0.243866021	0.000783339	0.068392946	-0.429458121	0.05745075	0.000208205	-0.01921138	0.439659363	-0.89732704	-0.655920065	0.483189099	-0.693265793	0.025578857	-0.571895699	0.0280402	-0.322037075	-0.060224668	-0.41449371	0.647842752	0.552500846	-0.585924657	0.664111715	0.039153038	0.413441017	0.121863357	0.399097611	0.160555275	0.651245383	-0.919771913	-0.555775732	0.316799132	-0.663571597	-0.33140018	-2.021822358	-0.580016986	-0.864485718	0.124007155	-0.233925251	-0.336010312
INP53	1.617802269	-1.698249026	0.514672857	-1.185084317	0.10997847	-4.342417038	-0.575925937	-2.53203753	-0.76260691	-2.200985269	4.17690872	0.065050894	1.650784387	2.41046417	0.848900204	-3.868918367	1.603880663	-0.746600031	0.948957322	0.524115138	-5.276501427	1.134955231	-1.6582516	-0.769870683	-1.736853715	2.538034423	-1.696448052	2.840835707	-1.066219743	-0.966733424	4.887150528	-0.6572192	1.682648478	1.041785465	1.249128549	-3.956360143	1.742602669	-2.426689164	0.964061453	0.645273221	-2.791465649	-1.202192756	-1.846355203	1.773415272	-0.257247489	3.987983957	0.19355641	0.681669351	-1.889827904
DIS3	-0.131904259	-1.316611683	-0.289272707	-1.150971539	-0.609788587	-1.040543617	-1.183259592	-0.301744269	-0.255096476	-0.082390444	0.924944768	-0.807632591	0.625066675	-0.628208946	0.180754297	-0.435755666	-0.57888277	-0.117001866	0.270305533	0.435005187	-1.179664956	0.415271187	-0.52058021	0.654528865	-0.376799621	-0.248428026	0.829184853	-0.93921217	-0.664009627	-0.541426656	1.154528361	-0.711467947	0.731066217	-0.826739295	0.291503076	-0.260638807	-0.656230618	0.934018038	0.598477727	0.406191836	0.797903882	-1.076838413	-0.520297978	-0.904582381	0.426471129	0.165008404	-0.892200523	0.511734241	0.1175485
DSE4	-0.22888581	0.757315346	2.261509297	0.016735866	-1.420462357	1.035033312	-2.016797469	-1.830637432	0.694267704	-4.141147158	0.132591612	0.620277876	1.282275499	2.765090247	-0.493632442	2.119652741	-3.05187661	-1.616762779	2.546043928	-0.922061103	-0.93873192	-0.48348998	-1.370454101	-0.136234301	2.328891258	-1.676589644	3.271178802	1.724166824	-3.548798282	1.655309099	-0.19518448	0.619873721	0.758992054	1.391327715	-2.107297316	2.15106191	-2.894609212	-1.766760306	2.830818544	-1.441450699	-1.985130261	-1.679921512	0.51808129	5.592112264	1.16629098	-0.804608585	-1.417438777	1.077520643	1.599288055
VPS3	0.115604563	-0.274122296	-0.799230788	-0.274722324	-0.220327722	-0.422205999	-0.095923861	-0.80876385	-0.087377464	-0.362541278	-0.360045322	0.990045995	0.583213967	-0.454097705	0.818248077	0.213001348	0.349927482	0.403544454	1.124149248	0.122454665	0.10727678	-0.670728213	-0.177640374	0.142491212	-0.15417967	-0.708707843	-0.2450736	-0.169749779	-0.451519262	0.081727242	-0.741806314	0.957544578	0.22434968	-0.240053637	0.424457197	0.33299245	0.048456451	-0.054759188	0.720579542	-0.270161332	1.260717637	-0.737094078	-1.718696005	-0.350404802	2.78436557	0.518293694	2.981785558	-0.626548213	1.055978666
MDM1	-1.452511206	-0.214853942	-1.071326334	-1.44615723	-0.843120406	0.585471325	-0.615075925	0.080024147	-0.773493982	-0.723894328	-0.514291118	0.331069597	-0.231382041	-0.27836283	-0.744176953	1.170816726	-1.301539804	0.16888206	0.241753762	-1.483615765	0.328085347	-0.369488778	-0.084847461	0.360477075	0.473011188	-1.627969965	1.254596563	-0.011688686	0.248965136	1.872220018	-0.552167855	0.152868484	-0.312664844	-0.415849595	-0.573086964	1.574308818	-1.395559992	0.531235768	0.225970485	-1.686200578	-0.149557717	-0.81617295	-0.597074164	-0.567667643	-0.721786587	-0.616921813	-0.19407563	-1.053942512	1.915251173
BUB1	0.634323184	0.02553633	0.372171429	-0.066844318	-0.481936602	-0.624890846	1.381424622	0.080343859	-0.310215402	-0.127174477	0.698619431	-0.095563554	0.486455952	-0.024385835	-0.217110051	-0.362008018	0.935848701	0.125311778	0.034517642	-0.355635599	-0.985529275	0.17439242	-0.575568174	0.36473872	0.822289175	0.091102553	-0.80178365	-0.087494771	0.056646647	0.333556349	0.35049871	-0.038173867	0.591678104	-0.136075234	-0.495448169	-0.663696383	0.916131043	0.13270544	0.192256501	-0.293418283	0.760336959	-1.000950253	0.565206563	0.732493242	-0.095888586	0.82061038	1.277577945	0.968467215	0.179936039
TAF2	0.432560387	5.078840509	1.081692935	-0.033456038	1.581722737	1.670694516	3.042506069	-0.631995093	1.0556752	1.017838937	-0.106501374	4.589229534	1.995752307	0.811959069	1.961819868	0.911150566	3.093391147	-0.399522666	1.416302841	-0.042218754	0.678901508	-4.095292946	-2.281465506	-0.523190135	-2.201385304	-0.407372057	-3.459209987	0.678890483	-1.029955108	0.48850726	-0.264337474	3.806157939	2.728130343	0.401192836	2.534373135	0.219273165	4.179391604	-0.948329562	1.146276901	-0.554677907	0.443144321	-0.423777277	0.539681089	1.058688665	1.869209192	0.002693273	2.702330826	1.008996305	2.070192697
SAK1	0.867425793	0.993257204	-0.321020036	0.542801509	0.492150617	-0.155440472	-0.450189355	0.070045373	0.344709562	0.507938416	1.257817897	1.155226319	-0.617958919	0.428337476	0.713195033	0.591051951	0.593298687	0.418919978	0.884419302	0.512769957	-1.207167613	-0.975134994	0.533035182	-0.709291805	-1.360849337	-0.394517305	-0.722578377	-0.278448742	-1.087361884	-0.533298976	1.182287272	1.27524343	-0.437289284	0.833468281	1.397062794	0.475718678	0.924309134	0.881996915	1.206718885	0.811748235	2.365147658	1.808469909	1.167448885	0.69555065	0.841950266	-0.448486156	-2.068357691	-0.445932677	-1.465138742
SKI3	-0.903688503	-0.221914742	-0.278214167	0.004514533	0.072229605	-0.618005937	0.536589521	0.579888991	0.523728353	-0.189320794	0.844215244	-0.522937194	-0.296547578	0.595286104	1.049398928	-0.345384809	0.708555997	1.155630689	1.191486581	0.208101984	-2.724320806	-1.022450737	0.126121077	-1.331177267	-1.143373166	0.363429628	-0.607349751	-1.267966746	-0.808932016	0.235749388	2.36761222	0.754629646	-0.025688992	1.397926978	1.248388823	0.162033858	1.204422986	1.527685031	1.277136775	0.420974993	1.062322849	-0.882124521	-1.023390466	-0.194106934	3.203972153	-1.909025756	0.15865425	0.908216192	0.507596804
PKC1	-1.573589069	-0.932035763	-1.583972553	0.534843031	-0.839805467	0.581132037	-0.44156614	-0.813347272	-0.388522704	0.076159903	-1.404152979	-0.234658676	-0.720358954	0.272135993	1.159227042	0.048422913	0.088305234	-1.67808145	0.250936221	0.456787564	-0.023275743	0.000837569	1.388756835	-0.763644732	-0.661074706	0.155431627	-0.515091838	1.603546686	-0.953796109	-0.195343293	0.326157342	-0.242039542	-1.412985928	0.05134143	1.23637786	0.170334593	0.920865309	-1.249396918	0.386866554	0.182363904	0.108985458	-0.211463514	0.729356636	0.171350769	0.249482342	0.557359703	0.011181325	-1.275919228	-1.350453175
SPT6	1.816103287	0.803613887	1.540197231	0.676081385	1.083830253	-1.448252019	-0.535734092	-0.115601837	-0.74444561	2.373050147	1.147328956	1.243586689	-0.277477819	0.458147495	1.207838935	-0.061795228	0.098058159	1.36306195	0.093338396	0.814787167	-0.976920708	-1.241467336	0.077523256	0.999656206	-0.99674337	-0.526719382	0.037257744	-0.691988204	-1.434840222	1.783718295	0.553862378	0.919841631	-0.111489029	-0.565020278	1.179621506	1.282709757	-0.071090085	0.663088381	2.179341192	-1.171241322	0.167326354	1.25189018	2.070626923	0.617859826	-0.648962756	-2.644407308	-2.071650477	2.047152524	-0.479977879
YCS4	-0.009998134	0.748090206	-0.35613229	0.455959702	-0.653499836	-0.884137643	0.408679168	-0.430101203	-0.1204025	-0.608538095	0.480533195	1.45501747	-0.047801144	0.961879127	-0.249249033	0.091915926	1.374667181	0.160528706	0.197741558	-0.945621574	-1.260661804	-1.537748018	0.16867225	-1.484699222	-0.002822377	-0.701398729	-2.421450995	-0.50523267	-0.893527775	0.844370241	1.044714751	1.728658443	-0.114525865	1.355842046	0.178306481	0.838132872	2.877555636	0.638982299	0.630895746	-1.10907841	0.981791888	1.93313513	1.377284754	2.580524524	1.342451507	-0.647688925	-0.06681506	-1.510733136	0.45192382
MDS3	0.409418213	-0.04794276	-0.060200106	-0.221290489	-0.627697196	0.069470384	-0.074187572	0.292607965	0.433400056	-0.427578293	0.803534118	1.017993475	0.634933665	0.356976613	0.266684188	0.740581489	0.781984408	1.754757294	1.541405057	1.596991303	-1.010923667	-1.115611715	-0.740277498	-0.073714739	0.367867559	-0.642335486	-0.731748095	-1.946744882	-1.232920077	-1.494050381	1.049082483	1.324420894	1.029560725	0.788501499	0.442853948	0.937357114	1.487333305	2.037446877	1.905645329	2.125285928	0.962635136	-0.07200166	0.335254352	0.91902371	0.511913108	-0.318936703	-0.241430347	0.871568996	-2.414082829
NET1	0.69076881	-0.870830277	-1.459975536	0.935030665	0.348308472	-0.220953565	-0.330801577	0.37433105	0.885588882	0.072658729	0.157319902	-0.434842098	-1.48514382	1.30130511	1.305305775	0.002285907	0.038715676	0.699721796	0.854107419	0.2998793	-0.325017055	0.4908119	0.947764313	-0.357222927	-1.313429911	-1.105863401	0.420956221	-0.889692202	-0.736447645	-1.121906874	0.082194031	-0.85452283	-1.320045598	0.943835784	1.159192655	0.695947745	-1.170739968	0.541344875	0.457854663	0.45868912	0.209291224	0.085205548	-1.524331181	0.741670077	-0.365922739	0.715275571	0.42329744	-0.800945918	1.861292618
KEM1	0.27664679	-2.191008154	-0.845456122	-1.187615337	-0.710552103	-0.099258646	-1.34137218	-2.073422415	-2.654716723	-1.753402372	1.178037917	-0.721028962	-0.348711723	0.191613004	0.1109547	0.970132557	0.846000806	-0.304254793	-0.544523974	-0.159205603	-0.613663801	0.407312341	0.639754122	-0.302462087	0.058575696	0.026450061	-0.964449978	0.467757544	-0.080043596	0.787662978	1.542542076	-0.682004657	-0.546874038	0.283131438	0.369475993	0.358558304	0.558939316	-0.103563746	-0.18451459	0.006355053	-0.913477359	-1.711207249	-1.055116316	1.166941924	2.68272733	0.107508788	1.698738128	1.526062877	-0.659468976
AXL1	nan	nan	nan	nan	nan	nan	nan	nan	nan	nan	nan	nan	nan	nan	nan	nan	nan	nan	nan	nan	nan	nan	nan	nan	nan	nan	nan	nan	nan	nan	nan	nan	nan	nan	nan	nan	nan	nan	nan	nan	nan	nan	nan	nan	nan	nan	nan	nan	nan
IML1	-1.432421839	-0.670696378	1.232460834	1.761978388	4.042519966	1.062697235	1.538436811	1.184378976	1.668877855	0.743140099	-2.03185912	0.864750649	2.41856591	3.463305089	3.80631826	1.874688934	2.89930886	1.390533551	2.085600086	0.828430564	1.973180928	-0.138637283	-2.212777919	-3.413717596	-3.209940614	-1.008106504	-2.510900058	-2.189106476	-2.490189251	-1.410810439	-1.811103073	0.165482599	2.529715489	2.876715195	3.361944614	1.126496316	2.728529867	2.058322762	2.170391808	1.139127347	-1.688981278	-0.411565864	-0.570160477	-2.429349133	2.49993447	1.736181789	1.270764397	1.971717541	-0.013753296
SNT1	0.559462274	0.513054222	1.139539671	-0.469369951	0.933642978	-0.043158447	0.799041198	0.404935813	-1.054889017	-0.238145723	0.853367535	0.490259779	1.745305784	0.625634119	0.87208013	0.228361806	1.835190321	0.331556384	-0.229739863	0.389119896	-0.722741133	-0.588216412	-1.93538665	-0.697295368	-0.850211268	-0.325554288	-1.713289931	-0.978497557	-0.032933243	-1.345748939	0.846480107	0.794406399	1.556734543	0.6882514	0.704058399	0.390258694	1.818082496	0.622903108	0.593653043	0.921790891	0.733248728	1.434076547	0.633690879	-0.127473199	-1.290863625	-0.534698204	0.847620829	0.293674412	-0.519344439
HIR3	-1.176143496	0.026416472	0.421873063	0.012246791	-1.273029457	0.104871569	-1.873251907	-0.872476463	-0.546719173	-2.048244458	-0.244513233	-0.593344878	0.447833177	0.082960726	-1.124558823	0.426875812	-1.276797364	-0.611981412	-0.409437998	-1.051917632	-0.383138035	0.637706146	-0.002855202	-0.397712171	0.997192334	-0.588108412	0.767779148	0.188641304	0.200594734	0.812037262	0.109583315	-0.431876924	0.375546235	0.410686955	-0.810952763	0.174289235	-1.165677579	0.006180607	-0.472589991	-0.763845186	0.425722803	1.502885142	2.097964131	-0.78852096	1.080184116	0.949039529	0.012918066	-0.629383235	-0.513433431
TOF1	-0.052586183	-1.817162836	-0.486371693	-1.461379614	-0.136242866	-0.215910489	-1.70657132	-0.229125345	0.966084514	0.389378445	0.242627633	-1.128647826	-0.081430109	-1.080624812	-0.001146666	0.216378978	-1.24525866	0.260588328	0.440712127	0.567069816	-0.635938782	0.914382792	-0.4440537	0.738502945	-0.355015315	-0.748602199	1.207209971	-0.251996102	-0.69354564	-0.779856594	0.410777299	-0.944268663	0.259650443	-1.007924362	0.163321677	0.676613839	-1.301007345	0.590978247	0.60391892	0.838987181	-0.326230636	-1.01952111	-0.124582337	-1.921975133	-1.021636308	-1.184976911	-0.180577503	-0.550179694	-0.100673848
SNF2	-0.313093909	-0.54025523	0.417902727	0.463370751	-0.329853429	-0.297072194	-0.480753428	0.521668096	0.195041007	-0.248089754	0.438082254	0.145548976	0.663524003	1.122850209	-0.21963782	-0.581458446	-0.370410847	0.732086623	0.074081072	-0.712088057	-1.080728371	-0.219239053	-0.383852493	-1.848417452	0.419667368	0.878718987	0.360607297	-0.604851437	0.333760379	0.275003704	0.830212657	-0.264658972	0.442171985	2.247212844	-0.338410641	-0.533749871	-0.484783079	0.529952354	-0.592316017	-0.166746361	-0.324333918	-0.595030558	2.067185582	0.612557861	0.533924258	-1.517700747	-0.161531191	1.865139267	0.60931939
ITC1	0.597416196	-0.034473932	0.105581197	-0.903107381	-0.16709658	-0.041912048	0.25165665	-0.358761345	-1.5254309	-0.927992767	0.727867726	0.456209719	0.941499407	-0.280015991	0.212997806	0.114230547	0.065027475	-0.230644161	-1.198019474	-1.129531433	-0.737576276	-1.326124303	-0.652849957	-0.588401535	-0.231715928	-0.682095945	1.082607539	0.766116527	-0.553772377	0.698978647	0.8926047	1.923144287	0.674988815	0.018463932	0.525605126	0.682246399	-1.282547486	-0.458143712	0.135589697	-0.730085059	0.290936066	-1.282142562	-0.773728913	-0.755598122	-0.400766547	-0.283507332	0.678553818	-0.516579075	-2.538940681
DUR1%2C2	-1.216282704	-0.92023284	-1.02935674	-1.770805752	-2.681081623	-1.217668862	-1.599969607	-1.697946029	-1.907118195	-2.933633876	0.354722897	1.540033119	0.758275505	0.539808902	-0.291888483	-0.343160588	-0.603176769	-0.540384468	-0.343752178	-0.660482675	0.008752865	-0.855488597	-0.799714649	-0.307096046	0.34331895	-0.34265514	1.007326071	0.997189046	0.727995493	0.256039473	0.043422728	1.253719433	0.726173644	0.425233683	-0.298276122	-0.128009471	-0.563719161	-0.434272756	-0.508032499	-0.362719325	-0.839908149	2.468750822	0.735866263	-0.461666977	-0.275894847	-0.176314282	-2.574777753	-0.420949299	0.177573998
CLU1	-1.994546561	-1.225093701	-1.243022707	-1.306570258	-0.693591944	-0.800937903	-1.459337879	-1.398502927	-0.600273612	-1.09526787	-1.048138338	0.105252829	0.295251338	0.074928857	0.799448887	0.059777111	-0.357014269	-0.533828659	-0.099048657	-2.788207952	-0.123047613	0.276126506	0.068387188	-0.774601834	-1.234368442	-0.212260961	0.814447667	1.228198379	1.077792055	1.964643044	-0.886565851	-0.032845642	0.133512113	0.972102243	1.527854395	-0.028749591	-0.327721515	-0.992671175	-0.816941225	-2.086326799	-1.757228966	-0.543417114	1.48971238	0.190693765	3.681726844	1.67270774	2.559795862	-1.824602372	0.90822258
BNI1	-1.48792574	0.065675169	-0.903373178	0.333758515	-2.299867303	-0.09110808	-0.274681179	-1.203266384	-1.123642821	0.31149856	0.004363383	0.213095236	0.102507991	1.153358918	0.079988141	0.501187809	0.674165234	0.3593995	0.07556025	1.141131615	0.51735365	0.163395519	-0.230028304	-1.227118223	0.015716225	-0.727391289	-0.538554808	-0.244110894	0.420586697	-0.670695724	-0.084677638	0.145059551	-0.032969244	1.255256869	0.375927608	0.53914747	0.770361536	0.511356141	0.339632347	1.115189108	0.553391862	0.361000125	-0.078162437	1.712334649	0.009885314	0.936279424	0.798288492	-0.218816054	1.720737666
RAD50	1.344912498	-1.705593475	-1.336361733	-0.988121429	0.282522481	-0.877407217	-0.282961654	-0.361790183	-0.693074949	-0.101530815	2.116513042	-0.711145581	-0.900175392	-0.535755779	0.34509178	1.171868531	0.46560358	0.164754406	-0.665973402	-0.728860974	-1.950602723	1.137710186	0.438046015	0.531177202	-0.297208723	-1.941814489	-0.556436247	0.157470888	0.704590073	0.909461356	2.138625921	-1.022398137	-0.620685659	-0.702046028	0.33472183	1.998678781	0.357571308	-0.104952509	-0.732291232	-0.57354693	1.237379908	0.064864293	-1.783788795	0.107067495	1.134993656	-0.234767086	-0.167059848	0.768160083	0.747423959
BEM2	-0.864024677	-0.180239066	1.181980287	-1.283090632	-1.20027536	-0.832517953	-0.793067183	-0.797760221	-1.467997302	-1.654964544	0.299719058	0.302929105	1.055671551	-0.451152023	-0.112627309	0.070113965	0.271029727	0.799865947	-0.573597276	0.079275124	-0.854670663	-0.421110036	-1.343955356	0.592382081	0.201650336	-0.599019242	-0.070300486	-1.12920474	0.694345614	0.066645623	0.443939416	0.522603017	1.255943148	-0.357276045	-0.087770068	0.434215252	0.243377059	0.622977182	-0.435510498	0.18063417	0.259995664	0.93519992	1.171868763	-0.06322511	-0.335157179	-1.325868107	0.869263326	-0.035470296	0.737588666
RPO41	nan	nan	nan	nan	nan	nan	nan	nan	nan	nan	nan	nan	nan	nan	nan	nan	nan	nan	nan	nan	nan	nan	nan	nan	nan	nan	nan	nan	nan	nan	nan	nan	nan	nan	nan	nan	nan	nan	nan	nan	nan	nan	nan	nan	nan	nan	nan	nan	nan
PRP8	-0.12590353	0.490018744	0.510484651	-0.463098846	-0.066486649	-0.235705043	-0.790210817	-0.2048093	0.185692363	-0.037568229	-0.068133223	0.723123897	0.8775589	-0.192274642	-0.057939153	-0.050035796	-0.295933691	0.056788769	0.384231321	0.174349103	0.381975797	-0.892021327	-1.360923155	-0.305574325	-0.13554282	0.050402169	-0.06600532	-1.088136163	-0.898957738	-1.105451031	0.007747782	0.839091526	0.93706967	-0.014283821	-0.030222907	-0.325804567	-0.360075225	0.654978048	0.540449655	0.626702969	0.047829159	1.035493108	-0.484298503	0.738088268	2.145917447	0.579864833	-0.072999939	-1.136840113	-0.569855863
KRE5	-0.910371859	-0.502921848	-0.405667619	-0.357447849	-1.593122744	-2.203390776	0.11357672	0.180967334	-0.315862782	-1.541161022	-1.163576779	-0.058551062	0.282012967	0.281573449	-1.233405848	-1.35883197	0.637988765	1.210867557	0.43191879	-1.151301881	0.387702105	-0.206247093	-0.343194974	-0.287283965	1.310151026	1.232262722	-0.850255006	-1.130561655	-0.436388054	1.379329527	-1.289998761	-0.039864303	0.347027461	0.3282391	-1.235110211	-1.445795445	0.803494097	1.09349464	0.649273769	-1.177653386	0.48713483	-0.187186371	-0.353056049	0.3723678	0.342145053	0.895546615	-0.17840938	-0.560316503	0.397394702
RAD2	0.914895652	0.470596111	0.101836006	0.500982613	1.31511138	0.170802542	0.732717706	0.470137962	0.713452695	0.362265666	0.336608355	0.207215565	0.415689918	0.025881115	1.114428988	-0.2516068	0.343526274	0.477533161	0.826640115	1.198726527	0.089522864	-0.970763988	-0.743314995	-0.013049438	-0.689766667	0.290611608	-0.597140325	-0.723236984	-1.03628557	-1.960861697	0.452513524	0.311436195	0.800170452	0.215156556	0.81663273	-0.47313277	0.574363144	0.955724845	0.991821319	1.728538494	1.597651699	-0.451677858	0.124654844	1.160823345	0.384971059	-0.110255659	0.410713404	-0.592240534	0.432803082
STE5	0.958574073	0.954888794	-0.3425379	2.113469457	-0.412308958	-2.426841507	0.59820629	0.517354282	0.82024471	-1.269072597	0.650743352	-0.095251531	-0.514346288	-0.192471623	-0.98005962	-1.422599636	0.709345575	0.555375739	1.851221131	-1.741186874	-0.913738387	-0.099315891	0.740230766	0.325277654	0.95031364	0.719849601	-0.977340135	-0.520456776	-2.23850129	1.324013832	0.82497935	-0.111027596	-0.751286059	-0.296647909	-0.87979755	-1.273433164	1.113352351	0.539256382	2.161165005	-1.486898519	1.1673137	0.001677432	0.517171346	-1.472757989	-0.933640732	-0.130434051	-0.465272289	-0.664164178	-0.370971792
YPL009C	-0.445414477	-0.449395804	-0.014156461	-0.267625026	-0.934391514	-0.727842536	0.433191016	-0.52708766	-0.617997023	0.42977816	1.15917549	-0.104455342	0.18123238	1.167315886	-0.435591569	-1.086606148	0.043654754	-1.896087429	1.024998145	0.56717027	-1.81721638	-0.496591563	-0.627978992	-1.433915839	0.23154291	1.563251611	0.115668293	0.619335636	-0.460529732	-1.01606609	2.085167764	0.482627016	1.049018526	1.521848936	0.136746786	-1.10558563	0.078241521	-0.688460329	1.281568987	0.63690521	1.304805678	-0.110239917	-2.037394482	-0.505736068	0.837609972	-1.059248014	-1.471843456	4.141393955	1.371786353
PDC2	0.34150777	0.153765014	-0.613218554	1.090854219	2.119240304	0.027524451	2.571557964	1.133957903	1.373192366	1.37117584	1.183069865	0.273014992	0.748674226	0.327452013	1.655947106	1.369118753	2.050430485	0.487580027	1.044111844	1.197638518	-0.953672674	-0.584139157	-1.026181313	-0.062540706	-1.637761003	-0.676326385	-1.860646376	-1.116460942	-1.809083142	-1.897917066	1.022499154	0.364036637	1.155889776	-0.003133835	1.841620272	0.70630669	1.716521857	0.479826084	1.856677656	1.893305167	0.663750367	-0.322276102	-0.686082325	-2.206874493	-0.231886001	-0.468496881	0.992545828	0.775625902	0.183017894
HBT1	0.203780318	-0.60264759	-0.506451572	-0.73587932	-0.167660762	-0.675091103	-0.002362712	1.12046636	1.004849119	0.073121297	0.108793756	0.341490276	-1.203639204	0.469978726	0.06009657	-0.66772587	0.593354032	0.48352951	0.548381255	-0.00617656	-0.155551995	-0.331299853	0.959912941	-0.952178765	-0.179493792	0.437119073	-0.288564877	-0.639041489	-0.127640167	0.065485943	0.264900075	0.10377093	-0.927541714	0.736918405	0.081033143	-0.637975312	0.52376565	0.686492172	0.225330749	-0.148826339	0.645514579	0.088402776	1.077354824	0.866429989	0.661804247	-0.792433655	-0.730414734	0.597354215	1.277263832
UTP21	nan	nan	nan	nan	nan	nan	nan	nan	nan	nan	nan	nan	nan	nan	nan	nan	nan	nan	nan	nan	nan	nan	nan	nan	nan	nan	nan	nan	nan	nan	nan	nan	nan	nan	nan	nan	nan	nan	nan	nan	nan	nan	nan	nan	nan	nan	nan	nan	nan
SAP185	0.634057285	-1.042739932	-0.529899802	-0.334114194	-0.450760983	-0.291815033	-1.167498225	-0.371050895	0.077801169	-0.501328809	1.188553791	0.634145554	0.7899096	0.311806806	0.508724862	0.344667312	0.029752392	-0.2827115	1.221803696	0.687915097	-1.323753496	-1.186619624	-0.808295067	-0.661004424	-1.083184943	0.306378581	-0.566045384	-0.059677103	-0.767389282	-0.959131753	1.54558794	0.753976172	0.823599017	0.533253857	0.919136814	0.408188555	0.063948391	0.087949198	1.131505919	0.763747587	0.558842705	-0.427918889	0.518527798	1.125569216	-2.396359428	0.476551066	-0.538382809	-0.394140425	0.585043031
SPC110	0.872597692	0.097617055	0.972031273	-0.499360907	0.797108724	-0.503230421	-0.80105896	0.984844653	0.097353231	-0.242964415	1.107526712	-0.100655292	0.911953392	-0.527720857	0.923900627	-0.18253662	-0.914700095	0.323829581	0.192082462	-0.178777062	-0.365980565	0.268781257	-1.902393415	0.028565379	-1.324305944	-1.488496503	0.672943213	1.674978169	0.596621607	-0.057266362	0.584643846	-0.034177159	1.816697849	0.152967164	1.266975985	0.422170125	-0.79487416	-1.597043614	-0.518656822	0.151883773	-1.240411281	0.748150869	-0.235866939	-0.994290703	0.215940878	-0.476825786	-1.192807895	2.03477087	1.589952967
RTT107	-0.004293574	-0.393465783	0.508499756	-0.44817633	-0.163694067	0.66222367	-1.317986258	-0.133505117	-0.085637495	-0.816339016	0.184563492	-0.337412903	0.756853219	0.180465608	-0.480348234	1.595470394	-0.669516403	0.121104105	-0.205464469	-1.154424164	-0.505891285	-0.277578311	-1.536030793	-1.105982845	-0.063640718	-1.833961374	1.038050133	-0.81409612	-0.167691435	1.30178797	0.266039296	-0.028359341	0.935902793	0.663822511	-0.1676821	1.04934185	-1.454463911	0.514769367	0.272475578	-1.766524147	0.689725835	-0.713863798	0.397831149	-0.877233235	-1.069247077	-0.190303032	0.601026421	0.173261692	0.114603076
ARO80	0.427001175	0.182531491	0.138480878	0.070312978	-0.403846807	0.023758934	0.26552022	1.46548889	0.851361902	-0.647489248	0.737702191	0.98183712	0.301846358	0.264236638	0.650971437	0.471961859	0.548282566	1.514711786	0.884998038	0.317546432	-0.642949634	-0.970624096	-0.440433531	-0.364734286	-0.19802627	-0.402174565	-0.71426253	-1.951187437	-0.743154502	-0.329566115	0.510111319	1.047658319	0.375880765	0.430602079	0.617950502	0.43905238	0.617892652	1.860901743	1.108210024	0.275019116	0.947651615	0.068554913	0.229513944	0.620728268	2.248524404	-0.194120768	0.255259306	0.399657835	0.14580545
PUF2	0.405318592	0.308858888	-0.316207404	-1.158940856	-0.618132886	0.998955928	-0.776524863	-0.550447555	-0.444096813	-1.185037707	0.855347079	1.139277182	0.311024398	-0.183271925	-0.074950128	1.012893984	0.563827205	-0.018812593	-0.283222904	-0.51875189	-1.338142321	-1.532767256	-0.280428469	0.48709955	0.021679545	-1.201922921	-0.500971952	0.227309094	0.966687547	0.378422195	0.754770246	1.183300667	0.263202494	-0.383216246	0.115640611	1.154844413	0.612147085	-0.066233386	-0.29269354	-0.64498473	0.089212301	-0.629557541	1.597482238	2.079615304	0.397103734	0.653421986	0.779488055	-0.324920796	1.908972911
RDH54	0.098231471	-0.292880991	0.02738258	-0.530149169	-0.555425703	0.436778925	-1.481246884	-0.71974802	0.971313613	-1.325462362	0.360468382	0.412244214	0.144025019	0.126737978	-0.253553659	0.217329146	-1.324329331	-0.463508343	0.557816736	-0.55192071	-0.868501866	0.095456187	-0.181754776	-0.350116361	0.424584377	-1.041684852	1.267819408	0.056613304	-0.753581584	1.17890638	0.491068632	-0.068079633	0.149364536	0.419500513	-0.174688095	1.558134894	-1.022182366	-0.108884467	0.419798632	-1.354313094	0.249987605	0.556336874	0.128938273	-1.264210999	0.299718383	0.149444344	-0.380500193	0.790379009	1.471090069
RGR1	-1.712751431	0.955262406	0.369133359	0.931736538	-0.442665915	1.069262991	-0.356374548	-2.266001392	0.041518835	-1.36766342	-1.626979145	2.220192101	0.296720397	0.993903108	0.133460278	1.520530063	-0.681445864	-0.249028572	0.381805901	-0.795946809	1.117261675	-1.397739786	1.119796067	-1.858888759	-0.117296199	-1.053327277	-0.697698178	-2.076525415	0.734513116	1.1985809	-0.777999955	3.316293312	-0.530044261	1.577646168	0.645827586	1.779302237	0.397380521	1.744651066	-1.085411429	-1.236684111	-1.518134801	0.676875213	3.611337188	0.209239687	-0.230736252	0.050601964	-1.294885481	-1.94750993	-2.388597815
CYC8	-0.377800473	1.549136029	1.872785451	1.570974582	0.355265988	-0.453573268	0.597993037	0.127750328	-0.429175292	-0.139813255	-0.494731902	2.433762941	2.212564428	1.140934995	0.100671913	-1.199025412	1.243531829	1.491210215	0.395234219	0.553486326	0.460335413	-0.135247785	-0.923409171	-2.460957996	1.030819149	-0.243320872	0.470277358	-1.155631676	-3.686383102	1.058262553	-0.502494303	0.982322974	1.338785537	3.484302141	-2.068436491	-0.34808644	-0.309320103	0.858387094	1.421958757	-1.796449081	-0.306016981	3.615396366	1.751851475	0.154316917	0.197641233	-1.983258995	0.635401383	1.374823261	-0.532141637
CDC60	-2.672212744	-2.082616719	-2.153702681	-1.110706164	-1.04799183	-0.176676643	-1.270850632	-1.458220667	-1.016428828	-1.457745135	-4.204136579	-1.642243157	-2.02368459	0.257281828	1.188198524	-0.960875929	-0.20710726	-0.747638876	-0.205139596	-0.135955858	7.031429735	1.838569377	0.972398348	0.536307792	-0.629665954	1.669972983	0.436855032	0.500666064	-0.016660252	0.458649466	-6.179772075	-2.440316758	-1.074698387	-0.356269005	0.901804532	-0.885584306	-0.540375778	-0.387350759	-0.205868114	-0.530042394	-3.297032231	-1.012853239	-1.634898168	-0.639113027	0.75644526	1.235245512	0.232105688	2.2597204	1.045608354
SIN4	4.445574733	-0.986667272	0.178804362	1.10963063	0.312559202	2.122169481	0.0119654	0.476828454	1.032243328	0.051343101	1.687813135	-0.102763387	0.044512786	1.00368438	0.44340827	2.10396459	1.52352424	0.821200251	1.009396374	0.15622007	0.027148211	0.42192745	-0.150102023	-1.001769914	-0.205107701	-2.572620287	0.494702516	-1.033865521	-2.610272086	-0.105591102	-0.208132632	-0.495061253	0.235770142	0.960118722	0.204345524	1.459932757	-1.283271929	0.849470269	2.033449988	0.535268769	-2.1429854	1.280914263	-0.503094793	-0.727342913	0.850538844	0.609397197	1.189804086	1.38315039	0.446022833
TSL1	-1.366304715	-0.707781164	-2.174414552	-1.504236178	-0.196549994	-0.639917248	-1.140136803	-2.296010865	-2.011056891	-0.494377052	-1.286164515	-0.215190007	-0.3040812	0.107477645	2.047239633	-0.277047772	0.37993487	-2.692169094	-0.088304615	1.177048542	0.709365227	0.10600574	0.727345753	0.522081208	-1.489300698	0.608112944	-1.148111293	2.672139797	0.129939577	-2.025699351	-1.209218845	-0.240294348	-0.692815447	-0.004059462	2.049714189	-0.12670524	0.606657743	-2.072970452	0.102318446	1.467322182	-1.076275692	-0.429112595	-1.630628643	1.472939465	0.368665126	0.475623618	2.016360951	2.445791397	-0.957592035
REV1	0.255696152	0.484717902	-0.912871358	-0.478518472	-0.835907114	-0.370420751	0.857799333	-0.543307177	1.178989683	0.187397564	1.015661632	0.993298505	-0.697306709	-0.044963034	-0.180940473	-0.282781965	0.952420679	-0.969146349	0.901373858	0.66203468	-1.111458079	-1.439287704	0.920048624	0.055363557	0.240783047	0.174358316	-1.195351189	0.803180084	-0.783944948	-0.803693743	1.149416104	1.224003414	-0.651967837	-0.073638266	-0.198153716	-0.40160898	1.107542955	-0.947781238	0.922902757	0.707172179	1.484708658	-0.230879253	-0.669848409	0.735095972	0.21741307	0.113453909	-0.736576821	-0.248217107	0.353500508
AKL1	-0.9654775	-1.214373732	-0.824204587	-1.118414846	-1.293804115	-0.452278444	2.122954001	-1.070767519	-0.460384379	-0.938608125	0.115712656	-0.515366724	-0.060759082	0.229506377	-0.063287286	-0.303462216	6.971413292	0.502446957	1.123855671	-0.734004523	-0.355133148	0.434187459	0.049873923	-0.044911025	-0.254440044	-0.078698039	-3.093531414	0.083012364	-1.587235034	0.456872308	0.369274799	-0.528685244	0.08796459	0.137056566	-0.146937011	-0.061108206	3.195580198	0.411848111	1.238604231	-0.675714396	-0.823803474	-0.365105893	0.052694608	0.072796074	0.242819714	-0.58506615	5.209171697	-0.031231185	-0.020445708
ISM1	-0.523745408	0.756764232	0.870319314	0.057267817	0.11509201	-0.860780447	-0.075242382	0.728532343	-0.585909049	-0.037229128	-0.655450498	1.332696258	1.578956615	0.818274517	0.49683515	-1.035073117	0.89081452	1.255683108	-0.376442118	0.708038972	0.857535623	-1.886839408	-1.089874122	-0.708279882	-0.833075073	0.800233798	-2.691886663	-1.335629381	0.290370118	-1.480870705	-0.497059321	1.474150173	0.959994091	0.768383499	0.440142292	-1.344544377	2.410211607	0.947873772	-0.315781352	1.286956216	0.138179214	2.000971999	0.641732708	-0.59605726	0.496391733	0.54395754	0.257118619	1.703894133	0.040450165
ECM21	0.061838203	-1.262367434	-0.579029759	0.00866214	-0.876143628	-0.70346406	-1.196488064	-0.134360016	-1.38385682	-0.320183494	0.368485475	0.010111327	-1.075070762	1.151675929	-0.187882396	-1.854793736	-0.580034881	-1.060356886	0.05734316	0.487349058	-0.713543314	-0.049772578	1.6020066	-1.444331173	0.014240768	0.636160257	0.452521455	1.099744057	0.148504151	-0.416140883	0.517635087	0.032377813	-0.887867698	1.063653895	-0.296722988	-1.567772868	-0.382490231	-0.354344231	-0.128780682	0.396092616	3.480389285	-1.670188163	-0.554616019	0.33219015	-0.599688165	-1.297570889	0.469908919	1.818430676	-1.571771759
YPL183C	-0.360828569	-0.189571859	-0.81698027	-0.119988266	-0.774132859	-0.458757195	-0.56723148	-0.937038951	-0.74681067	-1.068667976	0.236116205	1.013659783	0.90423688	1.414742719	1.013093926	0.178180563	0.289246099	0.908113045	0.509590836	0.041926508	-0.556068994	-0.94095392	-0.772016751	-1.608997935	-1.072498756	-0.368409531	0.046151258	-0.649775059	-0.673201611	-0.540223987	0.515634847	1.238140287	0.878881083	1.577418978	0.923578812	0.186785655	0.138403793	0.414877169	0.761865657	0.544836779	0.89191077	0.04706946	0.235365107	1.25020459	-0.069779332	-0.305774338	0.814221401	-0.753181311	-0.268580482
BEM3	0.315561826	-0.898831065	2.279262376	-0.344516682	-1.069376314	0.398747801	-0.565823229	-0.938280828	-0.470959634	0.204381182	0.751596648	1.203804758	1.407351131	0.362897962	0.082536594	0.915396954	1.897927529	0.387217953	0.855873751	0.35663093	-0.300101964	-0.977578102	-0.609839299	0.161982626	0.897554195	-1.200236648	-1.788904093	-0.387296882	-0.582876777	0.182424198	0.759130565	0.67651476	0.568197475	-0.161970379	-0.164896227	1.227111047	1.864272261	0.702295083	0.720036929	0.194804264	1.42272604	2.417376109	1.589209906	2.353581235	1.731579499	1.79602804	-0.125241898	-1.4258723	0.045859688
POL5	-0.617762423	0.119900635	-1.344265997	-0.169697323	-0.95177368	0.062033999	-0.715404961	0.946232244	0.930911418	-0.482718929	-0.150331571	0.889425088	-1.338276369	0.512847098	0.255741501	0.307529883	-1.130126596	0.7542344	1.156426848	0.424647612	0.012143467	-0.729053477	0.226169759	-0.659618472	-1.808409193	-0.040954169	1.067814571	-1.111416581	-0.743605031	-0.036394412	0.141182971	1.299462953	-0.576640784	0.511351499	2.125527156	-0.54732315	-0.771999526	0.861163538	1.055515539	0.362758437	-1.041854696	0.169352535	-0.4463019	0.867772158	-0.028135158	0.580046034	0.684954454	0.096928423	1.184432632
GEA1	-0.081684193	-0.548863785	0.891930674	1.813194315	0.31822697	-0.239436698	-1.448652641	0.012874306	0.867006039	0.178907473	0.570055516	0.161434189	1.091141466	1.866382968	0.368464235	0.006596046	-0.095624704	0.813995404	1.081058753	1.304464457	0.425102886	-0.897694005	-1.531582609	-2.367792517	-1.276563613	0.211976795	-0.686636147	-1.872147213	-0.944630957	-0.73193529	0.663096114	1.032444086	1.753424199	3.028204511	0.951014383	-0.208608743	0.236687861	0.664111164	0.854817569	0.788844111	1.63768793	1.026791189	0.300110142	0.176188571	-1.605352642	-0.18830905	0.164009685	-0.72035748	1.18758526
GIN4	10.66502671	6.072534272	5.147560258	5.024698488	1.849372645	1.225329682	1.698095007	2.055183227	1.840191921	0.511621012	6.464173013	8.377640628	0.453776787	6.239790367	1.930871889	3.309160286	1.907957792	5.069749694	2.458820491	-1.596798611	2.18294702	1.902936268	-0.498881336	3.227260496	-0.606547519	2.578738998	-0.551660392	3.223205179	1.833850568	0.649601431	-0.30647577	-0.584053518	0.623883093	-0.609031811	0.584633004	-1.212659238	2.05153313	-2.497816474	-0.843886739	-1.632729393	3.670671915	1.399033669	-3.361884989	3.057973613	-0.85743625	4.128767323	-3.139603968	4.77445701	3.677655594
CAT8	nan	nan	nan	nan	nan	nan	nan	nan	nan	nan	nan	nan	nan	nan	nan	nan	nan	nan	nan	nan	nan	nan	nan	nan	nan	nan	nan	nan	nan	nan	nan	nan	nan	nan	nan	nan	nan	nan	nan	nan	nan	nan	nan	nan	nan	nan	nan	nan	nan
YLR035C-A	1.252186834	0.123454307	-0.308577897	0.725557436	0.367920727	-0.069017045	0.990190586	1.32009707	0.577505844	-0.913359013	1.102304442	0.785755018	0.22841539	0.938931705	-0.114615642	0.601563612	0.997796406	2.247259769	0.531940236	-0.690330768	-1.542417206	-0.955451587	-0.667359986	-0.851669919	0.067634859	-0.716847205	-1.161501868	-2.595051483	-0.692361685	0.579248772	1.188450488	0.886532985	0.467555376	1.15018616	0.075903716	0.63428161	1.410903271	2.619457175	0.800174609	-0.415413097	0.414905379	-0.501606792	1.691565319	0.989330443	-1.097913724	0.676862219	0.651452129	-2.01929995	-0.174034873
GEA2	nan	nan	nan	nan	nan	nan	nan	nan	nan	nan	nan	nan	nan	nan	nan	nan	nan	nan	nan	nan	nan	nan	nan	nan	nan	nan	nan	nan	nan	nan	nan	nan	nan	nan	nan	nan	nan	nan	nan	nan	nan	nan	nan	nan	nan	nan	nan	nan	nan
ATG11	-0.040639045	0.340589803	0.025216552	0.006278803	-1.031065959	-0.42718388	-0.017544532	0.141419693	-0.028489775	-0.673611274	0.103711487	0.659262012	0.487760209	0.504162009	-0.419364145	-0.141746334	0.851691572	1.223134053	1.787850948	-0.173371719	0.093899346	-0.579979622	-0.225437854	-0.23031474	0.300919647	-0.20622618	-0.629152434	-1.022755404	-1.178037504	0.499284981	0.065801457	0.97060596	0.546728301	0.722409779	-0.292231674	-0.122526553	0.930960542	1.380551053	1.663947109	-0.063833856	-0.145743448	0.467301116	0.450868575	0.313656974	-0.300507299	-0.95123863	0.404245779	0.154217945	0.171773531
INO80	-0.376307623	-0.292442991	-0.58358212	1.224328033	0.795989333	0.384249111	0.075662398	0.245211077	1.681769949	0.282015366	-0.452110282	0.282651458	-0.755912122	1.688119716	0.998599665	0.403970091	1.293891987	1.000616492	1.951156418	0.896861042	0.122482478	-0.815314912	0.301119235	-0.897017565	-1.490690103	1.007921948	0.373539262	-0.703066151	-2.01624997	-1.059010698	-0.011200164	0.657186697	-0.710589196	0.857852775	1.785021953	-0.316897408	-1.002832075	1.561641577	2.317989904	0.683046857	-0.242711923	0.179535062	-1.438625531	-0.810295347	0.356808444	-0.622529797	1.360978857	1.643962925	2.519284542
TFC3	0.348671714	1.705263477	0.90872797	-0.107404091	-0.032809521	-0.045828606	0.964134626	0.490116471	-0.448679019	-0.197957998	-0.474646226	2.002142763	1.484508481	0.042340762	0.482016068	-0.158912822	0.987037297	0.352528446	-0.639137478	-0.056706703	0.623762808	-1.190743604	-1.837329339	-0.203359433	-0.894621198	-0.507630415	-1.710097529	-0.173386649	0.377213214	-0.016024849	-0.485303348	2.028978169	2.005798056	0.25408729	0.755574275	-0.104991576	1.141340164	0.610490073	-0.394551371	0.133500365	-0.894493727	0.403462084	1.519755793	0.253880606	0.431622267	-0.834100183	0.854466883	0.565300055	0.60152807
GDB1	-0.207393724	-0.854212838	-0.802895345	-2.331541905	-0.732724136	-1.42555771	0.152943812	-1.238282733	-2.104096226	-0.09684605	-0.238481735	0.114519569	-0.182372808	-1.015287731	0.714694269	-0.491366075	1.386846814	-0.750227042	-1.328587099	-0.213184806	-0.167755037	-0.394613661	0.146202647	1.317405679	-0.587643898	0.174108308	-1.412793349	0.604106861	1.396060271	0.032971242	-0.011737269	0.202625423	-0.075377669	-0.69431351	1.367309172	-0.296444113	1.497079756	-0.548719752	-0.944889017	-0.050968916	0.266655962	1.332270034	0.3155378	1.021827735	2.226847373	-0.400086276	-1.468220948	-1.232003156	-2.976653374
MYO5	-0.376550498	-2.092236798	-0.45070365	-2.776746015	-0.878211262	1.762174769	-0.90652846	0.577517676	-0.181686632	-1.461758542	-0.920567194	-0.927798179	-0.176598636	-2.215535327	0.365981652	0.794807165	0.240406487	0.282284322	0.479197739	0.77806588	0.962718185	0.126654661	0.379651582	1.131888919	-1.051660613	-0.265693469	0.023554432	-0.924096007	-1.296514724	-0.810229767	-0.562416821	-0.232799454	0.003050269	-0.362940057	0.719110439	1.049237031	-0.049958437	0.686453438	1.464913878	1.061774485	2.116057165	0.384909843	2.387276306	-2.332256844	-1.154118969	-2.624556186	0.21113233	-1.416849434	-1.44021995
ARO1	-0.554777211	-1.096447961	-0.771565877	-0.642136263	-0.154336449	-0.57780527	-0.330201189	-1.268554689	-0.5862698	-0.102060019	-0.030861618	0.956746035	0.135190223	-0.18011846	0.768212688	0.450429021	1.598655745	-2.038090068	0.028238708	0.59624246	0.357391328	-1.156189021	0.282483765	0.292302131	-1.547970827	-0.497737187	-1.956173342	1.806872312	0.165869513	-1.022175963	-0.058033174	0.966123361	-0.481610727	-0.37955628	1.507829843	0.194647742	1.429539386	-1.440507781	-0.19972555	0.754166091	1.554446296	-0.055281162	1.406439611	1.573145217	1.906635465	-0.078153224	-0.211138883	-0.680177476	-0.93165048
RRP12	-1.513852247	-0.02807012	-1.132834316	-0.490690091	-1.669974093	-3.32101517	0.484058096	-1.341270883	0.006817606	-2.327316282	-0.404377999	-0.267517989	-0.040833901	0.958331645	0.214339716	-2.59053434	-0.211017002	-0.662203542	0.621405042	0.006504095	-0.156314564	0.288251417	0.033445986	-1.689997541	-0.859659754	2.720972555	0.486911116	0.558167605	-0.252406887	0.500037255	-0.239631296	-0.35476284	-0.154252267	1.496730077	0.427340846	-3.541313695	-0.132422328	-1.045017399	0.275569098	-0.8872899	-0.071925442	1.018406201	-0.653462804	0.729507268	-5.068882994	-0.128511292	-0.428759555	0.238910734	-0.208128697
CHC1	1.420554326	-0.461179413	0.264887844	0.425561648	-1.580205759	-1.665444865	-0.406591805	0.358661668	-0.861891552	-1.490226667	0.955392458	0.559715023	-0.313520498	0.926135502	-2.708887102	-1.644227143	0.040576072	-1.904949681	-0.696530052	-4.917393477	-0.93988405	0.068431805	-0.172695191	0.592457733	1.559219431	0.717656569	-0.910169566	1.460827003	-0.291998831	0.551352924	2.872852322	-0.319150149	-0.311738269	-0.369820341	-1.408048343	-0.558297857	1.379432951	-0.539087724	0.180579306	-0.5531459	-1.51486588	-0.342016806	-0.296553402	1.844587849	-1.630283349	3.6622763	0.565908061	-0.237549219	-1.334048191
NST1	0.371208254	-0.325304947	-0.866667369	-0.033455227	-1.003305465	-0.108096621	-1.039383194	-0.803315476	-0.387141388	-0.814905198	0.700844928	0.860196162	0.608278879	1.230282007	0.724781486	0.93371807	-0.112902287	0.750553003	1.28520265	1.09487015	-1.084531882	-0.719395803	-0.274651307	-1.604885121	-0.39161685	-1.08041456	0.521118446	-0.369212911	-1.738202338	-1.081105155	0.98403692	0.869358372	0.449048853	1.599601923	0.902953206	0.874842028	-0.402898947	0.642415679	1.873093778	0.979277917	0.194956787	0.97451327	0.133529985	1.025235804	0.568785919	0.229383534	-0.686053073	-0.071506542	-0.410275349
RRP5	-0.234568925	0.123646246	0.972005754	-1.932172228	-0.684586773	-0.979416343	1.603600925	-0.507845241	0.685484971	-1.177148209	0.706119723	0.952971187	0.850420819	0.333258845	0.044314609	-1.370372637	0.97688051	0.399645013	0.495758132	-1.084410071	-0.660523227	-0.423802981	-0.746558802	0.017465035	0.264228881	2.034556237	-1.437103395	-0.893950703	-0.023805213	-0.796137261	0.412205777	0.133554212	0.827218687	-0.164550336	-0.212409064	-2.335698497	0.732652937	0.890840476	0.201506336	0.969181441	0.547870046	0.427300077	-0.025571501	1.021067411	-0.197205002	0.094547746	1.581587267	0.70096586	-1.0770132
ECM16	0.100255539	-0.579375576	0.240368808	0.280283825	0.697465455	0.089236477	-0.836304844	0.625412145	0.273877802	0.224389232	0.24238171	-0.17433927	0.069688584	0.778541422	1.223323785	0.934357546	-0.213871496	0.999607969	0.558028517	0.280832096	-0.460820995	0.34593051	-0.127415857	-1.188863822	-2.365493018	-0.570932161	-0.815231155	-2.691355016	0.274821568	-1.068109984	0.342198275	-0.100318738	-0.028150895	1.038039896	2.886822942	0.991236501	0.653742778	2.479358015	-0.121443939	0.631572405	0.235312336	0.434807074	-1.595462352	1.840114752	-1.474340702	-1.003779858	-0.60857973	-0.038698124	-0.267581803
MOT1	0.280400726	0.970262425	0.423722469	-0.046362842	-0.431475552	-0.629534892	-1.073511926	1.068885778	0.397048892	-0.460174265	0.491218261	1.228175271	0.855206273	0.295155529	0.529498618	-0.365693015	0.779228943	1.379887399	0.598952432	0.149839937	-0.601744982	-0.01224395	-0.233452226	-0.865986749	-2.132606882	0.184854052	0.568657591	-1.614081513	-0.300775994	-1.363734873	0.418585517	0.332814347	0.594191312	0.983003994	1.23880397	-0.476315227	-0.535823383	0.905088045	0.283683411	1.090863917	0.810540787	1.443503046	0.322024331	-0.035676767	-1.259813897	-0.15817513	-0.092940232	0.264856719	-0.131377149
MIP1	0.512979876	0.643078548	0.981902763	0.447320068	-0.028183499	0.397389698	2.579191417	-0.575591074	-0.189703396	0.333816441	0.678509192	1.303162307	1.189127062	0.97831707	-0.139609272	0.292404329	1.867992219	0.434977144	1.204563918	1.155186398	-0.575665437	-0.990127959	-0.621274613	-0.339798485	0.435279691	-0.774547433	-1.88683256	0.662019155	-0.28675676	0.155888054	0.107355585	0.835430077	0.74945276	0.428408035	-0.547197143	0.363209864	2.047029295	-0.63923739	0.137156816	0.220893786	-0.002654381	-0.32702694	0.227810192	-0.85905456	-0.235967481	1.231232023	2.978628532	2.133033534	0.595754296
SLH1	-0.26934963	-0.037654341	-0.337866615	-0.472062006	-0.51132895	-0.547729361	-0.381312659	-0.467826428	-0.290521214	-0.618590586	0.212011271	0.729569538	0.726966055	0.622359812	0.310196164	-0.229973906	0.500275073	-0.546588993	0.693435518	0.140296306	-0.41935047	-0.730761245	-0.81403018	-0.404159266	-0.2158212	0.06662215	-0.543294936	0.902916773	-0.480990857	-0.453612267	0.262358558	0.763130473	0.983398506	0.449530389	0.151538644	-0.001015227	0.546954948	-0.488255537	0.753043688	0.289594732	0.22560267	0.207058511	-0.376297468	1.145271053	0.253860008	-1.12697774	-0.911515953	-1.034415545	-1.175221416
SWI1	1.382235011	-0.291106518	-0.2805003	0.404764085	-0.500475996	0.761113856	-0.10905617	-0.049056913	0.227549972	0.012582674	0.576814219	-0.089754306	-0.156187217	0.28033469	-0.150047456	0.571202492	-0.391029597	-0.229416912	0.322019604	0.011625988	-0.43814082	0.336158997	0.104470301	-0.519701646	-0.962604024	-0.349095354	0.544536051	0.156235932	-1.33226664	0.193782634	0.171932869	0.691918847	-0.005788913	0.206339694	0.5446425	0.419135106	-0.430710396	-0.33744305	0.991750866	0.239537776	-0.795702955	0.671797228	-1.720515851	-1.776781124	1.483965374	-0.12081168	0.171201552	0.096081621	-0.17381257
SEC16	-0.628449467	-1.187642374	-0.30350352	-1.659877863	-1.256608392	-0.131262604	-1.132011623	-1.673119968	-1.302128535	-1.126006601	-0.258016462	1.037965336	0.771880875	-0.221863894	-0.016524339	0.174182337	-0.08823685	-1.511874701	-0.736529366	0.284071512	0.557529639	-1.158117121	-1.206761492	0.041237968	0.159438152	-0.17686914	-0.365491489	1.444794185	0.596784846	0.043989108	-0.477153026	1.049459621	0.983915496	0.125442408	-0.156476365	0.48729549	0.49596836	-0.955197192	-0.828282695	0.081862521	0.564620362	-0.086725803	0.828174764	-0.257677671	0.821495744	0.792199256	-0.265604305	-0.475936477	-0.105687621
ROM2	1.307652696	-0.514763091	0.072704315	-0.985626518	-0.432597455	0.952000717	-0.283120609	-1.610733431	-1.25706962	0.481781654	1.15820688	1.059378762	0.086087684	-0.321280586	0.382433032	0.007267626	0.389758896	-0.394962709	-0.010580595	1.112324667	-0.935498183	-1.206702601	-0.131515667	0.406042506	-0.504943126	-0.536591881	-0.26430831	0.683678888	0.221144483	-0.69151603	0.984253976	1.185358873	0.133420881	-0.220051823	0.410196918	0.242054468	0.374803146	-0.320980718	0.069485532	1.15450281	-1.069502643	1.056608963	0.03219382	0.155761606	-0.209770946	0.573392335	0.471289481	1.785092484	-0.420082469
FMP27	-0.16680382	-0.375966046	-0.383441645	-3.05E-05	0.141039633	0.782166453	0.387744037	0.797417713	-0.006645157	0.532876154	0.343001264	0.100161847	0.255956019	0.505459498	0.547448389	1.240840573	0.87301323	0.608065897	0.532201554	0.679580119	-0.351067378	0.029424776	-0.100403719	-0.035760638	-0.167092529	-0.764396196	-0.743001544	-0.382934991	-0.154722039	-0.173137168	0.21113334	0.398154415	0.343833608	0.326987695	0.496845163	1.017178824	0.815502597	0.481891948	0.34793329	0.37831398	0.238890408	-0.356904146	0.04985876	1.148911256	0.628843892	1.298648241	0.109733939	0.498185371	1.069919458
BNR1	0.640453528	2.122261817	1.908618627	0.149893235	0.041781833	-0.660785314	0.249521882	-0.367153778	0.200799135	-0.407493224	0.356507682	1.096295182	1.359310238	0.691396397	0.29246784	-0.521157866	0.451469057	-0.165913395	0.209188365	-0.060096988	0.017303651	1.461381378	1.043638444	-0.549596658	-0.586868457	1.212402151	0.127360646	0.441653992	-0.307339884	0.141672143	0.100874691	-0.807228904	-0.536558739	0.590694299	0.577941246	-1.03047923	0.312562833	-0.076238893	0.480562029	0.072395758	-0.027860315	3.716843539	4.71138766	0.758089306	0.049029692	1.299575611	0.175202848	1.632836463	-1.421806681
MET18	1.916739642	-0.514662443	0.516267057	0.256565276	-0.141044715	1.541382541	-0.293938502	0.269216017	0.556598345	-0.73748617	0.645392021	0.692314922	0.473495613	0.648010846	1.132219912	0.869424579	-0.214083761	1.640951502	0.720438989	1.306522861	-1.413270284	-0.773707519	-0.524157021	-0.965312639	-1.518091137	-1.208178618	-0.169591726	-1.595248777	-1.138909885	-1.364318023	1.989790905	0.83070996	0.631699172	1.031677201	2.023170882	1.478456716	0.306520886	1.532811036	1.472866953	1.646551161	-0.282836294	-0.171178871	0.228727139	0.302028695	-0.101328153	2.135434619	-1.493313858	0.364549784	0.183711309
KAP104	1.143652349	-0.296565691	-0.976878524	-1.094477029	1.013519583	-3.916475358	-0.76575398	-0.114335141	-0.2090927	1.964437334	-0.349883499	0.153610729	-0.193430779	-0.673291274	0.592986738	-3.276617615	0.79046276	0.773759258	0.891353448	0.465796271	-0.975701771	-0.415395614	0.774517207	0.657202657	0.512743256	3.283876679	-1.870931793	-0.22612967	-1.084867403	1.009828426	-0.525407966	0.404700547	-0.424197983	-1.014452476	-0.081155805	-3.660847826	1.683109504	-0.098094326	1.080442357	-0.499119406	-2.28362295	0.645184726	1.185459581	-0.833899789	0.622694655	-0.450623763	0.575656029	3.541804253	0.59894054
YKL033W	-0.566757434	-1.000442569	-0.194318159	0.938144477	0.712445608	2.008459414	-0.595236998	0.331497188	0.807708393	0.680483374	-0.222319267	-0.815373384	0.539908285	1.525400556	0.499345823	1.812564071	0.30827059	1.333578556	0.991431354	1.322029944	0.244872947	-0.094804862	-0.967669208	-2.399045225	-0.74275486	-1.946949353	-0.755262479	-1.417725473	-1.273904393	-1.382878851	-0.442373924	-0.081152353	1.182993219	1.909663449	0.732619154	2.51335283	0.84356207	1.358860063	1.690260856	1.568180016	-0.628156063	-0.595710466	0.619299096	-0.326277174	-0.655274905	2.941836663	-1.326205507	1.258820993	0.360438411
YBL104C	0.680891962	-0.502067575	-0.621866264	-1.105329723	0.938485041	-0.57691496	1.639696957	-0.468519822	0.572181452	-0.689834741	1.20851121	-0.814677379	2.655224092	-1.043601786	1.12129178	0.277285598	-1.078429205	3.460142462	0.904785147	-0.272824657	-2.005029059	0.609151618	-3.403076923	0.867760722	-0.873624011	-0.279730052	1.188571695	-3.293040216	-0.782852051	-0.365130322	1.781754473	-0.854397259	2.636846608	-0.966915354	0.921842369	0.889672448	-1.203967916	5.86172576	0.396696218	0.647832718	-0.443273756	-3.065843833	-3.820885539	3.566549039	1.100962411	2.005493894	2.519363432	1.578294944	-3.527709006
MSH3	-0.336949343	2.108162907	2.575599662	0.028973344	-0.28444595	0.369877182	0.779998754	2.494994234	1.099028226	-0.551605734	0.196465052	1.817603093	2.35372798	-0.294851672	-0.282607298	0.141560402	1.444233537	1.723862318	0.337057271	-0.409269951	-1.154020152	-1.559467914	-2.085157758	0.898318024	-0.052954877	-0.629093538	-3.351296814	-1.917918722	0.825883424	-0.147959175	0.314264503	2.625080671	2.030895293	-0.297071514	-0.162072761	0.155190383	2.877980236	2.932824666	-0.278915604	0.136580866	-0.190377185	0.262878462	2.577961603	1.016988801	-0.72127609	-0.173781311	-0.489211806	0.177053171	1.312960185
STE20	-0.381470963	0.62508441	-0.882227686	-1.128193819	-1.700760909	0.205602146	-0.678230393	-0.714306634	-1.742304697	-0.671774763	-0.265705481	0.894925327	-0.83824786	-0.642987931	-0.742305389	0.331593658	-0.405722095	1.024079141	-0.177706975	-0.297903385	1.098153202	-1.302036229	0.670716688	1.049259415	0.308628782	-0.558938638	-0.404428107	-1.166368318	0.777143993	1.191322773	0.646817194	1.282714163	-1.163503125	-0.807973014	-0.100697467	0.396083419	0.278907566	1.050709248	-0.186916181	-0.883838216	3.321882205	1.01938074	-3.207459298	3.023182674	0.002059477	0.886169242	-0.085589723	-0.501448452	-0.06182547
CAF120	1.037358282	2.12817418	0.489691196	1.251152548	-0.002971777	0.805628038	0.200952491	0.426151353	0.388867751	-0.014023408	-0.19382236	2.495770399	0.362178161	1.391443202	0.243055971	0.479820432	0.454851158	0.689718345	0.038858849	1.208291932	-0.217846772	-2.760421277	-0.780059428	3.99525396	-0.948774315	-0.518236383	-0.627255489	-1.024528769	1.076112067	-1.36990574	-0.535300336	1.403534406	0.649945024	-2.284220677	0.925714108	0.062637945	0.577706029	0.803398883	-0.921439243	1.287010431	0.913831983	-0.793768167	1.432157003	2.635633505	0.192105594	-2.210124143	-1.387472982	0.317328529	3.035454141
RPN2	-1.771209721	-0.971054621	0.273931682	-1.294888735	-0.361851806	-0.153236856	-0.474696478	0.102716499	-0.258152557	-1.516305165	0.790343373	0.163943796	0.868849344	-0.700439188	-0.294208548	0.493162841	-0.035381768	0.098901895	0.26625432	-0.329529323	-1.47911564	-0.435440276	-1.071658768	0.655107452	-0.082705787	-0.983827996	0.116293038	-0.835480354	0.408349849	0.044417506	1.346786161	0.693970603	1.176411685	-0.482302766	-0.154654149	0.911739497	-0.68679178	0.757913319	-0.179594403	-0.134327212	-0.07864058	0.946758578	2.136139066	-0.663349862	0.135909046	0.001673124	-0.007101355	-0.256243371	0.137391538
PRP16	1.668025129	0.591253853	1.653079898	1.187083551	1.841761164	1.332778831	0.827883777	-0.102164807	0.625557034	0.956782613	0.487235522	1.487929548	1.25242352	0.701501421	1.832821372	1.131165572	0.583873974	-0.503297834	1.287017688	1.766497972	-0.854500432	-2.439395826	-1.481917174	-0.414055338	-2.599307712	-1.886143193	-0.720902305	1.026855954	-0.94626832	-1.401940337	0.494614031	1.465103464	1.280048523	0.646154128	2.198175619	1.557480732	0.258548246	-0.820928122	1.320541682	1.314180566	-0.65809623	1.55590547	-0.351117709	0.445779363	0.895521336	-0.3810856	-1.048177367	-0.696051891	-0.112595583
TIF4631	-0.283659075	-0.815268752	-0.448429307	-0.9163525	-0.596403319	0.507969853	-1.14416748	-0.354888017	-0.636506628	-0.599925749	0.328744778	1.192363937	0.143665357	-2.376287475	-1.328954578	1.250084675	-1.306885631	-0.995736054	-0.302737067	-0.295337552	-0.374903428	-0.06518262	0.156562236	1.884845234	1.842527469	-1.39200036	1.097307697	1.051897816	0.651382469	-0.129519741	0.627490628	0.263813605	0.059657673	-2.413336287	-1.843280814	0.848703397	-1.326845238	-1.09016495	0.026299355	-0.566400932	-0.651417882	0.320428017	0.267348548	-3.825087265	-0.121838977	-1.245784995	-0.106336962	-0.279558031	4.435788974
ZRG8	-0.23747669	-0.885731699	0.069002865	-1.189494454	0.088273338	-0.668310735	-1.081062976	-0.172382031	-1.120231675	-0.304059785	1.121961105	0.518291855	0.114417254	0.256300362	0.700168665	-0.613594891	-0.490671292	0.755584174	0.622861713	0.638236238	-1.340505385	-0.371336662	-0.148632376	0.069750516	-0.613086613	0.309185905	0.671258705	-0.731147826	-0.659632697	-0.683604691	1.054502246	0.33784826	0.098907202	0.125920436	0.663309957	-0.255385945	-0.504635052	0.774893429	0.719451474	0.864953334	0.060513046	0.847000466	-0.895594114	-0.556187944	1.277728348	0.350512524	0.187099463	-0.840701854	1.425778998
PFK2	nan	nan	nan	nan	nan	nan	nan	nan	nan	nan	nan	nan	nan	nan	nan	nan	nan	nan	nan	nan	nan	nan	nan	nan	nan	nan	nan	nan	nan	nan	nan	nan	nan	nan	nan	nan	nan	nan	nan	nan	nan	nan	nan	nan	nan	nan	nan	nan	nan
YPR115W	0.13874666	0.014268658	-0.609751619	-0.082701994	-0.790337669	-0.727355722	-0.141178002	-0.497682035	-0.418825588	-0.462250351	0.720704628	1.400707846	0.075267454	0.663526676	0.167857841	0.108441181	1.056393925	-0.396005888	0.148418588	-0.720117614	-0.647722388	-1.395591805	0.133117911	-0.572194726	-0.04438025	-0.179932376	-1.194783719	0.626903879	-0.078106731	0.639108323	0.754105455	1.590319784	0.000942304	0.813157475	0.215856721	0.232924361	1.091154228	-0.282576728	0.197434063	-0.573565214	1.003551613	0.331923775	1.616735908	-0.800358485	1.293716537	-0.920508936	-0.552770117	-1.634848548	-0.301643498
STO1	1.471289106	1.225020589	0.190059862	0.298158686	0.623335341	1.213365009	0.212007897	-0.030347877	-0.636778829	-0.149895356	1.304515371	1.625158579	-0.103037243	1.007730402	1.220784497	1.468619494	-0.356731993	0.358744292	0.774532751	1.528775635	-1.57593303	-0.951142643	-0.027452108	-1.308546974	-0.024848397	-2.114857783	0.449887615	-1.087131658	-0.559417625	-0.614501143	1.579933139	0.379486902	0.061877475	0.978501632	-0.197403201	1.616787847	0.720663455	0.269049566	0.342146609	1.249613817	0.350631108	0.247241392	1.529238585	1.496888544	-0.267778985	1.259544132	-1.070912355	-0.368117773	1.193124662
JSN1	-0.829397253	0.201370861	-0.754087058	-0.35113971	-1.560592468	-1.449249366	-1.525531695	-1.293407101	-1.844032947	-0.632682346	1.668978529	0.526417109	-0.7531977	-0.101262695	-0.806637801	-0.512227914	-1.493632598	-0.744203599	-0.076896284	-0.170281878	-1.24776325	-0.989557781	0.544668002	0.260622187	0.996942185	0.495685126	1.336909168	1.428645098	0.233785477	0.995495141	1.297735269	0.733506549	-0.54353759	0.034825816	-0.84356654	-0.595218484	-1.3785287	-1.08189976	0.034122438	-0.378294205	0.565579651	-0.341214999	-0.69659213	-0.219573521	1.660265879	-0.097399939	-1.778088507	1.092973795	-0.306502477
CDC15	-0.159934463	-0.854612053	0.290301634	-0.701267686	-0.371607345	-0.332570193	0.686107877	-0.558335803	-0.485596003	0.572958258	-0.034886951	-0.481189366	0.307487161	-0.119031148	0.100590525	0.324637367	1.412324181	-0.31251018	0.278651695	1.078602511	-0.391304992	0.315669279	-1.006093978	0.157756726	0.139346331	-0.310280867	-1.333203263	0.070503542	-0.166278916	-0.99901224	0.022803738	-0.312011151	0.742763159	-0.221247273	0.238031796	0.247901911	1.458882635	-0.120177604	0.339776342	1.544066915	-0.471023816	0.215265846	2.101306595	-1.016072032	-0.24346823	0.024048855	-1.020854423	0.386187701	-1.619912627
RAD1	-0.885207621	0.40601627	-0.756060401	-0.736717117	0.5562562	-0.321933987	-0.583778337	0.223398377	0.016022882	0.561691398	-1.1651807	0.815231598	-0.325331383	-0.48052302	0.788289196	-0.509201715	-0.644375175	0.397172381	-0.481459548	0.822579421	0.346794425	-0.881918091	-0.145485948	-0.078035099	-1.026051627	1.05679986	-0.193294041	-0.338615798	0.592040504	-1.133441562	-0.941877009	0.565581813	-0.109556684	-0.178880515	1.002426629	-0.982831552	0.071821972	0.417757877	-1.217308407	1.283078515	-1.104505326	0.348411283	-1.711303287	0.329145616	0.647738067	1.028305732	-1.384883206	1.93313905	-1.28229797
PFK1	-0.390149332	-1.795709927	-0.566764605	-0.564171147	-0.574115564	-0.471527723	-1.759168912	-0.792941521	-0.597365559	-0.340873139	0.73470929	-0.950481194	1.1492625	-0.687033399	1.527426023	0.642436067	-0.908137807	1.059445629	0.379524079	1.871429358	1.656521928	1.634704137	-1.029256882	0.156295871	-1.140488437	0.84606354	1.145984865	-0.734073425	-0.283726926	-1.120185894	-0.841836114	-1.723166594	0.692139998	-0.510700101	1.220242365	-0.19258607	-1.488110239	0.614487446	0.41225434	1.632365345	3.43342855	2.167172399	-1.227115095	-1.533791596	-0.991521469	1.335703469	-1.646887802	1.346038511	4.535859132
RIA1	nan	nan	nan	nan	nan	nan	nan	nan	nan	nan	nan	nan	nan	nan	nan	nan	nan	nan	nan	nan	nan	nan	nan	nan	nan	nan	nan	nan	nan	nan	nan	nan	nan	nan	nan	nan	nan	nan	nan	nan	nan	nan	nan	nan	nan	nan	nan	nan	nan
FUN12	-0.396638745	-1.113036801	-1.167253893	-0.48664594	-1.362576248	-0.91030666	-1.595325339	-2.113749099	-0.985464162	-1.188348267	0.664559627	1.132653306	2.071600858	2.132587568	-0.035624853	1.107025286	0.044849037	0.476415754	0.019048173	-0.198186811	-0.635583423	-1.643245503	-0.629086878	-1.48473283	-0.305881334	-0.978915497	-0.679763053	1.870467844	0.450180491	0.29752228	0.685728162	1.285480161	0.650423584	1.813978363	0.198796911	0.888327156	0.102567879	-1.428640377	-0.147432555	-0.050157348	0.336926995	-1.111355709	1.562003056	1.770489533	-2.736546209	-0.549763549	0.252983194	-3.211416878	0.698945722
CPA2	nan	nan	nan	nan	nan	nan	nan	nan	nan	nan	nan	nan	nan	nan	nan	nan	nan	nan	nan	nan	nan	nan	nan	nan	nan	nan	nan	nan	nan	nan	nan	nan	nan	nan	nan	nan	nan	nan	nan	nan	nan	nan	nan	nan	nan	nan	nan	nan	nan
CIN1	0.141044455	-0.007699196	-0.939424925	-0.105374313	-0.403742109	0.519609189	-0.688121561	-1.43036103	0.296977033	-1.979787391	1.595665241	0.769462592	-0.407667707	0.480313288	0.235453745	0.545123952	-0.296439707	-0.362964889	0.813835659	-0.433197181	-0.960556887	-1.251608921	0.678079664	-0.415772003	-0.108941749	-0.950361063	0.12596232	0.716100494	-0.861248729	0.352835835	1.71496925	0.894423377	-0.342666691	0.671553531	0.246703116	0.676647467	-0.153340313	-0.502818907	0.942527489	-0.367105403	-0.381019658	0.810461908	-0.119317675	-0.500359576	-0.243526945	0.382070936	0.418084186	-0.417553711	0.604340972
ISW1	-0.701330145	0.268210101	0.909569791	1.273262045	1.610360404	0.004243399	0.386099495	0.070777398	1.942640335	-0.038790736	-0.093479945	-0.195336412	0.404867418	1.280847467	0.8367966	-0.201026618	-0.285909316	-0.551855095	1.613972282	0.052957405	-0.275767181	1.866737473	-1.253185635	-1.74082327	-1.499756152	0.383342537	-0.557044268	0.083259527	-1.945380523	-1.159138181	0.117199567	-1.166959866	1.808593255	1.720390001	2.376751192	0.511747429	1.508089938	0.636556975	1.533988995	1.42877165	0.015701039	2.134226145	0.982628211	-0.733486896	0.488534043	-1.85991411	-1.187559427	-0.049025277	1.556457496
UBA1	0.12840737	-0.275597579	-1.168109806	-0.992566188	-1.937288883	-1.128148199	-1.411701926	-1.457518146	-1.981818753	-2.017046488	1.56340305	1.798941277	0.570341982	0.726824223	0.788543896	0.363733507	-0.050625904	0.529307904	0.568804667	0.695112941	-1.286693678	1.271101262	-0.913447024	-1.019344651	-0.348796236	-1.427588368	-0.264623161	-0.096356913	-0.284584709	-0.943364956	1.618576832	-0.478148009	0.889116943	0.958237385	0.260895867	1.085900788	0.349865433	0.124779255	0.04848517	1.005402581	1.540369543	3.388479191	0.117997992	2.433578515	1.029213174	-1.928297714	-0.042948869	1.40232863	-0.203228934
ECM5	0.781041704	-0.226827717	0.362821498	2.770749644	1.979450386	2.319548584	3.930276183	0.718603947	2.81934054	0.819622039	0.395494251	-0.37209834	0.759408856	4.682802692	2.863633967	2.973240661	2.653050487	0.80910747	1.479581042	0.600938549	-0.495507432	0.046196672	-0.621908791	-5.582704262	-3.323733577	-2.689904472	-2.171821587	-0.962237452	-1.631358243	-0.382548467	0.796582571	-0.22128336	0.85781849	5.14368171	3.736511882	2.745271952	3.068398327	1.363779921	1.226035803	0.612320414	0.335823593	-1.067078047	0.080207574	-0.871502636	1.678404546	0.480627083	3.105244666	0.819204444	1.56150225
PRP22	-0.258611039	0.269419532	1.107568105	0.373049899	-0.13392783	0.651890233	0.849996832	1.53104858	0.897730195	0.019428114	-1.376249786	0.197880432	0.51828873	0.900267708	-0.120342634	-0.005898954	0.57062204	1.489490509	0.567300519	-0.058285573	1.477403197	-0.393685998	-0.483624338	-1.524382397	-0.362745762	-0.265180805	-0.374032924	-2.033603988	-0.812227035	-0.360781151	-1.871391965	0.281428717	0.826891593	1.358143149	-0.047891802	-0.074428568	0.33231742	2.163718476	0.375492955	0.274674961	0.055668365	-0.965973338	1.637831366	-1.347749763	-0.186842367	0.22940478	1.09958896	0.458846715	0.530415762
SPP41	1.526993829	2.682191706	0.964977817	0.523450587	1.10065053	1.555880069	0.85203711	2.299148128	0.267201697	0.879331438	0.787265581	2.35131854	1.292999451	0.601744466	1.648352736	1.062733587	1.735107121	1.842408434	0.195472523	0.754997695	-2.671720866	-3.199603259	-1.01468315	-0.164133574	-1.778060409	-1.644863829	-1.654691953	-1.688376932	-0.105113978	-0.938801603	1.157642659	2.446684164	1.254501547	0.332756389	1.639561998	1.225189045	2.89948775	2.164851125	0.183158071	0.541335769	-0.275151221	1.642355084	1.17882884	0.886999032	0.887190829	0.95306492	-0.928939682	0.090337518	-0.620394058
KEL1	-1.926764348	-0.370217011	-1.439761411	4.536476726	-1.432911345	2.13959575	-0.829368954	2.398414822	0.618159918	0.267326512	-0.995298076	1.091123249	-0.525324918	1.8480577	-1.033413555	1.582034653	-0.337651551	1.078042706	1.690673189	0.311841279	-1.152153359	-0.221440463	-0.355456326	2.354516471	0.734729144	-0.573048569	0.944484422	1.158390289	2.719667191	0.511510095	1.488972449	0.039198854	-0.534676101	-1.872159951	-0.218740162	0.924612011	-0.541779568	-1.131467471	-1.437009485	-0.540323655	2.799978085	0.275455744	0.2560762	0.984565011	-2.223696075	0.984890269	1.342217972	0.051093618	3.38613978
RPO31	-0.020936823	-0.646649192	-0.131377426	1.129141103	1.22433642	1.405693535	1.993206814	-0.241001937	-1.50921598	0.580581759	0.226909705	-0.31088727	0.171952985	1.353563752	2.054198267	0.02565373	1.856442315	0.952651676	-0.144018046	0.875866146	-0.128640062	-0.214320985	-0.471124407	-1.280824036	-2.090170031	-0.681773578	-1.556543242	-0.779850893	-0.579670967	0.188095111	0.566522981	0.025007877	0.356179233	2.061110648	1.835203432	-0.122643984	0.730620543	0.269735533	0.197181835	-0.041250706	-0.416481833	-1.156617756	1.098815777	2.822272965	2.550226665	-0.081720831	2.40829605	0.957917447	0.96139913
PHO81	-0.013287232	-0.192513333	0.532817831	-0.324212773	-0.856643655	-0.489403905	-0.962460648	0.538548996	-0.438060639	-0.513673341	1.060506695	0.870764945	1.150363949	0.132826791	-0.814271213	-0.084079395	-0.317653936	0.777644665	-0.185119465	-0.384018134	-1.128281685	-0.649174332	-1.610447925	-0.306145816	0.687311741	0.250541452	0.232054416	-1.508981125	-0.167748304	0.407311883	1.356373885	1.024625393	1.667085767	0.353801025	-0.872056203	-0.310685454	-0.04491977	1.456708315	0.256840128	-0.362762437	0.932811021	0.413437597	0.022449945	0.413434375	-0.175194793	0.345464594	-1.674657254	-0.259431692	1.401904741
SCC2	1.786183684	1.847998153	0.771811155	-1.007555176	-0.363829071	0.664509185	1.354644919	0.407393277	-0.379019903	-1.583871481	1.146364884	2.177541891	0.886896993	-0.232253865	-0.390314019	0.359766025	1.578337471	0.348909142	-0.089423283	-1.119346693	-1.818604966	-1.778308091	-1.028382059	-0.382983766	0.001097493	-0.377924462	-1.629433868	-0.430892062	-0.120919173	0.212276856	1.140946334	1.482352471	0.843320216	0.152649125	-0.143799908	0.454165258	1.909167478	0.417309356	-0.38751232	-0.665867401	0.119386347	0.00172956	0.673598763	1.408411723	1.561613185	0.312221366	-0.203898366	1.095568372	0.230960248
YKR096W	-0.547157886	-0.847029012	-0.982314535	-0.675460848	-0.31720274	-0.679272004	0.642917899	0.206578286	-0.078698266	-0.663027581	0.370847388	-0.243307128	-0.075956224	0.055726691	0.250115442	-0.042768495	1.224375443	0.947677068	0.666116876	-0.041331758	-0.378285001	0.215553053	-0.115223453	0.125479408	-0.791005754	-0.057031946	-1.352954468	-1.349227499	-0.860758948	-0.039740612	0.675564074	-0.195112352	0.176480496	0.094200965	0.641344911	0.109619519	1.160041778	1.401994824	0.977559365	-0.019466322	-0.222169791	0.33095545	-0.692669329	0.543072294	-0.785858654	0.592548365	1.198080908	0.917031341	-0.65691138
SIN3	0.342845997	-0.220667864	0.099549256	0.246438102	0.753635173	0.466161846	-0.378405837	0.269202149	1.171883361	0.448804539	0.584002459	0.060678143	0.899172056	0.865806312	0.796089433	0.391681955	0.277839269	0.815166808	0.70648334	0.922053243	-0.399064471	0.113813159	-0.872048582	-1.06101866	-0.77805444	-0.201677738	-0.202128497	-0.945642731	-0.559391527	-1.060296191	0.757550465	0.117170383	1.036020967	0.975370818	0.764469782	0.536394045	0.541725604	0.946611603	0.707564538	1.190677598	0.623291423	0.133467991	1.650817241	0.716565192	1.210662047	-0.430141971	-0.504621942	-1.740148978	0.965880819
YGL140C	0.898305401	-0.779461417	0.085708957	-1.2848	-1.162936303	1.295768927	-1.295208752	-0.179019495	-2.01014724	-1.378145699	0.715888808	0.879105259	1.257737519	1.475045501	0.983107714	2.22208527	1.440994501	1.184091044	1.201942661	1.692025879	-0.921354912	-1.711933841	-1.124695893	-2.232787695	-0.544922209	-2.105374995	-1.370567394	-1.460144906	-1.322004121	-1.620614273	0.745666551	1.137632951	1.304434489	1.998655195	0.726510574	2.519821232	1.505888991	1.123717127	1.530793275	1.689054253	-0.491948202	0.094454133	0.369779325	2.71179522	0.784685887	2.693099615	1.533762392	0.715719758	0.2656468
ATG2	-0.224005249	-0.269052651	0.015412148	-1.026939647	-0.873095295	0.08082324	0.012100495	-0.184500493	-1.042125755	-1.018644058	0.243386625	1.372668521	0.679408596	0.634442838	0.723070417	0.874326438	1.351059056	1.028628297	0.964102698	0.368880685	0.033395821	-1.777543717	-0.902912307	-0.726812974	-0.908293895	-0.886279884	-1.337752187	-1.056464224	-0.585003525	-0.07439244	0.381045911	1.502605126	1.135945435	0.792694394	1.218443892	1.20757633	1.519355131	1.243275804	1.304136391	0.554601109	1.905302206	1.708711744	0.817340254	0.171573881	2.114827672	-0.002972123	-0.133466468	0.281913776	0.51376228
YSP1	-0.824403362	0.13316853	-0.231526105	0.064238258	-1.240213227	-1.162296654	-0.078306761	-1.585392735	-0.380886529	-0.869274835	0.420461238	1.19283214	-0.434945095	0.071399899	-0.73497503	-0.105594666	0.403897258	-0.901534597	-0.608626965	0.20206575	-0.44293559	-0.9791081	0.198378826	0.307603258	1.193278219	0.606546087	0.042284068	0.713930448	0.905162085	-0.159806279	0.621944465	0.941841136	-0.235411552	0.128939054	-0.732457047	-0.110158499	0.267694539	-0.75767626	-0.470318767	0.156716849	1.022443826	-0.509750803	0.264043244	0.279407779	0.162048495	0.877253974	1.111660302	1.031837908	0.775306072
ESC1	0.047222538	1.526696424	0.900808362	-0.773684379	-1.200110188	0.022589205	-0.802973449	-1.627302376	-1.440363416	-0.835645655	0.696790425	0.793021357	1.228618924	-0.38189604	-0.750030896	0.080418329	-0.357473221	-0.421005554	-1.216602879	0.011834959	-0.665468482	-0.366425665	-1.648240437	-0.229617813	0.159499412	-0.089447835	0.785168189	-0.590886944	0.807145978	-0.934636268	0.38961312	0.406789933	1.345110572	0.064056116	-0.071480137	0.077721176	-0.531863378	0.561619059	-1.105336862	0.299638955	1.409959506	1.192111933	-1.065337922	-0.174261431	-0.03974894	0.847086713	-0.189815078	-0.514639286	-0.159010499
MSH6	-0.050846611	0.240969731	-0.303529617	-1.52978597	-1.260831193	-0.612688105	-0.812119419	-1.434274507	-1.980765246	-1.318643877	0.708183198	0.393134977	0.58563733	-1.992797025	-1.312737828	0.080407304	-0.381495873	-0.995142878	-1.55612122	-1.324519085	-0.581597745	-0.207891298	-1.010162238	1.103338798	0.386811037	-0.33995959	0.070097912	-0.746625028	0.909771273	1.236493339	0.963311373	0.348715056	1.004554238	-1.363829866	-0.675958932	0.5222168	0.099227379	0.651401784	-1.085596976	-1.452181334	2.085820287	-0.098202275	1.304258741	0.225675978	0.267660431	-0.099667001	-1.004408128	-1.925948833	-1.298942201
RPO21	0.068527307	-1.342928772	0.415195577	-0.318865049	0.928783056	-0.074972857	1.399263505	-0.604837507	1.314329547	0.018993094	0.980122948	-0.618824695	0.91024696	0.553835723	0.924180753	0.728545324	0.905852269	0.499736561	0.57587155	0.151357344	-0.446636217	-1.140644493	-1.361342927	-0.121069432	-1.079853521	-1.042484752	-0.14645739	-0.189852583	-0.55741198	-0.794759761	0.000645108	1.256638568	1.351170294	-0.487960257	0.561141882	0.326255156	0.29060886	0.158904706	0.153336575	0.623651123	-0.087466898	-1.299191437	-0.428717228	0.615943157	2.175183527	0.305077964	1.267255318	-0.694132923	-0.066480959
MYO3	-0.94861751	-0.94409251	-0.837477718	-2.952243586	0.500924986	-0.138490078	-0.71677405	-0.278797547	-0.742875228	-1.023028813	-0.130039413	-0.797173907	-0.259047697	-1.400655837	0.720049722	0.643973476	-0.143635353	-0.465736476	-0.065778687	-0.296874465	-0.348488398	1.14132604	0.127734981	1.104064748	-1.141317084	-1.102690933	0.679417477	0.180488797	0.272101351	0.697378123	0.259162918	-1.004619667	0.132812361	-0.771362209	0.902592915	1.120521079	0.22619099	-0.057457725	0.031003431	-0.287340678	0.50099808	-1.001791859	-0.652620956	-0.856354298	-0.020979114	-0.666237478	-0.878340145	-0.979418003	-0.844541085
ECM29	-0.252089152	0.240668067	0.307385742	-0.785288404	-0.328339974	-0.338766743	-0.414722011	-0.307811422	-0.937221098	-0.753433801	0.575654192	1.283268501	1.216237079	0.256336085	0.410041472	0.646531966	0.547432763	0.44064295	-0.035153024	0.397910685	-0.700229365	-0.917963744	-1.538605566	-0.69065993	0.041037652	-0.816218631	-1.176462822	-0.656854491	0.146035929	-0.666120191	0.722030102	0.997824137	1.323197622	0.630366795	0.068954671	0.70858487	1.138410973	0.395092072	0.109999216	0.642597772	0.402603682	0.692132999	1.099523465	-0.556844066	0.772743691	0.654632247	0.165071475	0.481655648	1.601305374
OSH2	-0.718380983	-1.417177701	-0.986260101	-0.872251657	-0.828026273	-0.549560557	-0.530713357	-0.127220416	-0.728315936	-0.240400931	0.088464203	-0.126851653	-0.375701661	-0.171265009	-0.448498057	-0.33059104	-0.272508997	-0.190424808	0.348981176	-0.081097026	-0.420078456	-0.13107387	0.459031608	0.424987795	0.599642	0.588693374	0.528113728	0.138723043	-0.469863668	0.166982401	0.040619795	0.343180443	-0.259952917	-0.228630045	-0.285011809	-0.527204707	-0.18757576	0.037807036	0.456116684	-0.013613366	0.296537106	-0.665219242	-0.091404736	-0.568557764	-0.849023732	0.389647703	0.974143857	-0.926130613	-0.619509099
LAA1	-0.182312772	0.529525916	-0.330542662	-0.035092909	-1.140487618	-1.026627961	-0.480666404	0.12088334	-0.766050595	-0.83442332	2.523724667	1.552623369	-0.063012399	0.817308394	0.938750014	0.209245408	0.084635153	0.854931402	0.514370197	-0.072248589	-1.148821418	-1.051037467	-0.309268176	-0.674496448	0.497561052	-0.57582507	0.776040087	-0.717337206	-0.062786953	0.174858278	1.285302464	1.205075964	0.17572737	0.90407995	-0.129598941	0.22701862	-0.840807989	0.877652051	-0.231319031	-0.031245174	-0.39132338	1.463431442	-0.315661073	0.227520956	2.764801996	2.961885871	-2.286378061	-0.341725728	2.144434478
BUD4	-0.068779421	1.102125455	2.396840992	12.12653835	0.258724547	-1.186120938	2.040796168	1.909070833	1.173622087	-0.330352142	0.313873661	2.793477251	2.124315033	11.52458185	1.09003662	-0.842356934	2.278595725	2.254139604	2.222618444	0.356981703	0.871584667	1.601044766	-0.042440767	3.855197277	0.63231583	0.388212336	0.729926041	1.164250199	2.758814744	-0.77884937	-0.792604149	-1.107660987	1.34467337	-1.823640312	-0.378183154	0.038390637	0.301152312	-0.135217822	-0.912322727	0.826070843	0.768226473	4.083027107	1.448669873	6.99825726	3.044552557	-0.186630621	4.009425554	1.833612121	3.440825094
URA2	0.506613257	-1.026501213	-0.244775734	-0.80524956	-0.516762454	-0.457264594	-0.875355533	-0.556739405	-0.67761796	-0.719945388	0.729347274	-0.360537387	0.69388685	0.602396084	1.063658171	1.532704002	0.365933962	-0.024129206	1.065429278	0.578314057	-0.854385589	0.7769447	-1.759837421	-1.05025797	-1.158405344	-1.071216565	0.052311562	0.212477926	-1.178351431	-0.456468487	0.415611667	-0.906533726	1.281641105	0.902122775	1.126113311	1.371214205	0.102147615	-0.238784621	1.0473683	0.724862655	0.668049801	-0.962173413	0.477288149	-1.714276993	0.482492793	-1.089699808	1.887979134	-0.743598217	1.262711018
PSK1	-0.500984607	-0.897536496	-1.156961381	-0.33216441	-0.186234786	-0.590920636	-1.802632096	-2.303105367	-0.737871121	-0.715625846	-0.214035189	-0.048343494	0.023650743	0.400534887	0.573743373	-0.186136676	-0.142253331	-1.417108119	0.00921007	-0.222044011	0.473475629	0.174976462	0.103025668	-0.220728943	-0.123830693	0.100012263	0.296894662	1.721153362	-0.068402097	0.782881114	-0.239351213	-0.155743757	0.161781485	0.196036879	0.496308562	0.00158775	0.437752233	-0.774829188	0.029149069	-0.214433451	0.362775246	-0.220539213	0.450381311	-0.623402516	0.439409598	-0.676464533	1.818654667	0.286797268	0.069819008
GCN1	-1.010453775	-1.751269194	-0.694008697	-2.274123255	-1.592494063	-1.127016157	-1.317096759	-1.066592686	-2.706444436	-2.216256104	0.44409754	0.340810103	1.115292564	-0.046829132	1.075860937	0.096656763	1.052137144	0.479306527	-0.422398353	0.182754197	-0.323454051	-1.148120588	-1.266242028	-0.162977271	-0.762347337	0.175887682	-0.845876277	-0.531662852	1.529638113	-0.006603323	0.659656187	0.906384629	1.363991493	0.110250477	1.063606107	0.107946177	0.700617168	0.547647704	-0.975420055	-0.012820487	0.651843605	0.809192692	1.443344748	0.130868265	2.1093754	-0.764089425	-0.394688644	-0.428284453	-0.098127055
YTA7	-0.913912212	-0.736495726	-0.046072468	-0.258948592	-0.270246455	-0.325599288	0.121806005	-0.69377699	-0.171774954	-0.958755345	0.064328132	-0.539753902	0.033747916	0.344020276	-0.461901265	0.574694752	0.134190079	-0.562896218	0.019472952	-1.220811918	-0.361339783	0.53356783	-0.213248449	-0.952896215	0.697519676	0.481045514	-0.648841326	-0.149849868	-0.508991246	0.624131805	0.230099575	-0.476232782	0.067793918	1.045773141	-0.725464533	-0.356695682	0.580239726	0.151830956	0.474728786	-1.568423112	0.148456997	-0.199469878	0.424151555	0.564305826	0.069723686	0.87254616	0.467353283	-0.631827015	-0.500584441
GCV2	-0.086259223	1.234924929	0.137684226	-0.510407721	0.736898798	0.103995506	1.310420382	1.978906038	-2.265513081	0.319944497	0.028924107	1.538219576	0.775507451	-0.177681229	0.962865687	0.812268795	0.875644776	2.596208369	-1.552067011	1.813273151	0.362073733	-1.417245384	1.325112715	-0.60638046	-1.590414416	-1.648525372	-0.273304422	-2.491082244	-0.379540628	-2.201775251	0.964479211	1.709983405	-0.980392421	1.229992031	1.609561566	2.098735941	0.282571408	3.501259662	-0.108662434	1.084752436	2.254778897	0.451886461	2.105396949	-0.477597353	-1.461177427	-0.041403254	-0.466459995	4.004250524	0.470000797
BUL2	1.24447801	1.227729562	-0.218483481	-0.215884696	-0.125667436	0.645854584	1.257482957	-0.206297011	-0.213997929	0.219937109	1.709014866	1.020471674	0.942647238	0.143921792	0.67118949	0.943987529	0.709951727	0.845723133	-0.683792147	1.055363466	-2.257697083	-1.224583999	-0.602616736	-0.403536513	-1.187834074	-0.875564515	-1.175025804	-0.585904576	0.514105373	-1.446273281	1.440161888	1.182672985	1.224634218	0.361859537	1.070575677	0.602604888	0.941670547	0.91169743	-0.668193447	1.425183388	1.593641717	-1.173201773	3.367801959	2.429894237	-0.644892749	-0.480890943	0.643929975	0.157759241	-2.919339387
CIN8	1.443716157	2.834384775	-2.005879173	1.160670976	0.229107394	1.846700275	1.27023955	3.458656744	0.466325679	1.595421658	0.008710876	1.493894585	-2.017045238	1.599108358	0.404226905	2.12220182	0.01323149	2.419210581	0.374368741	1.98695509	-0.032447381	-1.664838405	1.686530086	-1.081702983	-0.477494264	-0.817589731	1.255700638	-1.715435074	0.077116115	-0.674450138	0.792613537	1.223023742	-2.15411497	1.467172992	0.556978861	0.893204383	0.077710618	1.39449003	-0.00415523	0.494568366	2.915705734	1.583151291	1.453710488	1.927688124	0.364214302	5.325877468	0.058649893	1.349063886	0.043689053
DOA4	0.881741573	0.150529093	0.499140973	-0.554302917	-0.013832111	0.118941494	-1.775907645	1.65362355	-1.289402798	-1.585032189	1.069719658	0.403108163	0.501341016	-0.222302601	-0.091593166	-0.179787406	-1.752411134	0.492540669	-0.678343876	-0.683497559	-0.153024795	-0.34211544	-0.308391669	-0.094333684	-0.055890896	0.23940722	1.579976537	-0.855199924	0.625296435	0.664294467	0.973249335	0.080621861	0.167032042	0.125059687	-0.002630854	0.026959873	-1.556869482	0.602528033	-0.733102371	-0.610326624	2.240242785	0.115268737	0.852680658	-1.243303147	-1.665937883	0.029009456	1.146291221	-1.338984432	0.765920009
NMD5	-2.86030568	0.818612777	-0.968773991	-1.430558537	0.552430776	0.36351183	1.231743885	1.085686559	0.361460341	1.011562258	-2.823467811	0.704516155	-0.394421576	-0.102643315	1.086160085	0.938461534	0.840399144	1.034187577	0.613104025	1.297676459	1.264976949	-0.605842444	-0.001091669	-0.242919593	-0.846197194	-1.047912691	-1.659839756	-0.836636969	0.238679118	-1.53712013	-1.328084879	0.529935796	-0.09402878	0.365636576	1.01644793	1.071166277	1.689932862	0.648583863	0.342408819	1.710640985	-2.849955854	2.004195531	0.378943192	-0.343023885	-0.620229201	-1.867638918	0.47175439	0.820228223	-0.924377933
ZDS2	0.291091112	-0.810127982	-0.387731285	-1.098942364	-0.743915067	0.375397029	-0.002510792	2.403272491	-1.464183917	-0.257816896	0.708641728	0.341721035	0.091339978	0.450512143	0.277585156	0.982601412	0.81301781	1.41998568	-0.163701271	0.506035857	-1.396623048	-0.630422052	0.22989544	-0.309178601	-0.561100075	-1.070781406	-0.672785773	-1.487784184	0.034973293	-0.914246154	1.316687254	0.127895789	0.057633873	0.461323259	0.398495476	1.152526633	1.180478667	1.626752059	0.187650503	0.903715318	-0.569570371	-2.063531142	0.395140911	-1.396218002	-1.836699402	0.674791388	0.743097952	0.755276736	-1.132217536
SUM1	0.410941713	-0.29987467	0.955370202	0.838841485	0.199710287	1.582829866	0.534768925	0.259672053	0.401308648	-0.064802708	0.20377971	-0.422981067	1.395845636	0.853627619	0.330018115	1.828625737	1.353048853	-0.078648306	1.285652313	0.386335237	-0.34923614	-0.962696395	-2.525284183	-0.972302354	-0.183382484	-1.168071362	-2.05446287	0.370633447	-0.807380011	-0.144261659	0.105548572	0.376871501	2.076791826	1.29760185	-0.005109135	0.337850217	2.336830001	-0.861925012	0.236016926	-0.021713095	-0.363621433	-1.064771839	-1.679563877	-0.769616563	-0.229078874	2.121964476	-0.009111184	-0.806895528	1.254544792
SFI1	0.225370184	0.218384838	1.318398715	0.996895396	0.105603819	-0.973918504	2.819918929	-0.411207511	1.518124927	-0.148491521	0.442980482	0.562498965	1.86837352	0.87992103	0.149894796	-0.070906083	1.794136561	-0.305660484	2.74034095	-0.256149555	-0.850716864	-0.441009853	-1.696837813	-0.115881927	-0.038007917	0.045583983	-1.768422185	0.079540273	-2.076564341	0.202308731	0.621594703	0.801471736	1.587694413	0.200729196	-0.409287214	-0.214951717	1.874112557	-0.024504493	2.539608849	-0.050234254	0.476074027	0.623753368	-0.536680662	1.541875141	0.49937421	0.355586278	1.179933693	-0.329972108	0.470713058
UBP7	0.56075185	0.199150771	0.131850073	0.202318614	-0.434202405	1.533185939	-0.876526473	-0.553590478	1.20794543	-0.993861992	2.091475225	0.839795511	1.318713082	1.138099363	1.719383523	2.646355338	0.154517914	1.053079586	1.867541284	-0.412993656	-2.436570991	-0.766050957	-1.861605887	-1.360197539	-1.334341982	-2.073668522	-0.02310941	-0.886856257	-1.531217175	0.586972111	3.0559554	0.907426488	1.566469415	1.211519609	1.593015709	2.599965637	0.230927006	1.109435849	1.916043655	-0.471503617	1.537572581	1.00701816	0.871174868	0.357491323	0.383907253	2.939634987	1.346030349	0.653108719	-0.799919593
FAR11	0.119075609	-0.616191601	0.815399137	-0.624894764	-0.25119818	-2.00924158	-1.322614623	0.665543201	-0.187993144	-0.080298303	0.929884137	-0.218297808	1.05570626	0.308313055	1.033145027	-1.368955995	-0.745541151	1.503871809	0.493008142	0.553277246	-1.920527379	0.405445305	-1.361828527	-0.403602308	-1.005070628	1.128990041	0.73382293	-3.437881343	-0.353579786	0.132132007	1.413129209	-0.027106008	1.351900245	0.123022597	1.079156133	-1.35665099	-0.545461886	1.826773826	0.593505661	0.150256521	-1.437207218	-2.183842559	2.393457143	1.640805946	0.374992199	0.564552719	0.998783115	1.469110653	4.287833806
CTR9	0.098321105	0.722031924	0.967081721	-0.107272083	0.467037449	0.052679869	-0.26119039	1.925585577	-0.63179522	2.286257528	0.125626375	1.556183886	0.673495734	0.571829181	0.318488144	0.339089989	-1.4181798	1.365228535	-0.013954381	2.238225764	0.408962923	-3.173470457	0.003184781	-0.713888154	-1.827909574	-0.979524976	-0.603371244	-1.662036282	-0.26306931	0.992802169	-0.377322212	2.70562585	0.045640387	0.926103463	2.20962428	1.762721651	-0.160500617	0.591886337	0.179540019	-0.893000227	0.433332162	0.515080206	2.633202911	2.282787104	0.779168983	-0.687383516	0.200391558	2.264199731	1.901094282
MSH1	2.131315692	2.635505782	-0.407918495	1.470095646	0.251897687	-0.558060464	1.999959977	0.89733338	2.023680858	0.450238834	1.339939325	3.507176405	0.73814984	2.334210846	1.587132246	1.388577876	2.179217429	1.978557858	2.721953137	1.296554432	-1.56472647	-3.868288843	-0.493235378	-2.156767554	-1.022089976	-0.831133076	-2.653235227	-2.071626727	-4.210328451	-1.822723435	1.681213465	3.411199945	0.718239276	1.870775172	1.396814332	1.342051418	2.22686557	2.255106771	4.147719057	1.627427061	0.306587363	2.356780526	0.793789941	0.024818129	-0.839802468	5.103156022	1.484825018	0.348087162	2.331324459
HOS4	0.167297077	-0.878628608	1.409468606	-0.374874521	0.088942225	0.596463281	-1.718173929	-0.170829668	-1.302699669	-0.888674151	0.600927313	-0.511689355	1.471213964	-0.366951209	0.225270087	0.257861387	-0.452591078	-0.52047736	-1.21029395	-1.093440068	-1.63066483	0.117573728	-1.313475725	-0.269411636	-0.439800649	-1.442496621	0.59108597	-1.551583208	1.303690732	0.42584795	0.625915379	-0.221520994	1.364048969	0.180616543	0.616469128	0.130475998	-0.791988442	0.626651893	-0.578885277	-0.602428142	-1.167634454	0.320641512	0.399292978	-0.594977477	1.974091434	0.116358277	-0.370936466	-0.327063116	-0.763124583
DSS1	-0.038335385	0.026947046	-0.048670872	-0.681136722	0.663459576	-0.731897769	1.326046288	1.015864312	-0.024489697	-0.531511368	0.603531862	0.857720068	0.82925398	0.610994988	2.090982331	-0.009912134	2.569398325	1.603822042	1.014845122	1.662154201	-0.258798768	-0.610669423	-1.177498825	-0.056478307	-1.808406911	-0.244768794	-1.583917029	-1.625564005	-1.181185115	-1.688890906	0.719002685	0.361593788	1.10315318	0.272719594	1.573248343	0.11107761	2.302158092	1.888197562	1.595678997	2.256822562	1.167872514	0.234991862	2.842146264	-0.296256936	-0.318523267	3.806109672	0.823031499	1.661310314	-2.052552029
GDH2	-0.256000172	-1.782270477	-1.296279256	-0.668511982	-1.063010107	-0.928585056	-1.385701573	-1.346212546	-1.266437761	-1.097257597	-0.651899923	0.32428188	-0.934056853	0.565616682	-0.970170908	0.097799101	1.001089281	-0.935682257	-0.689816032	0.139953475	0.352864606	-1.424478719	0.584012166	-0.725805444	0.338776756	-0.609710846	0.747539595	0.73213453	0.5015543	1.549257604	-0.044696436	0.309962439	-0.823583882	0.419412987	-0.429900459	-0.053692718	-0.207843305	-0.643681304	-0.668097197	-1.565812023	-2.206485531	2.900773312	0.302544972	0.091562999	-1.240594212	-0.818313406	-1.221944045	1.237106595	-0.311274865
MIS1	-0.176925792	0.685757464	-0.394128207	0.886179367	0.024503563	0.798521183	-1.142074583	-1.589993013	0.611123648	-1.688795693	-0.160434149	0.798834817	0.544248159	1.621387905	0.736604151	-0.096616105	-0.182152406	-1.008486647	2.756695007	-0.234184341	0.514030078	-0.788798507	0.171879329	-2.185895779	-1.57764981	1.657314212	-0.127087008	2.062522747	-1.717523303	-1.1690469	-0.414743521	0.955713225	-0.066525696	2.351853935	1.148572711	-0.875081537	-0.03722987	-1.727622691	1.643096542	1.001475702	1.5522066	1.168297044	-0.182360901	1.575918305	0.252528352	-1.306235079	0.409397487	-1.575686646	0.963183744
LOS1	0.366596173	0.615168484	-0.743593366	-0.731780851	-0.768402103	0.044009831	0.560062847	-0.345894243	-0.660659409	-0.552815315	1.131772068	0.896646465	-0.520487742	0.177295982	-0.615228637	0.928530164	-0.121916739	-0.154037809	-0.011995371	-0.340521868	-1.216964029	-0.655483655	0.630261194	-0.199882442	0.327048285	-1.765046379	-0.146920516	0.487959112	-0.689022292	-0.224291792	0.926973999	0.678459194	-0.519413454	0.053321284	-0.467264317	1.432340075	-0.082603972	-0.19544962	0.175966805	0.106424455	-0.652310582	1.155626792	0.463965712	-0.190199262	-0.281861879	-0.044645229	-0.421596712	0.559406184	-0.342219645
CYM1	-0.016731194	-0.64264965	-1.476623611	-1.210732867	0.577743696	0.04817757	-0.527209119	1.329742447	-0.922977122	0.146571231	0.399549005	-0.19704372	-0.62703013	-0.834317212	1.040098052	0.907455314	0.230541699	2.299505987	0.406658397	-0.487698829	-0.204803614	-0.229529534	1.619067059	-0.158085396	-0.889148766	-0.078086667	0.652792573	-1.22219483	-0.791965429	1.462738571	0.068364801	-0.098691828	-1.37719828	0.181338325	0.733189814	-0.059215543	0.010049851	1.935559808	1.233914873	-1.355010948	0.425059111	0.343084009	0.166699793	-1.099596754	0.391456675	0.329705052	0.250112021	0.992474685	-0.426733079
KIP1	-0.149914949	-0.664120786	-0.316020593	-0.782816366	-0.124001035	0.86225797	-1.80499312	-0.174442885	0.655050339	-1.093146734	0.948216658	-0.495012353	0.083370314	-0.865129694	-0.635283984	1.358894516	-2.349552266	1.206310953	1.00122879	-0.308161545	-1.568560212	0.8857132	-0.370932414	0.670923228	0.82266093	-1.583483453	2.673466535	-0.918682228	-0.781251576	0.19922142	0.878032322	-0.77602665	0.349142924	-0.787900938	-0.684384509	1.651070646	-2.50231866	1.119293915	0.410179092	-0.213962927	-0.687014143	-0.344641975	-1.274546542	-0.545314635	-1.528895172	0.920613312	-1.143286242	-0.165864817	1.986949644
KAP114	-0.491139638	-0.78664151	-1.24874603	-0.309109448	-0.63278993	-0.549490018	-0.943685708	-0.526729281	-1.288017028	-0.938686463	-0.038793618	0.364280951	-0.88144319	0.982603083	0.21530984	0.211627606	0.120839484	0.509995323	-0.026920889	-0.563445881	-0.334674289	-0.467293545	0.735198662	-1.645759271	-0.235532447	-0.46212642	-0.517473565	-0.963130931	0.008747213	0.228666275	-0.096051222	0.398020839	-0.898554115	1.420577511	0.269834755	0.432941939	0.006681608	0.749814673	-0.107163872	-0.618074947	-0.095783694	-0.780903448	0.825184781	-0.261411969	0.145525928	-0.433651492	0.576923295	0.171227295	0.676201109
YIL151C	-1.49520646	-0.754396841	-2.238064441	-0.789800851	-1.819701837	-1.867222912	0.341382723	-3.598730265	0.49645729	-9.17507823	-1.601250003	-0.984996166	1.414462049	0.368379746	-2.608276878	-2.12877575	0.487836041	0.084143622	3.075863043	-6.296294342	-0.303062129	0.459432595	0.623668891	-0.551079278	3.61138898	2.121238222	-0.692551885	0.287621423	-2.626258324	3.303096723	-0.997231359	-0.667944062	-0.855191349	0.47912151	-2.592047223	-1.746353005	0.633191062	-0.615820296	3.013476016	-6.507632428	-1.497796706	-1.987435798	-3.487091129	1.178691065	0.760199003	0.201668254	1.566523402	5.519750279	0.994840419
KGD1	-1.205279895	-1.252364742	0.050379689	-0.315216037	-0.297113828	-0.263223098	-0.920083842	-1.36009534	-0.327406045	-1.09489792	-0.565489156	-0.642150574	-0.027830763	0.366650292	0.456442167	1.367708947	-0.348991627	-0.991528663	0.248259132	-0.228696103	-0.032698664	1.148001806	-0.624808383	-1.430497971	-0.041201564	-1.471144436	-1.635404612	1.40939643	2.423986818	-0.406057623	0.055622046	-0.923698172	0.411469494	0.853884198	-0.182224124	1.214899472	1.402148018	-1.040525197	-2.001980034	1.183977555	-0.759294062	-0.013912476	0.563453166	0.076149027	1.557561413	0.240578305	-0.183811082	-0.297916374	-1.276519897
FUN30	-0.37413822	-1.804227141	0.057219168	-0.171090227	1.521775643	1.298017153	0.060355158	0.731915777	2.06099467	0.964160885	0.176422503	-1.558742032	0.245952306	0.39066007	2.359754408	0.656467731	0.751675707	1.050957555	1.349261562	1.591021808	-1.071089956	0.87392473	-0.688646175	-1.271243228	-3.220800141	-0.060731084	-1.073929358	-0.998591989	-3.23796868	-1.536004345	1.021881667	-0.999439942	0.710921549	1.119515466	3.475973922	-0.352301176	0.846887963	0.383853554	2.912484413	1.644419065	-0.774988267	-0.877454536	0.716074772	-1.450213376	2.186425534	1.414924272	1.166655609	1.151123076	-0.234023334
TFC4	0.82078332	0.743773623	-1.25795819	-0.33358463	0.195901807	0.09208866	-0.819546887	-0.418369965	-0.010500002	-0.022329711	1.474592012	1.309088269	-0.582441159	0.740183382	0.680836407	0.774415264	0.41472398	-0.085550473	0.381963955	0.455665617	-1.900046431	-1.180083662	0.152289631	-1.050725712	-0.59921445	-0.976617797	-0.491101551	0.379099122	-0.683125726	-1.057180239	1.685691293	1.588279832	-0.307803562	0.938966235	0.403438031	0.864411893	0.432171824	0.291917054	0.432900721	0.902839414	0.284262237	-0.899685138	-0.648429243	-1.269580735	0.839088025	-0.195922826	-0.349299947	0.617809356	1.369156823
SMC4	2.347888194	-0.540529784	-0.653086542	1.265989642	1.57112255	0.054687999	0.622755093	-0.196182658	0.821635204	0.080663687	-1.294075135	-0.478395393	0.302180847	0.772310682	2.057256222	1.125466939	0.962715967	0.398403335	0.337923531	-0.433168713	-1.15273159	-0.407249375	-0.266545669	-1.145857288	-2.380655316	-1.13088114	-1.157785819	-2.563300462	-0.430920935	0.988229861	-2.555093639	-0.230600101	0.130024556	1.063986603	2.886989938	2.850310894	1.322162452	2.029680974	0.149341255	-1.037929194	4.345947697	-0.449047823	-1.157858563	-0.164772679	1.77476959	-1.402986178	1.124237047	-1.216579576	0.725814367
VIP1	-0.302211459	-0.07774616	-0.704839978	-0.450296275	-0.621408442	-0.356693083	-0.143910049	-0.639639719	-0.979993767	-1.02300905	0.114166972	0.471188985	-0.442040148	-0.252414731	0.690895993	0.539504158	0.775703776	-0.063118921	-1.11211062	0.39894179	-1.30486265	-0.602533558	-0.011807793	-0.236257358	-1.379796358	-1.20500882	-1.308071142	-0.047115118	0.769999918	-0.7005919	1.218158031	0.897745966	-0.048712616	0.137056956	1.082377152	1.072172293	1.610780264	0.457671829	-0.744704278	1.088932104	1.007361391	2.16670559	-2.863202545	-0.035559188	-2.004452704	-0.174525783	-1.442869746	3.680993395	-0.605900232
LTE1	0.29916793	-1.347221254	-0.385628869	0.537035332	0.162433863	0.369259841	1.376639293	1.083200875	1.10536508	1.255832787	1.265183099	-1.269080689	-0.044974462	0.794316398	0.212039211	0.681965903	2.395379879	1.755612872	1.541302173	1.52683697	-1.325900796	1.427314249	-0.032012867	-0.638292502	0.390505562	-0.316118512	-2.751124192	-1.558353044	-0.049625905	-1.552511707	0.559585398	-0.768569321	0.303230597	0.956274675	-0.018854448	0.620331805	2.161523959	1.522955072	0.404106062	1.019335395	0.335801027	1.633204484	1.458513044	1.246981427	0.58202892	0.487337941	-0.171754261	0.368636116	2.451434426
RAD5	0.169116796	0.003003526	0.622747822	-0.401293496	0.298703841	1.148254899	0.227407574	0.888676289	0.034004838	0.169381553	-0.125642851	0.182202032	0.670880562	-0.0721283	0.348752161	1.537477095	0.218174727	1.291556927	-0.316371861	-0.029082226	-0.218195909	-0.317656691	-1.212344691	-0.172923178	-0.395760809	-1.988581585	-0.696390688	-1.178976571	0.402454679	-0.036679217	-0.016137287	0.633591106	1.020366618	0.195876513	0.609333939	2.025290233	0.548282496	1.70005463	-0.17358869	-0.185580253	0.074283955	0.221039693	-1.027743392	0.194026777	0.42538919	1.00502759	-1.882625855	-0.410097826	0.546433751
POL1	0.982983973	-0.367306968	-0.210924711	-0.083178036	1.412968588	0.275865359	0.878786603	2.062844355	0.633913909	1.148061097	1.87317557	-0.593246682	-0.249257991	0.662443074	1.223823081	0.656509154	1.16204303	1.072632841	0.147398944	1.354721351	-1.516341147	0.608293671	0.386757251	-0.558197045	-1.493878091	-1.265860571	-1.296693828	-0.419502178	-0.457095198	-1.353455349	1.563690447	-0.382288993	-0.183103553	0.686631725	0.883937634	1.801060189	0.744608063	0.459451498	-0.314790889	1.701002594	1.32508781	0.2236685	0.785975987	2.484035531	-0.614661644	2.138647135	1.110699185	1.18748795	1.294714567
PYC1	-0.184406868	-0.046641103	-0.325546846	-0.827099035	-0.229533891	-1.216924048	-0.903102499	-0.313087055	-0.234851446	0.156318791	0.447738585	0.637931717	0.202409	-1.479484889	-0.307493236	-1.153185137	-1.007149649	-0.45419327	-0.577709421	0.473249195	-0.686045384	-0.702732782	-0.116268606	0.270741314	-0.421148882	0.508702918	0.533727258	0.311586697	0.450270283	-1.035765662	1.005944582	0.872748993	0.282087831	-0.55123465	0.350152269	0.027013832	-0.714326932	-0.263691963	0.005089667	1.110576388	0.2618105	0.129051858	0.650108314	-0.508328394	-0.678241593	0.131295973	-0.397983452	-1.1374755	0.827209471
IQG1	-0.351107164	-0.108792379	-0.017582111	0.200979226	0.897834396	0.020523294	0.01067716	0.831903355	1.32067213	0.47190284	-0.185018942	-0.547188591	0.170664277	0.551026848	0.628963733	0.472284712	-0.502980814	0.896802928	0.567665912	0.556449633	0.09368379	0.389226395	-1.890726329	1.212940198	-0.456299345	-0.244557502	0.883233504	-0.263360229	0.653039874	-0.853859705	0.444132039	-0.142709236	1.998427888	-0.209589944	0.640945794	0.549979882	-0.540273738	0.525660557	-0.019768248	0.572709179	0.593840341	0.007475891	-4.316480104	2.319023134	-0.495834179	0.960523393	1.199386575	1.460553087	2.744900876
NEW1	-0.570011555	-2.108987608	-0.995639905	-0.7252976	-1.001472455	-0.56524223	-1.747969515	-0.515855999	-0.488003021	-0.745551654	0.24888125	-0.098427288	-0.884558148	-0.040636216	-1.352571329	0.087070412	0.798275136	-1.077173668	-0.400625092	0.218614971	-1.284402005	-0.298967026	0.569279294	-1.080577678	-0.410278796	-0.383105421	-0.944494829	0.137637692	0.594001507	-0.939462851	1.157063444	-0.197047955	-0.288715085	0.445749391	0.036594522	0.378133211	1.684407849	0.036711643	-0.368188045	1.05505232	-0.238474474	-0.145588116	0.341642412	-1.199250305	-2.820847348	-0.561710302	1.722476901	1.340201758	0.202009744
TCB3	-3.338551815	-3.96274171	-2.014499908	-1.013172277	0.022580228	-0.087828466	-1.123710945	-1.671151937	-2.366688621	-2.163084678	-2.240385733	-1.222027938	-0.859014518	0.660444728	1.072726235	-1.12284306	-0.6848407	-0.20778886	-0.069709694	-0.659038202	0.303865162	0.892894175	0.325703677	0.667598831	1.468420336	1.781572012	2.065065722	1.476220575	1.36265387	1.744265719	-1.728510128	-1.298976817	-0.577778711	0.341697323	-0.220890749	-0.763977355	-1.434716517	-0.461276549	-0.80370127	-0.990427688	-3.197169169	-0.937551276	-0.95299878	2.271560314	2.750662978	0.318576746	1.128749484	-0.667821064	2.611056353
RAX2	-0.977853627	-1.399946011	-0.220988544	1.363459839	0.945465246	-1.453551503	-2.533565249	-0.303625387	-0.986011854	-0.198999459	0.214747454	-0.249798233	1.102567681	0.242157336	0.323658821	0.288651986	-0.4339434	0.758867638	-0.219556931	-0.027475957	-0.310026516	0.725152265	-0.533008861	0.462388133	0.299477172	0.317582769	0.554626052	-0.355706047	1.407527428	1.965708002	0.165022362	-0.458315859	0.72821564	-0.407221398	-0.287281595	0.028557546	-0.641162232	0.772832297	-1.043778815	-1.136668875	0.820297267	-0.070202365	0.021583151	2.135967247	2.690656499	-0.252809017	1.945339568	-0.230417969	1.52056641
RLR1	0.583028159	0.938362922	-0.759079415	-0.029615585	-0.983196041	-0.217833804	-1.630438662	-1.191477426	-0.022879059	-0.152843169	1.290275349	1.784120896	-0.341118377	0.680765235	-0.636570637	0.047669295	-0.959579412	0.233558153	-0.152603084	-0.399048955	-1.66831347	-2.429468918	0.215458574	-1.177667026	0.314961558	-1.274017861	0.672279792	-0.386743853	-0.811825961	-0.967205681	1.693396594	2.160327716	-0.360593529	0.877237732	-0.534183224	0.543379463	-0.782228319	0.119346892	0.296477097	0.264589561	0.749589396	-0.482185522	0.29767467	-2.415735605	-0.317631264	-0.925189743	0.108911947	0.900397421	-1.4831471
SIP3	nan	nan	nan	nan	nan	nan	nan	nan	nan	nan	nan	nan	nan	nan	nan	nan	nan	nan	nan	nan	nan	nan	nan	nan	nan	nan	nan	nan	nan	nan	nan	nan	nan	nan	nan	nan	nan	nan	nan	nan	nan	nan	nan	nan	nan	nan	nan	nan	nan
GCN2	0.897111342	-0.249616078	-2.901739126	-1.518208669	-1.306420336	-0.926085617	-0.057044724	-4.209561669	-1.01346386	-1.312592989	1.576650085	0.146953118	-1.828991895	-1.269462495	-0.400172543	-0.822039631	0.539682676	-4.577545235	0.383481764	-1.727088593	-2.302236717	-1.198271853	1.442602345	1.255917016	0.645878387	0.862894436	-0.688781161	4.342646545	-0.974919997	1.948595016	0.672807185	0.889288876	-1.451806836	-1.032358379	-0.243110413	-1.121594839	0.576300816	-4.087733593	1.079467805	-1.70150438	0.333022251	-1.322991583	0.152903651	-0.01037008	-0.778023262	-0.783292934	1.690682847	-1.574280181	-1.056735641
SLA1	-1.642938463	-0.627873635	-0.094570293	-0.180029232	-2.475300631	0.379636836	-0.112904972	-1.126551782	-1.919134418	-0.551021542	0.623854459	0.887347994	0.529906054	0.434039547	-0.336378617	0.620924365	0.023982819	-0.911725752	0.174959118	0.831887682	-0.685117152	-2.147833914	-0.780154539	-0.226062116	0.147178728	-0.38421911	-0.280620831	1.281758037	-0.468749952	0.260378966	0.786411441	1.605086553	1.194478895	-0.055256079	0.308654797	0.806930688	0.655889137	-0.834501906	0.395109825	0.315580999	-0.32831695	1.38998258	1.186558425	0.16167458	1.3362135	-1.022250743	0.186431335	-0.42305263	-0.570229796
APC1	0.600850348	0.021878338	-0.409584292	-0.64744087	-1.076238562	-1.055008753	-0.500392875	-0.040729264	-0.63414711	-1.185027042	0.771989664	0.494529333	0.335306825	-0.024091836	-0.653973249	-0.382670716	-0.304897318	0.662163639	-0.458582878	-0.832984387	-1.022258247	-0.169240343	-0.31428045	-0.127737165	0.308490883	0.118061073	0.444149048	-1.106380441	0.346327399	0.335951247	0.697564636	0.512685114	0.447112495	0.196029161	-0.241724032	-0.042262846	-0.079412089	0.980977018	-0.342674099	-0.243300474	1.207925399	0.969408357	1.328052289	-0.21296409	-0.535666978	-0.683523963	0.266861198	-0.572398754	-0.774219915
UBP2	-0.139204312	-0.689661682	-0.870355154	-0.614048156	-1.356069452	-1.211771746	-0.588822495	-0.503451644	-0.994174813	-1.709486351	0.395365096	0.195064199	0.136831577	0.272238605	-0.143295515	-0.304490107	0.410271951	0.365081164	0.496461735	-0.533513446	0.372140483	-0.087423168	0.110186327	-0.131966973	-0.027220009	0.618921293	-0.490380515	-0.274527507	-0.249180507	0.570912022	0.019846046	0.250687154	-0.137465529	0.231864385	-0.075977442	-0.467565422	0.651101359	0.279467765	0.535245234	-0.523966554	1.471495481	0.021824812	0.725924963	-0.132214902	-1.34617366	-1.234308639	0.163816687	0.437476296	1.051255307
UBR2	0.288567659	-0.332927261	-0.309991292	0.473300924	-0.803389827	0.155401191	0.278672411	0.47148468	0.82106973	-0.029990072	0.687956445	0.509527143	0.039524049	0.634617783	0.621393549	0.403952815	0.082538045	1.284036733	1.587563602	0.628301112	-0.567713566	-0.550377097	-0.076762045	-0.24992977	-0.248455717	-0.706348413	0.067626625	-1.100122169	-0.87556903	-0.5575495	0.498648763	0.554915131	0.210732682	0.574043675	0.396943644	0.541345121	0.102173422	1.459822379	1.622379405	0.610173644	-0.195352714	0.773648007	0.00964622	1.277893848	2.365341778	0.306103063	0.397141296	-0.473852462	-0.090350869
YKL215C	-1.032661019	-0.607890068	-0.468151917	-0.786452254	-0.480691228	-0.64442156	-1.115236749	-0.569310897	-0.950095445	-1.04595793	0.326199755	-0.322632388	0.650835415	1.245917358	1.647990265	0.751823758	-0.454391518	0.184551895	0.85068802	0.842387098	-1.282722359	-0.242952619	-0.950342734	-1.255429934	-1.748470389	-0.704296009	0.185955796	-0.715265134	-1.019285455	-1.232495109	0.519641976	-0.207542122	0.716554069	1.168691082	1.905525695	0.725577729	-0.195167649	0.453871594	0.914420815	1.15688547	-1.11108576	-1.212534866	-0.629349144	1.390161532	2.305989541	1.667412633	1.36413528	0.922552444	-1.652058222
FAS1	-1.92336425	-1.617734211	-0.577904268	-0.960092843	-0.907966059	-0.270289699	-0.563901029	-0.246660291	-1.146174961	-0.781930607	-1.341014357	-1.388240162	0.800545096	-1.105145265	-0.495546837	0.485985865	0.021256718	1.060488829	-0.949587318	-0.769948189	0.600912638	0.044662473	-0.824206679	0.751470999	-0.207142595	-0.749500823	-0.978273304	-0.549774768	0.630321807	0.673049927	-0.300588448	-0.385670478	0.82960576	-1.078764955	-0.023441061	1.042300255	1.166571185	0.746681476	-0.983660462	-0.974918868	-0.123535449	-1.209714789	0.89239955	0.867797074	-0.367659841	0.089937491	1.267469949	-0.355760925	-0.001346103
ADR1	-0.086852799	-0.025870894	-0.760421694	0.443642807	-0.655287303	-0.089927978	0.17617971	-0.132581226	0.45512567	-1.252736084	-0.096901827	0.744198893	0.136373518	1.658659905	-0.04992223	0.627439334	1.009933794	0.581594549	1.561163964	0.153280463	0.045317027	-0.637154762	-0.07317107	-1.149342583	0.476150915	-0.526124192	-0.368067122	-0.277337867	-1.313210554	0.335694142	-0.316848696	0.891760654	0.124375628	1.564292029	-0.143846916	0.563814369	1.231307745	0.662746309	1.717146961	0.227031128	-0.007073435	0.649679432	0.627382836	2.113626871	0.281282996	-0.066843024	1.4518115	-1.150849307	0.05309894
POL2	0.664573227	0.68793909	-0.301687772	-0.308242532	-0.489402133	-2.221225878	0.236111804	-0.735778797	-0.826312371	0.506553369	1.223386877	0.738263929	0.181779998	0.388358639	-0.324536504	-1.102763015	0.229117959	-0.386796002	-0.430890396	0.154779455	-2.324782178	-0.711312561	-0.177103377	-0.923176981	0.384849139	1.426492316	-0.401439133	-0.496714203	-0.859468098	-0.863439165	1.253814372	1.177035916	0.166823208	0.487768832	-0.514256433	-1.625497194	0.439021653	0.176717614	0.308683618	0.685889551	0.47961526	0.321074435	2.653276426	1.661362272	0.004922028	0.50986994	1.183725332	-0.928522287	-0.364844759
CFT1	-0.267611771	1.05809316	-0.6562909	-1.251131164	-0.256022058	-0.135494203	0.373773027	-0.937597694	-0.391536304	-0.030029097	0.045531824	0.980856724	-0.213033499	-0.767244353	-0.419785249	-0.427840659	0.595121116	-1.068773405	-0.236149011	0.297523654	-0.244271433	-1.210923013	0.292488455	1.033522169	1.45686102	-0.685846204	-1.311381538	0.357687801	0.199143965	-0.882078382	-0.052623515	0.735684657	-0.208412787	-1.596374001	-0.975283276	0.038544855	1.025913928	-0.551683112	-0.33177087	0.4721847	0.633798513	-1.246834737	0.604853078	-0.443771953	2.415633062	-0.742269675	0.033952933	-0.206492276	0.70625991
NUM1	-0.129027281	-0.001611157	-0.608690848	-0.16497938	-0.170092455	-0.00061287	-0.831559636	-0.633461844	-0.202341493	-0.899108907	-0.039814343	0.049487935	-0.18704532	0.263260884	0.153791298	0.447226621	-0.485069954	-0.555502081	0.513217967	-0.522562005	0.343513853	-0.318761906	0.203352113	-0.387374031	-0.210741805	-0.240168737	0.907968816	0.730370172	-0.516378799	0.511453705	-0.145266351	0.321862752	-0.077344445	0.326659924	0.44435696	0.420048273	-0.489101077	-0.423403953	0.868991537	-0.472254039	0.442433276	0.729880719	-0.091630769	0.998741656	0.824863522	0.239824926	-0.681057268	0.035413607	0.900068135
RSF2	0.043747781	-0.366754099	1.300165007	-0.583809206	-0.730850892	0.283363156	0.213353155	0.957130244	0.854130231	-1.65693374	-0.182942964	0.2724346	1.16742149	-0.21938645	-0.995229493	0.539016767	-0.076874428	1.829632917	1.988108952	-1.441945936	0.372989989	-0.360195273	-1.478761306	0.252157842	1.105203265	-0.542094865	0.329607998	-2.312409111	-1.73614443	1.789392488	-0.427585893	0.560182908	1.709608788	-0.121782691	-0.872786304	0.693159318	0.161229433	2.109798707	1.99344233	-1.476857356	0.871096211	-0.172518232	0.299696567	-1.277544605	-0.036254747	0.454011216	0.039411968	0.68121767	-0.332085853
ULP2	-0.209928468	-0.187241325	-0.064861264	1.087940154	1.693659071	-1.812440751	0.693945128	0.196392215	0.889978269	1.027947743	-0.080311993	0.545252212	0.347339238	0.828884135	0.610970138	-1.894404714	1.566382673	1.079881049	0.521236173	1.399701598	-0.040918601	-1.13888366	-0.111248877	-0.480605581	-0.94133511	1.523665907	-1.596358024	-0.733525529	-0.322328363	-1.473236827	0.294986765	0.899187111	0.352828415	0.918757021	0.861156246	-1.655750086	1.760263367	0.926112746	0.53268027	1.278031776	-1.468340691	-0.546089402	0.97028945	0.971862876	0.727487603	-0.007310197	-0.043039676	-0.301747323	0.709138112
VID28	-0.581521041	-0.17814509	2.357979174	2.765086592	2.629919043	0.554546591	0.938207069	1.930850528	2.203844496	2.106692654	-0.650908818	-0.566863229	2.152918134	3.284453413	3.724518073	0.68175956	0.622624981	1.307870695	1.74798426	2.158937004	0.77777194	0.230179344	-2.44225154	-3.070816025	-3.417614491	-1.235069892	-0.73095916	-1.329660465	-1.605050524	-2.209515802	-0.660177499	-0.380632272	2.503142998	3.303498181	4.266240229	0.769096061	0.710296732	1.410630305	1.881655917	2.08592975	-0.194279527	-0.819887839	1.891607484	1.448987407	0.397971493	0.979943974	0.540801425	0.444248529	3.080120026
BOI2	-3.647314364	-0.25437003	2.261887231	2.191079691	-0.984467476	0.504351616	1.39136031	1.799261183	-1.396869423	0.053148078	-4.04753921	-0.476234993	2.968929153	0.683347031	0.399440765	0.874675421	-0.276225005	0.595991055	0.685540751	0.540533224	1.962773933	0.0477679	-1.422441965	0.085855972	0.197001467	-1.515830039	0.583926817	0.085773864	0.133965628	-0.306610433	-1.407232131	0.126209906	1.446686902	0.053370178	-0.447356158	1.158397936	-0.658082081	0.140751629	0.555447564	0.662686103	2.409017556	1.876021043	2.620976673	-1.123195831	1.030077768	-0.051742495	1.835131192	1.575784173	-1.321000931
CTF4	-0.085800339	-0.408557114	0.520259759	3.927665578	-0.365913877	-1.287800424	0.595909593	3.845168856	1.046951984	0.157922454	0.077476023	-0.719806926	1.35324964	3.042211654	0.352722626	-1.302828375	1.675372949	3.854863922	1.692409821	0.490623024	0.254201367	-0.367025341	-2.468330167	-3.219644457	-0.822353912	0.557544562	-1.736821742	-3.832824156	-1.471853994	-0.980698615	0.432961145	-0.107741737	1.648803785	3.843981182	0.79102023	-0.155060363	1.893341671	3.394977753	2.320862159	1.382004882	0.666773575	-2.433077062	0.137099385	-0.311678627	1.78405912	-0.639738803	2.906271246	-1.695422868	0.702392632
KCS1	0.494738354	-0.305861158	-0.103861176	0.325651835	-0.347097574	-0.148500555	0.055850505	0.058417624	0.274360334	0.078167636	0.992906022	0.154676822	0.836104109	0.426665021	0.007454539	0.092422942	1.362293787	-0.222098981	0.756093384	1.124042226	-0.858396223	-0.663914622	-0.865088422	-1.019693518	-0.015009137	-0.253345798	-0.828125212	0.120267358	-0.687361857	-1.957740257	0.841002959	0.451009668	1.16328503	0.741976754	0.103677475	0.202181034	1.224447002	0.306933228	0.822382919	1.905829807	0.781880595	0.107150586	1.094013787	1.126887867	-0.22958621	-0.883112001	0.249282184	0.594637203	-0.360179776
YMR124W	0.222998723	1.391499822	0.850112685	1.906937779	2.994760103	0.159524696	0.041777768	-1.292115526	0.0268039	1.217025895	0.117284983	0.787902255	1.217798492	1.573984892	2.130284912	0.349451086	-0.233113937	0.550609209	0.954316902	1.376492747	-0.108057016	-0.663136911	0.941805013	0.10226008	0.571709477	0.10636199	0.712430417	-0.816609208	0.832569979	0.074094135	0.106493656	0.513567627	-0.83691136	-0.168736913	-0.285647831	0.084829105	-0.532937639	1.365433022	-0.903857038	0.573802037	0.650337563	-0.307754052	0.1008817	0.558261689	4.028057121	1.230783022	0.467837209	-1.072338011	1.383873177
APE2	-0.644606841	0.395195249	-0.911783184	-0.741733669	-0.255980932	-0.751041456	0.149097233	-1.258328711	-0.882998161	-0.413863068	-0.455442548	2.007524147	-0.480190757	0.2975589	1.131856759	0.110354308	1.837624642	-4.177423138	-0.768361272	2.051512887	0.696613375	-3.008435218	0.439181738	-1.208294681	-2.241074224	-0.145565207	-2.293226027	2.954328633	0.957850464	-2.94621818	-0.722068419	1.756887609	-0.276261724	0.997559959	1.66368718	0.082200185	2.34562897	-1.95207812	-0.349331176	3.11676268	0.164289122	-1.942568793	1.64275567	-0.082307032	0.273216335	1.402204854	3.484627011	-2.395514463	0.591604457
TMA108	2.871990677	-1.064242882	-0.721088823	-0.623234067	-0.004820105	0.170547685	-1.355914039	-0.686950311	-0.469987353	0.185161749	2.029090635	-0.711855233	-0.559132389	0.201219508	0.626750035	1.877974813	-0.84424565	1.15780562	0.05350987	1.178179052	-2.430051569	0.892460241	0.24636171	-0.64661364	-1.594967322	-2.031782605	0.603673313	-1.511822411	-0.385477316	-1.260774166	1.79138499	-0.503726697	-0.25986998	0.422686725	1.149521403	2.008106859	-0.413496314	2.139449311	0.563364494	1.56426635	-1.649423579	0.568737325	0.037088631	-4.271546484	-0.069867798	3.010002146	-0.683991373	0.824590815	0.247241123
ILS1	-3.137200154	-0.527743692	0.118419186	-1.481503201	-0.577008569	-1.306162861	-0.826126515	-0.272513389	-1.295061425	-0.931223256	-2.349584462	0.711520883	0.573955413	-0.798882058	0.688502031	-0.793704667	-0.821232925	0.246030642	-0.511112853	-0.44921302	-0.348815545	0.019460968	-1.872420398	-0.060645819	-1.157304235	0.907032318	0.703993815	-0.452270259	0.716903747	-0.006935389	-0.612100876	0.622438638	1.735326462	-0.14041937	1.518619824	-1.249714663	-0.367967054	0.793228134	-0.752085929	-0.324199174	-0.832088103	2.250827253	-0.761284394	1.835437101	0.606979971	3.341470865	-1.567836714	1.581830218	-0.970934612
BIR1	-0.378469761	0.970706697	1.862062132	-0.401724231	0.424796921	0.727300257	-0.500323228	0.272625943	0.712552846	-0.442000116	-0.61683712	0.617457621	2.765552707	0.55559485	1.552863559	2.500432904	0.202760572	1.621930718	1.21656483	0.069032317	-0.026217987	-0.84969739	-3.08768218	-0.316720929	-1.595930894	-2.234818046	-0.453493417	-1.378302054	-1.152602778	0.073925808	-0.458159847	0.857027662	3.244901647	0.441946059	1.456934648	2.618443609	0.465224485	1.137957396	1.511793236	0.119646837	0.12231907	0.352694248	1.283847793	1.994885332	1.13628858	2.613551105	-0.660969291	2.185680597	1.652973101
HRQ1	-2.979183223	-0.45169013	0.492449668	-0.135555139	-0.741542016	0.334650241	2.320340501	0.028475281	0.158601049	-0.285538407	-1.30172806	-0.095656179	1.612069958	0.306448228	0.264378191	0.163074981	1.936918186	0.998871733	-0.092195295	0.780663157	1.601539805	-0.450551298	-1.700376846	-0.081514066	-0.639939222	-1.250470395	-3.014498684	-1.142857417	-0.439903077	-1.175192803	-0.602026157	0.23188478	2.048900255	0.13196306	0.7345241	0.608162541	2.558617998	1.535985744	0.167991664	1.03325521	1.392222823	-1.514378891	1.56957059	1.816538792	0.033474776	0.825306669	0.19345662	1.085973422	0.674292609
YMR086W	-1.719534285	-0.604817693	-3.211551865	-3.673660968	-2.404764861	-0.926398664	-0.921452933	-1.424226324	-2.126755037	-2.853732009	-0.844256814	0.277070789	-1.261992505	-2.110209818	-0.240874841	-0.391063959	-0.890279834	1.063867736	-1.021926165	-1.216160104	0.670522426	-0.530912303	1.313491042	3.141922272	0.392915465	-0.047727169	0.839588253	-0.650173511	1.1677425	1.19475905	-1.04949921	0.063723628	-1.011906711	-2.050429957	-0.123186945	-0.245861583	-0.778011269	0.95373964	-1.153951669	-1.088371368	-0.549345462	-1.145932684	0.369906394	1.424507363	0.84778056	-1.098337051	-0.864548243	-0.700288034	-1.264916587
CRM1	0.606708278	1.111260141	0.015721862	-1.860485343	-0.714599017	-0.942467088	-1.586691297	0.004405884	0.55124253	-0.734605376	1.035679716	1.348380273	0.209993008	-0.193626009	0.386686649	-0.07690299	0.534477167	0.076008311	0.408383671	0.302533629	-0.999306851	-1.061706013	-0.319715602	1.125267296	0.738010187	-0.47180663	1.575972711	0.425752779	-0.150857604	-0.423538423	1.139052518	1.335396552	0.722957712	-1.384470384	-0.893516768	-0.638258028	-2.246655994	-0.540413904	-0.025287675	-0.482394823	1.042429711	2.586682148	1.061596586	0.236337148	0.184478371	-0.20575282	0.803619749	-1.211544059	-0.45219415
DCP2	1.195212399	-2.148173009	0.175201389	0.396989263	-1.568035052	-1.099005652	-1.355202707	-0.420295206	-0.907319307	-1.163961977	0.895268956	1.254093153	1.08801355	2.180030317	1.547924835	-0.302196608	0.068456996	0.437663385	-0.595689058	0.238378203	-1.55000949	-0.178236649	-1.13955342	-2.035807356	-2.14843254	0.628604172	-0.719137172	-0.16841269	0.949582405	-0.636526258	1.084294987	-0.325561436	1.01417608	2.14607657	2.077540612	-0.541227301	0.17481542	-0.254680385	-0.64856204	0.6524514	-1.796431713	-5.02367607	0.323995028	2.272090366	0.691199322	0.5232117	-0.02775091	0.865435591	-0.799588766
SMC5	-1.965049554	-0.053010306	-0.580840768	-0.037429571	-0.388482779	0.812764289	-0.3486707	1.32836022	0.222585686	0.156782334	-1.105392652	-0.072589598	-0.699338394	-0.077937618	0.087046471	0.584021308	0.974077769	2.002032247	0.498588245	0.382879131	1.374617284	1.243400599	0.455882718	0.225787133	-0.365589191	0.197808202	-1.015368044	-0.979087375	-0.369248164	-0.023245795	-1.202476851	-1.514950009	-0.509152396	-0.201232502	0.133453223	0.203210466	0.758510789	1.847226922	0.593422036	0.002236718	-1.177315309	-0.77797545	0.249601867	-0.352226109	-2.464203006	-0.218130032	5.2291888	2.045731229	0.98407181
BUL1	1.686742275	-1.323054551	0.203335785	-1.177628488	-1.459746137	0.765593384	-0.568570485	-1.076278906	-1.506320916	-0.732400851	1.34325286	-0.133343691	0.171235446	1.186808964	-0.173607165	1.415845735	0.622483354	-0.046954429	0.135572119	0.733917563	-1.884685301	0.120416551	-0.32276557	-1.968800347	0.279113315	-0.958338209	-0.75578597	-0.243613419	0.165534025	-0.627110101	2.034998208	-0.203038256	0.157797622	1.561329295	0.181348053	1.593206047	0.918789845	0.195864875	-0.437866157	0.87363797	-0.430241529	-0.16385563	-2.46812711	0.67787717	-2.48809093	1.373546059	-1.225592454	-3.016081877	-2.078095422
PSK2	-0.096779591	0.21692572	-0.975715246	-0.97728334	-0.560688152	0.025921007	-0.290094502	-1.636707108	-0.850964439	-0.587918483	0.70846855	1.170376234	0.127861686	0.286069253	0.889366782	0.288897472	0.807757017	-0.102091651	0.474459651	0.248414136	-0.915953363	-1.125010273	-0.057844784	-0.471108478	-0.687357336	-0.425623769	-0.852025812	0.081053316	-0.301236085	0.048650221	0.909839509	1.094328025	-0.038441017	0.49389182	0.792989096	0.379964065	0.65295139	-0.057456906	0.452233636	0.411417961	0.637171101	-0.169337324	-1.715414604	-0.559075697	-2.169458215	-0.374982058	0.615212288	-0.053967254	-0.208745541
MPH1	0.64900056	-0.365904352	0.204533285	-0.401280088	0.325872592	-0.240629622	0.14634481	-0.45534449	-0.441662758	0.191408756	0.519641448	0.442990346	0.667599266	-0.284455139	1.400967861	0.315807497	0.577732418	0.190059316	-0.034784488	0.574051518	-0.413422785	-0.342375967	-0.684146091	0.029087614	-1.282600481	-0.193648461	-0.923012232	-0.575552308	-0.222618388	-0.550394577	0.843856585	0.403973261	0.824378025	-0.056658867	1.581154014	0.210896027	0.809372664	0.662571578	0.256274293	0.593931371	1.373647794	-1.325367517	0.229627772	0.978243487	-0.188540191	0.477863838	0.972828381	-1.218927715	-1.243702539
KAP123	-0.58288475	-0.370265012	-1.38053348	-1.880296553	-0.331616062	-0.172116761	-1.699770872	0.262348325	-1.045343072	0.599382864	1.777519774	0.954259295	0.065003409	1.831502949	2.301050116	3.5206014	0.544823673	2.601232024	2.501570009	3.971224197	-0.19553102	0.057165046	-0.603309714	-1.336312789	-2.706935792	-3.075219512	-0.426157066	-2.41934571	-1.550683558	-2.440645582	0.823393293	1.061831435	0.09245346	1.283940923	2.578312548	2.621853218	0.246732157	2.803197187	2.008526469	3.007258459	1.002368385	0.512848222	-0.001161826	-0.063900457	0.664282692	2.061903852	3.786853352	2.956248877	4.392921441
RAT1	-0.057039848	-0.054389489	1.31317543	0.674844215	0.919051769	0.707553345	0.333344858	-0.007685202	1.031001004	0.760638413	0.477108905	0.379152558	2.05251031	0.990598633	0.983025511	0.746036762	0.652790664	1.264258688	1.300834684	0.888264069	-0.781734655	-1.008655459	-1.650753029	-1.001052327	-0.927642426	-0.205351082	-0.515844908	-0.854007961	-1.015387981	-0.048124406	0.84263659	0.436634754	1.84824941	0.934739858	1.182724947	-0.064790385	0.671980591	0.43000054	1.198312063	0.104265622	0.39781329	-0.135392583	1.760457303	0.49714861	0.936587299	0.068378242	-0.083113746	0.848029563	-0.178838885
ISW2	1.16916226	-0.428504486	0.601100944	-1.12079083	1.84846071	0.073584467	0.441194226	-0.889839211	0.328493813	1.537830947	1.815274301	0.144960574	1.52797852	-0.423872923	1.493019477	0.921078618	1.141043402	-0.628827922	0.708484603	1.251618604	-2.435434596	-1.717750963	-1.461384039	0.521914148	-2.173164087	0.548784165	-1.646461931	0.827736216	-0.781143952	-1.429513817	2.342525353	1.511145218	1.057047905	-0.421718923	1.82370417	0.001102865	1.082300241	-1.331279157	1.023514901	1.427420893	1.55833081	-0.64766767	-1.88034759	0.318860688	-0.218480934	1.110572022	0.977833533	-0.649941882	1.517836392
REG1	-0.637845608	-0.248969975	-0.929319567	-0.251703778	-0.74043039	-1.615841391	-0.383194612	-1.364124378	-1.518033128	-1.259835305	-0.356024926	0.625210906	0.617848144	1.226780805	0.583592736	-1.279844324	0.635085967	0.486123546	0.56886201	0.877310812	0.667723089	-1.017514834	-0.318802143	-0.941748853	-0.952488606	1.105088128	-0.736249266	-1.004284584	-0.440650848	-0.66325806	-0.66995172	0.893111416	0.544093337	0.890275561	0.805347098	-1.606695856	0.776671691	0.991848991	0.733279397	1.07908489	0.486215555	0.948220749	0.890152362	-0.759169062	-1.950952827	0.766774844	0.783699918	0.855065063	-1.091548947
YKL105C	-0.468196569	0.468648926	-0.041813339	0.274121208	-0.283988486	0.192723578	-0.22580359	-0.121223249	-0.197724387	-0.251285147	-0.503137365	0.879937004	0.491999983	0.097408968	-0.271142771	0.287374631	-0.024072312	0.854624237	-0.241177037	0.00286968	0.259395119	-0.693822662	-0.785136684	-0.368115493	0.105279529	-0.283669894	0.011919661	-0.621720549	0.166456512	-0.147069903	-0.593317209	0.890877806	0.520588667	0.205823033	-0.166687378	0.2851918	-0.026980515	0.651342648	-0.123912718	0.095568922	0.41107324	1.291614253	-0.647464221	0.629861076	0.342209102	0.85366488	0.68802878	1.734277407	-1.100830822
MAK21	-0.642054306	0.817864177	0.365616839	-0.922132379	-0.61225457	-1.186886823	-0.815408676	0.948499525	-1.97860917	-2.324604805	0.083582517	1.147303848	1.014440253	-1.110322865	-0.341904413	-0.785465737	-0.442009992	0.536723017	-0.753043412	-2.722664543	-0.225263081	-0.050100355	-2.387591696	1.944875456	-1.283344486	-0.046535328	-1.821294188	-0.708695611	0.586060209	0.426226953	0.147715115	0.303337153	2.697342676	-1.344073958	1.161777189	-0.25916212	2.401095008	0.951420336	-0.903179128	-1.140346767	0.785701165	1.712034327	-0.675154051	1.209124027	-0.058554947	-0.711144425	-0.35326243	-0.798416939	0.391963449
YMR259C	1.223299761	0.558511248	1.984524638	1.43481817	0.471699402	0.602560617	-1.156203376	-0.500517666	0.671762319	0.401012628	0.065905461	0.65047982	1.683694397	3.501747305	0.161557129	0.779286567	-0.437318935	-1.996091156	0.515651329	-0.707471814	-0.53078987	-0.808033982	-0.544028616	-3.854858825	-0.195129546	-1.191335604	-0.09634683	1.431712346	-0.794320651	1.38968715	0.569175273	1.209148262	0.893155869	4.425639536	0.678758455	1.090459529	-0.202639754	-1.335659156	0.733748505	-0.652460196	-1.685258914	-0.32707215	2.136833233	1.704601541	-1.115437724	0.589659198	2.255380259	-2.04959406	-1.981169697
ASK10	1.739378361	0.632029524	-0.103374768	-0.101443293	-0.184416024	-1.888450568	-0.495992001	-1.290576157	-0.086258754	0.833138896	1.431513819	0.813459602	0.828973147	0.163435386	0.12018286	-1.887703751	0.212486689	-0.39143563	0.109859737	1.079132818	-1.484635058	-0.902078998	-0.992732067	-0.592208195	-0.118574207	1.14593813	-0.10665917	-0.07209947	-0.177260427	-1.469420078	1.504467055	0.851065223	0.873454078	0.386089768	0.334664932	-1.980593726	0.253655356	-0.056711173	0.197534051	1.228958028	1.605273871	-0.482889865	0.429583688	-0.627824602	-1.50389146	-0.079272621	0.623057773	-1.203021799	-0.602303769
TRM3	1.701320822	0.661311877	0.180226995	-0.018394778	1.35828267	2.164844522	1.050235005	-0.783485321	0.299819111	0.294059309	1.043015977	2.026159886	1.034097618	0.685656789	1.998913744	1.848226252	1.382340079	-0.2958744	1.342031039	0.506253929	-1.040390039	-1.717798979	-1.716437608	-1.101880671	-1.83524828	-2.007596609	-0.274666495	-0.229998596	-1.187954526	0.015210651	1.057519209	2.214444362	1.414305086	0.866217463	2.184003927	1.733012919	1.378447984	0.372699696	1.511313836	0.119622906	1.34955116	1.599137233	0.504888297	1.313062805	-0.467711195	-1.773596867	-0.627296953	-1.814080091	-1.692446722
RGT1	-0.872351825	0.038377249	-0.066477482	0.309221809	0.040680501	-0.670776099	-0.660678287	-0.000938738	-0.66765194	0.158036431	-1.029042864	0.285827993	0.000495328	0.231228103	0.125293488	-0.053988798	-0.313272819	0.03606505	-0.351181222	-0.319246755	0.978478021	-0.344838582	-0.142012602	0.016016254	-0.42379367	-0.703618821	0.04651267	-0.74142665	-0.111010423	0.532677913	-0.341645355	0.427526843	0.117351336	0.067347134	0.3455598	0.884797456	-0.115391027	0.656104693	0.149088004	-0.388851089	-0.128732049	-0.220877035	-0.57018852	1.956603916	0.608287084	0.458000801	-0.519507984	0.217780632	-1.913384861
CHD1	0.190671928	0.065695364	0.490200289	1.62331222	0.587263502	0.522225321	1.336960171	0.640204996	1.583982967	2.075564554	0.08101155	1.220309719	0.48655534	2.126996287	0.667133263	0.317055702	0.612801721	0.515438245	1.023628147	1.323132574	-0.319834455	-1.664724344	-1.010927508	-1.400647514	-1.620440049	-2.402863608	-0.09537069	0.231418674	-1.36342929	0.188237858	-0.000230459	1.052809611	0.948972386	2.108035987	1.340821602	1.871351592	0.057799966	-0.696585103	1.571626994	-0.614178603	0.060786335	-0.560601555	-0.749376105	1.811106035	-0.810192925	0.288355876	0.666527139	-0.804761112	1.565905282
PYC2	0.032046101	-1.091824535	-1.734245569	-0.720385268	-0.386396989	-0.230104436	-1.302471371	-0.562617167	-0.448816237	-0.630366993	0.291895357	-0.022604535	-0.556456615	0.398315489	1.039060523	0.990571587	-0.137360157	-0.113501334	0.577866685	1.171207334	-0.283723844	-1.336406219	-0.729072169	-1.54113888	-1.841563281	-0.966875902	-0.357588599	0.167480806	-0.66702116	-1.373000532	-0.148810913	0.919413638	0.473346526	1.206748306	1.951698047	1.089985354	0.149597419	-0.34051477	0.415844661	1.233424165	0.899559117	0.8353641	-0.286574869	1.317577198	-1.590897975	-0.015729591	-1.333904719	0.464755154	-0.66737808
STU1	1.829722908	-0.235944103	-0.328532786	1.022576761	0.613339019	0.349324374	0.187638234	0.568787158	0.891552473	-0.063210135	1.529638706	0.687708285	1.156757059	2.858294456	0.649197613	1.542422859	0.102179172	1.39633709	1.075507371	0.397862457	-1.609479378	-0.815506975	-1.397488166	-3.047408795	-0.399162375	-1.527066547	-0.218457916	-1.22501865	-1.530003201	-0.239224827	1.457971074	0.951389819	1.342780283	2.836314824	0.720914543	1.991363331	0.274131538	1.27661782	1.476617418	0.421150553	0.971371641	-0.207324018	0.76417751	-0.773014426	-1.155070372	2.140724805	0.21089408	1.142090635	1.217992919
YAR009C	1.25838651	-1.030551114	0.003792356	0.068605554	-0.500714178	-0.646914339	-0.845123316	0.595673782	0.094054459	-1.727326803	1.14473505	-0.209751789	0.503433134	0.66182972	0.09878142	0.110016543	-0.39921419	1.005571696	0.52210605	-1.324272159	-2.178539592	-0.012496805	-0.771844901	-0.49325441	-0.227317393	-0.164334488	0.064511746	-1.636111777	-0.589506136	1.85908075	1.449129412	-0.079906703	0.858189831	0.595684794	0.321963829	0.423930293	0.142599216	1.445643518	0.895806079	-1.40629175	1.404801304	-0.520950598	0.234301386	-0.170399373	-1.213916884	-1.598215526	0.698504999	0.184450982	0.455761213
IRC20	0.444515069	0.522063778	0.983501	0.127983938	0.746085965	0.530799356	1.009249838	0.810762885	0.2559886	0.86093651	0.244296249	0.600633376	1.445834912	0.880060897	1.404499825	1.30047722	1.113621857	1.617916969	1.518593705	1.171971308	-1.332477727	-0.483552654	-1.684330036	-0.658306481	-1.447113847	-1.818161907	-0.937582653	-1.558101269	-1.335598071	-1.516184958	0.573708354	0.635329509	1.668127774	0.884317337	1.345014378	1.410935598	0.971214357	1.82078343	1.561381002	1.270535736	0.657684852	1.281576731	1.763869546	0.802311161	0.363482239	-0.750448162	1.647458971	0.563766053	2.425659259
GDE1	0.986393715	0.33349877	-0.047948116	-0.764861819	-0.970757577	-0.426373175	0.108627958	-0.30021584	-0.90442981	-0.945866849	0.708028101	0.828165637	0.4606218	0.518319554	0.546843187	0.302919307	1.55960757	0.644502917	0.571220579	-0.048188452	-0.708523613	-1.068162968	-0.541516534	-0.652186561	-0.506611443	-0.154517726	-1.348551392	-0.59025175	-0.430594971	0.138286902	1.083968933	1.155016211	0.911037275	0.630170811	0.819968797	0.398052397	1.54521902	0.814077076	0.554235362	0.050924796	0.131261954	0.711836986	0.698446501	-0.981264301	0.229487694	0.003813401	-0.063808216	-0.280738914	0.155470908
RIS1	-2.556625689	-1.377282271	-0.196915035	-0.726032573	-0.380093762	-3.755263191	-0.755396227	0.075746194	-0.174267241	0.218699611	-1.479358454	-0.484429733	0.02107749	0.048906493	0.282716374	-2.615620867	-0.672230492	0.230661585	1.074652196	0.279969225	1.027616764	0.594409015	-0.180837633	0.591059645	0.237142107	2.794354532	0.894080104	-0.114561443	-0.741709088	-0.6008683	-1.528940562	-0.534136232	0.350285816	0.003425084	0.636092193	-2.713733096	-0.607156244	0.163823319	1.04137755	0.617808236	-0.488139306	0.190943004	-0.347608658	0.979296482	-0.748380991	-0.892904844	-0.372986989	0.40619479	0.936368621
UBP15	-1.024031719	-0.604188858	-1.332851475	-0.638944794	-1.420422655	-1.302391347	-1.044990229	-0.775924808	-0.816181061	-1.129017362	-0.783392143	-0.116538136	0.669227167	0.083042462	0.340284777	0.160477843	-0.870918217	1.550691326	0.178581603	0.621670114	-0.36116453	-0.335733363	-1.362541587	-0.488756947	-0.358912933	-0.35586985	0.63223475	-1.844777562	-0.441844978	-0.716207557	-0.320710822	-0.108474374	0.898201856	0.556602473	0.587403357	0.376898744	-0.354145291	1.858273488	0.284484947	0.533633387	-1.905531615	1.113486001	-0.056943666	-1.156129127	1.876795287	1.505911004	-0.361540227	0.367426012	1.369507623
RPA190	-0.799335677	0.451289412	1.34474144	-1.554312335	-1.665120754	1.508529032	-0.443053336	0.329126093	0.988251361	-0.443015437	-0.733599065	0.550856784	2.075131326	-0.661579002	-1.59095847	0.867838766	-0.478348881	0.709674042	0.144066602	-0.458569182	0.32666728	-0.208290689	-1.570643491	0.196862536	1.644351733	-0.60822884	-0.070139495	-0.730946369	-0.756621232	-0.429530579	-0.695295383	0.992515425	1.655424384	-0.953816858	-1.681438066	1.401616256	-0.057511093	0.891037441	1.220528222	0.087445427	0.189494412	0.047206319	-1.237012509	0.925049981	2.714794943	0.397203657	-0.160818654	-1.796627458	-1.395591761
YOR227W	0.113698367	-0.748320299	-1.382326026	-0.595050181	-1.511771641	-1.344802779	-2.764687296	-0.447387423	-0.730890528	-1.130754033	0.692933332	0.880421803	-0.145978225	0.399397317	-0.708673584	-0.027350389	-0.492721674	0.15422035	-0.093538248	-0.318780113	-0.670387377	-0.567615726	-0.220245473	-0.104153429	0.895908801	0.470198844	0.313853117	0.096171895	0.437030706	0.338262667	0.755326035	0.819860769	0.043524026	0.471582775	-0.525418546	-0.218647929	-0.338760907	0.262316224	-0.032689201	-0.12961298	0.641126745	0.745659958	0.006645139	1.25558098	-1.191702616	1.195401715	-0.085823268	-1.089905397	0.208580513
PMD1	-0.333213241	-0.806857893	-1.005583991	-1.034887961	-0.614822187	-1.235323714	-2.049178222	-2.173354026	-1.317912736	-0.348963741	0.369175001	0.004075611	-0.482577158	-0.068897613	-0.330191464	-0.99032034	-0.749154476	-1.429363954	-0.545469294	0.580640214	-0.195572901	0.317253019	0.313455674	0.326829975	0.420771799	0.985153782	0.938337984	2.059268266	1.205187727	-0.669908674	0.245448162	0.00231897	-0.285985982	0.131353027	0.020477552	-0.994274661	-0.547304164	-1.14148877	-0.461161979	0.887387183	-0.070351406	-0.243263222	0.025503919	1.298976701	-0.983131152	0.05835015	0.852553551	0.027951681	-2.227299965
SEC31	-0.782425059	-1.297479298	-1.541529702	-2.112162445	-1.420794009	-0.409809677	-1.38214805	-0.739327411	-0.859029917	-1.604781618	-0.669068491	-0.112206331	-0.863243081	-1.05301229	0.574980951	0.198550511	-0.127414345	-0.954188521	-0.520531178	0.38099012	-0.559772646	1.212833051	0.877212476	0.067159366	-0.797919199	1.06340265	1.013561625	2.043342685	1.361542056	-0.17520475	0.463928106	-1.195217102	-0.625224833	-0.262116618	1.094271492	-0.251221716	-0.698440889	-1.39431441	-0.491450198	0.146824898	0.680918314	-0.552008147	-0.880225653	-0.650228325	0.281041942	0.566320992	2.06280061	1.503712703	0.118911396
FAS2	0.055274559	-1.050701374	-0.457515034	-0.993725405	-0.895102819	-0.667583583	-0.829235717	-0.58629313	-1.115098334	-0.748479987	0.064133182	-0.82677241	0.654895586	-0.093257331	-0.348879227	-0.108326923	-1.017588487	-0.731579048	-0.749710964	-1.768583953	-0.430543888	0.720838456	-1.262391447	-0.618451951	-0.917768926	0.084091122	0.69634201	0.449140817	0.775041927	2.354861363	-0.538263944	-0.986939875	0.881676493	0.790811864	0.514235651	-0.652837301	-0.800293798	-0.305236142	-0.935273272	-1.880378199	-0.493827005	-0.773095157	-0.376682656	-1.148035446	-0.770427082	0.747754496	1.369923073	0.610243468	0.084771451
SKI2	0.360552103	-0.008025707	-0.538730329	-0.931407748	-1.266401186	-1.059849727	-1.003388525	-0.385951847	-1.093983029	-0.948868246	0.457224919	0.715078511	-0.079314886	0.862134802	0.648163192	-0.108542679	-0.22770304	0.714026177	0.603042655	0.634494069	-0.248045865	-0.944336494	0.025851272	-1.362684073	-0.694307547	0.135524425	0.125586368	-0.001461722	-0.27289624	-0.503897453	0.583095197	0.592335664	-0.004248592	1.295705263	1.004020592	-0.303648271	0.004477381	0.735227268	0.956459616	0.814597718	-0.544449494	-0.500157791	0.462356525	0.775397431	-0.164158922	0.088327663	1.141492412	0.062238105	0.071984766
CDC39	0.349332252	-0.412319408	-0.272827217	-0.476092663	-1.064183163	-1.183858939	-0.49052288	-0.748098899	-0.76671798	-1.200374515	1.126487399	1.183304325	0.602887417	0.53624636	0.706790302	-0.328226681	0.444528324	-0.925963439	-1.824137858	-0.656094074	-1.941161128	-2.235312016	-1.045702636	-1.060328282	-0.814641636	0.373129511	-0.854834661	-0.065803501	1.579752513	0.300705438	1.410972999	1.408572391	1.022450436	1.04922788	0.963749825	-0.480630782	0.709185171	-0.047491426	-0.629355385	-0.296799594	0.321478997	-0.106739743	0.928611599	-0.293147774	0.413760494	0.345620295	1.515629229	0.431406436	0.831263225
SPT7	0.762942147	-1.471421889	0.358281452	-0.958787645	-0.263325937	0.743038582	-0.51678468	-1.465420819	-0.425278829	-0.622308771	1.405630722	-0.234376627	0.858838299	-0.695784985	0.416603621	1.259645369	0.005160483	-0.193389369	0.01742665	-0.239783346	-2.335297244	0.194679941	-0.962538622	0.142576158	-0.333425435	-2.326816457	0.732532433	-1.535989507	-1.278503052	-1.927570307	1.986259482	0.138886882	0.960212925	-0.374932194	0.028958612	2.447000003	-0.644421865	0.758041009	0.601921981	1.659186698	0.51428601	-0.5190503	2.018417608	-0.565551014	2.38410521	-0.663951361	1.843830711	0.045355581	-0.437282189
SEN1	-0.636622049	-0.544366621	0.053798247	-1.735597684	-0.136649634	-0.108656891	0.087512902	0.288668604	1.210556454	1.450980383	0.166633919	-0.594414438	0.406988246	-0.68098524	0.188695546	-0.176714168	0.148025712	0.699708342	0.581559803	1.239979339	0.197523444	0.466888649	-0.587970158	-0.413491988	-0.57431121	-0.884267212	-0.389405324	-1.091999456	-1.546292845	-1.777896335	-0.049107635	-0.258868921	0.444891177	0.082885599	0.815406012	0.613115969	0.429552612	1.035426372	1.116403764	1.460457204	1.514604005	-0.900270079	-0.193851521	-0.295881571	-0.100332274	-0.540817414	1.867503719	0.556428156	0.178653785
ADE6	0.388390479	-0.849364837	-0.967459007	-0.810227259	-0.866706674	-1.137714087	-0.700479215	-0.28637929	-0.56445965	-0.905084925	1.212146873	0.506669481	0.959262075	0.346661641	0.386765382	-0.140706703	0.288391897	1.963067014	0.882451458	0.2231381	-1.361787475	-0.660240926	-1.065142194	-0.456009338	-0.630641326	-0.074585666	-0.189619761	-1.908619388	-0.657704766	-0.211632577	0.912939242	0.845126419	1.213719829	0.399048931	0.569295839	0.156120162	0.274870919	1.822611763	0.522806352	0.175017074	0.202820705	1.760660518	-0.154192059	-0.29619097	-0.623412156	0.466781603	0.252009789	0.7921548	1.105889625
TOM1	0.086175406	-1.75796763	0.725444619	-0.674773361	0.546714339	-0.472614564	0.298832367	0.014076331	0.045465923	0.770279657	0.553736854	-1.51209745	0.410246777	-0.164658028	0.986837067	-0.046613309	0.719597561	-0.362655826	1.059506263	0.182502757	-1.050720064	1.187399787	-0.818920221	-0.502167809	-1.508757032	-0.668398088	-0.609818363	-0.104203794	-1.858689878	0.245565425	0.590108924	-1.073198346	0.785545296	0.123106219	1.59749818	0.845122452	1.120006971	-0.076435131	1.674362831	-0.016577761	0.841007221	0.489923813	0.487267701	-0.324936464	-0.113378742	0.025377893	1.030684858	0.631432698	0.360309756
EDE1	-2.800946613	-0.897611527	1.751911939	-0.861627537	-1.191183024	-0.095512873	-2.002832891	-2.004692505	0.319116602	0.412246815	-1.990499828	0.202164764	1.600618136	-0.568526467	-1.661727947	-1.043279311	-0.979805768	-1.482416843	1.050312288	0.976560218	1.682586367	0.506325466	0.267191993	1.151111209	0.750371011	2.036545134	3.251405026	3.128277939	1.275464707	-0.485408294	-1.356788167	0.221346029	-0.006169895	-0.535265421	0.182631204	-0.618523365	-1.564926202	-2.405442984	-0.499866006	0.407818321	1.276996318	1.997111868	1.993874752	-0.547616873	-3.90463468	-0.293654107	2.803886909	0.420466852	-0.99907428
SPT16	1.101094824	-1.206568551	0.58034368	0.210414485	0.475199076	0.125873821	1.080130147	1.192003358	-1.492258634	-1.24968226	0.467997576	-3.68651605	0.320254224	-1.689306143	0.300238127	-0.74393394	1.014976016	-0.072775037	-0.575065697	-0.87870724	-0.432468197	1.209324302	-0.538226385	2.596623127	-1.46483047	-1.176146086	-0.225521735	0.719312279	1.273227265	-0.057662201	0.084067437	0.015739118	0.794910902	-2.140458195	1.440600031	1.614207242	0.373187125	-0.581435516	-2.023546045	-0.575202666	-2.091271068	1.658788585	0.953040617	-1.004572599	-0.873288442	0.328743762	-0.493867085	-0.266404295	-0.461153374
YAT2	4.043025971	4.489096576	1.16039828	0.494448508	1.951989334	4.689447043	-1.04555532	-0.943683516	-0.221723116	1.062699265	4.498510273	2.263920277	1.995910453	1.017225251	1.464353621	3.345114858	-0.752058124	-0.207603947	0.050005419	1.943018816	-3.118449624	-2.361533064	-2.462194938	-1.008553377	-1.777829435	-2.941109124	0.378292928	-0.001440981	-0.185014321	-2.317064265	3.628608697	2.688106955	2.22898869	0.857670751	1.813065074	3.232041477	-0.378044056	-0.159275985	0.058511972	1.995053836	2.017938138	3.902186558	0.010300188	1.173249256	1.806666057	1.108968313	-0.155918295	-0.406985362	0.381878063
EGT2	-0.430246883	0.296968589	-0.138998821	-0.319689203	-0.281806008	4.121114829	-0.025206205	-0.295644665	-0.80781867	1.184272717	-1.592701143	0.428210517	0.592705332	0.448441849	0.591216667	3.576535394	1.754480284	-0.226465861	0.979006901	0.892480792	0.03685138	-0.481786028	-0.828217048	-1.017121281	-0.747578407	-3.654364203	-1.247531314	-2.313248128	-0.508838801	-1.028628172	-1.537797935	0.236142844	1.412932518	0.742853957	0.689051843	3.555434103	1.48631743	0.805443156	0.712219726	1.530934045	-5.67622757	-0.1578593	3.205498132	0.046488818	0.785125302	-2.589106606	-0.016451679	-1.792365309	0.854982884
PTP3	0.570290367	0.716579349	-0.409899648	0.268301236	-0.079168276	1.284203574	0.428776815	1.709114219	0.073807031	0.894703896	1.267111832	0.642064197	0.418667872	0.588709949	0.626036936	2.000767701	1.085607839	0.776387704	1.150945719	1.452421549	-0.922798455	-0.454825149	-0.605379687	-0.59301883	-0.918064163	-2.365579825	-1.18668089	-0.59281565	-0.944715279	-1.478642233	1.070156893	0.506523891	0.667853139	0.825037638	0.847010923	1.848960056	0.961391641	1.061328906	1.339675398	1.985585908	0.86329716	0.023069539	0.850970638	0.214849054	-0.957510793	-0.391263684	0.70395137	-0.752781612	1.187036354
YCG1	nan	nan	nan	nan	nan	nan	nan	nan	nan	nan	nan	nan	nan	nan	nan	nan	nan	nan	nan	nan	nan	nan	nan	nan	nan	nan	nan	nan	nan	nan	nan	nan	nan	nan	nan	nan	nan	nan	nan	nan	nan	nan	nan	nan	nan	nan	nan	nan	nan
DIP2	0.72135969	-1.004409549	0.293831693	-0.612121712	1.291089618	1.496660932	0.650321548	-0.08673264	0.937883013	1.288527836	0.537309155	-0.635472679	0.474981234	-0.054809141	1.710839804	0.937713087	1.126496705	-0.234444	1.312088212	0.895027017	-0.440305473	0.457823075	-0.847762368	0.234345087	-1.576348014	-1.165257456	-1.160147634	-0.205840408	-1.35638024	-1.557943824	0.537470136	-0.339862768	0.755774712	0.027736478	1.564451746	1.054433233	1.479685943	-0.255868855	1.468597756	2.094495749	0.184070949	-0.462332453	0.456228805	0.19548106	1.088807594	0.524804108	-0.045415347	-0.789779686	2.999824644
SPT5	2.252161168	0.324326398	1.756225237	0.624278746	0.674899404	-0.568156192	-0.439689337	0.25225736	0.590361502	-0.162458414	2.165330443	0.055382306	1.778702528	0.583310322	-0.032667925	-0.27253687	-1.041417893	-1.161376303	1.844822926	-0.61282246	-1.312776683	-0.463754567	-2.13897496	0.862098719	1.509141847	0.725543715	-0.802766134	1.52141702	-0.677713323	0.745160029	1.256001929	0.438744742	2.180305535	-0.081276501	-0.979524366	-1.371535209	0.768080687	-1.962506754	-0.508114685	-1.054507268	2.199481031	-0.256267612	-0.318204904	0.008058786	-1.005071533	1.227781277	-0.83107488	-1.841937639	1.180194973
INP51	0.437239258	-0.656166755	0.71821586	0.269745926	1.411940331	-0.348335386	0.250210877	-0.086228567	0.640201785	-0.009090764	0.567523164	0.305940593	0.732867951	0.831593358	2.671698853	0.859713954	1.069760994	1.157958199	1.234295023	0.61071162	-0.358098844	-0.218545819	-0.889257572	-0.888353574	-2.791613583	-1.127669423	-1.297454383	-1.069628498	-1.738006645	-0.720532265	0.53975129	0.264659109	1.099419648	0.968344256	2.666280776	1.060429582	1.304073034	1.379994711	1.613560938	1.241309711	0.246534661	0.286065213	-0.410550519	0.429637073	-0.10637087	1.065074474	0.882625083	0.216723481	-0.001521422
MPT5	-0.536591505	-0.452919103	-0.292775697	-0.977312266	-0.841105532	-0.768885844	-1.060770331	-0.201699535	-1.145197169	-0.65089023	0.367778817	0.612194974	0.561908241	0.184414285	0.194196915	-0.644075072	0.383128896	1.020821799	0.109567845	1.026317289	-0.358815453	-1.312485373	-0.738738075	-0.320331904	-0.309740892	0.514119823	-0.267977492	-1.784365386	0.217869646	-0.954351838	0.586966304	1.714972579	0.716263411	0.410952189	0.367892347	-0.572219234	0.55294178	1.555007357	0.191954612	0.95112623	1.039978659	-0.533000507	-1.393171596	-0.184296335	-0.858206382	-1.574756659	0.343543273	1.814069211	2.178781709
CBF2	-0.265525318	-0.867954042	1.230936665	1.093900612	-0.086409263	0.955942495	-0.649038265	-0.856862358	-0.192415265	-0.096052251	-0.189048811	-0.926768523	1.977203446	0.5097576	0.410959538	1.787141814	-0.909488653	0.120974213	-0.236612904	0.529601276	0.265067379	0.639709965	-1.314763382	-0.232236274	-0.226975205	-1.075835296	-0.11547149	-1.359894163	0.062541966	-1.599585687	0.052557524	-0.832672585	1.738724885	-0.051439857	0.122738111	0.837339578	-0.231263335	1.636224531	-1.010761892	0.843225773	-0.214066793	-0.359529695	1.324156884	-1.690199085	1.919939484	2.509465966	-1.665776076	-0.989247906	1.395315047
SET1	-0.695757054	-0.783062253	3.822374917	3.425148891	4.249917976	1.271197604	2.660916223	2.813639541	4.026619534	5.719333287	-0.579549299	-0.996248827	4.496589	3.829364481	6.047558556	2.141890748	6.010213727	3.176903366	4.845489094	8.052344502	-1.670426052	1.433920338	-3.257048426	-2.821762918	-3.948496563	-1.121117537	-2.419325191	-2.524335175	-3.145749732	-7.054866212	-0.050413123	-0.931857965	3.955643867	3.126096887	4.619307048	1.787151666	2.678510612	2.516987494	3.758519422	6.9789292	1.559514056	-2.534920778	5.955411538	2.176285537	1.169622064	-1.108023467	5.113295661	-0.865492811	5.687313903
UFD2	-0.000688774	-1.399447811	-1.105814311	-1.589970438	-0.832458329	-0.73501571	-1.243487638	-1.700601936	-1.926360485	-1.381487728	0.224329957	0.205290702	1.196479567	0.784289746	0.150744223	0.207550486	0.80206083	0.010381314	0.585336036	-0.198320357	-0.288784734	-0.473246835	-1.403401922	-0.969152024	-0.459678149	-0.546151189	-0.615766958	-0.19505492	-0.823582392	-0.030871929	0.386013042	0.378817861	1.206201759	0.801082078	0.435597772	0.197398142	0.758551564	-0.115514188	0.899406835	0.002247302	0.039970485	0.808069701	2.559128598	2.775215678	-0.556079527	0.241897641	1.114079597	-0.273325968	-0.174945557
IFH1	0.180574498	-1.685308906	1.390773643	-0.937148422	-0.013474998	-0.198122352	-0.273046862	-0.357472272	-0.260998624	-0.11548794	0.833670752	-0.453663208	1.954034301	-0.312894665	-0.021511869	0.240301106	0.024932212	-0.347962277	-0.099857337	0.375321124	0.100441667	0.374456766	-2.311315979	-0.573099785	-0.593044695	-0.142202835	-0.071303666	-0.078414752	0.16127499	-0.610502107	-0.063692162	0.28426943	1.907194196	0.642947187	0.064244825	-0.394083982	-0.196161895	0.008327766	-0.080120296	0.553280521	1.4029983	-2.452537607	-0.105209581	-0.223356887	-0.027628769	1.0273581	0.058391905	-2.332483542	1.483526769
DAL81	-0.883790838	-0.360306543	0.866479994	-0.270734654	-0.489358485	-0.286644565	-0.141053129	-0.916933191	-0.966093916	0.255317396	0.347342193	-0.792289644	0.999514616	-0.360556735	0.20637876	0.054520582	-0.05656232	-0.384735593	-0.967462042	-0.247327129	-0.230422223	1.027727589	-1.294788849	-0.111425889	-1.228698544	0.170816121	0.627337601	-1.106726886	0.779722831	-0.290155717	0.282742968	-0.607208823	1.285912773	-0.48513565	1.149989983	0.110305517	-0.704804932	0.664576288	-0.682356864	-0.242217162	-0.015316186	-1.177533177	-1.24272524	-0.167835725	-0.404098372	0.387453499	0.252491166	-1.12216926	1.041229826
SWI4	-0.563661365	-1.377644744	-1.543458351	-1.686137099	-0.934919051	-1.471160018	-1.22211896	-2.599572894	-0.897277579	-2.033017534	-0.699567011	-0.631361532	-0.786821718	-0.869601339	-0.147715634	-0.782280139	-1.282790653	-2.566622065	-0.312874718	-1.076596894	0.4976925	1.093429087	0.659930384	0.549504152	-0.146086095	0.551221509	1.372803159	1.980488343	-0.275716075	0.878064144	-0.464988835	-0.71983362	-0.697656343	-0.707672849	0.229012688	-0.627954362	-1.402848609	-1.80598638	0.056260584	-0.994488053	-0.190039474	-0.068283488	-0.758457697	-1.230040563	-1.183243	-0.074058294	0.717147132	-3.523960814	0.887506859
PDR3	0.29974911	0.306439498	0.501891074	-0.173983513	-0.402972391	0.424079654	1.143764429	1.68133586	-0.252264958	-1.411564327	1.133767845	0.948190849	0.905583539	0.527240095	0.730804436	1.344167261	1.823931302	1.931019879	0.524519399	-0.526811922	-1.460811762	-1.050832693	-1.560804717	-0.517918418	-0.462355713	-0.825820855	-2.171549431	-2.205453445	-0.412098639	0.894498169	1.095011027	0.931164946	1.357734574	0.509068978	0.786413513	1.657679127	2.165498595	2.08910264	0.605394023	-0.58743419	0.951731006	0.556571692	1.706842868	-1.058198923	1.154935037	0.38891113	0.855220603	0.480472088	2.093520554
TRS130	-0.336001878	-0.592721059	-3.751314555	0.030370923	0.018455424	-1.732792719	-3.698958848	-1.640049418	0.253731345	0.36428564	0.709931141	1.085455483	-0.735440303	1.80203935	2.185755305	-0.977057194	-1.557919961	1.660827496	2.040147489	1.259933781	-0.868449816	-0.893276549	-0.31676446	-1.571659506	-2.548717296	0.857691913	1.192494538	-1.489345946	-2.811118116	-2.377419715	0.107129962	0.87567436	-0.660522668	1.755402147	2.104168621	-1.257305302	-1.231128275	0.994795781	2.018138789	1.049453921	-2.313685523	-1.114525119	-1.891369336	-1.037768049	-0.144921251	-4.232303208	-0.032767433	-1.146445206	-0.576513812
PIP2	-0.090867068	1.240697323	0.227118873	-0.333262491	-0.686170012	-0.519232332	0.26955412	0.425158862	0.215707563	-0.800375659	0.256322247	1.736452045	0.649205441	0.229397625	-0.327551339	-0.226788685	0.767395071	0.426708268	0.624138442	0.121507222	-0.749141061	-1.790934209	-1.037999962	-0.134132386	0.106068284	-0.045536489	-1.314172871	-0.875260826	-0.584373033	-0.10834514	0.43011084	1.662667829	0.848022618	0.236199104	0.079468739	0.005767764	0.818991477	0.95514602	0.833535	0.187253489	-0.308598694	0.467364186	0.260850581	0.351316873	-0.78710162	-0.156431	0.628830111	0.256560013	1.126343031
SMC6	-0.323123393	-0.064260914	-1.444844579	-0.363488545	0.395453379	-0.761517431	-1.6214112	1.336924941	-0.411957286	-0.082459512	0.259859474	-0.022329662	-1.07093351	-0.081188447	1.03958092	0.307806207	-0.757304038	0.915049208	-0.428542576	0.270294226	-0.405106977	0.12915035	0.770775609	0.089046885	-2.109275065	-0.751805824	1.372842977	-1.301053638	0.566580445	0.394848567	0.12720201	0.151663953	-0.898850767	-0.118807099	1.758140516	0.480578983	-0.961057666	1.077098141	-0.194639089	-0.081078051	0.036029668	1.29120858	-0.883218388	1.828274701	-2.212703188	-0.451005984	-1.502748079	1.417159327	0.572033975
RGA1	0.91755457	-0.100034259	0.357512488	-0.351895443	-1.356578998	0.810709209	-0.589305617	0.994900845	-0.635468242	0.08645741	0.500366649	0.013306676	1.058747699	0.331371769	-0.267880886	1.186596676	1.206988313	0.893434372	-0.308569855	0.387377461	-0.603789509	-0.060308422	-1.248326861	1.082437223	0.619285851	-0.897395475	-0.740550607	-0.613562412	1.106634389	0.334093271	0.716569721	0.169181871	1.207924334	-1.07477271	-0.329840107	0.909031487	1.127009977	0.94654092	-0.622032457	0.18514527	2.228591124	-0.235297979	0.585549196	3.522616457	0.911881452	-0.276563396	0.214155009	0.769395915	3.135516285
ECM32	-0.755286132	0.448693497	1.259704909	0.438380029	-0.556310209	-1.062838289	-0.449789258	-1.118405145	-0.896683119	-1.595757025	-0.301794114	1.121552044	2.833919353	2.036882612	-0.042348939	-0.562858288	0.543915711	0.141150014	0.29552936	-1.082605666	1.112726231	-1.424785888	-3.028090314	-1.965461873	0.507008301	1.135882244	-0.390914514	-0.184811565	-0.410383029	1.10297806	-0.622850672	1.022875628	2.929027079	1.887278279	-0.360627985	-1.19751173	0.72461299	0.154332196	0.380595366	-0.554305394	0.61467862	0.527206611	2.509883111	-0.769044815	0.373261615	-2.46946104	-1.054175746	-2.186023089	0.945293185
GPI13	-0.943898312	-0.518358947	-1.769163227	-1.550303849	-1.911178549	-0.291531959	-0.228193991	-0.095445451	0.980089595	-0.346710337	0.33181407	0.646318729	-0.576657405	-1.487311622	-0.297566102	0.622145587	-0.890638499	1.081969275	0.979545488	0.875175624	-0.706953687	-0.996645606	0.827212289	1.358084412	0.636879362	-0.71160608	0.549794311	0.074057543	-1.244948555	-0.538044057	0.377023386	0.834245197	-0.858077858	-1.856910038	-0.373061715	1.449354601	-0.657536174	0.476622384	1.348218296	1.02388607	-0.457765123	-1.027725598	0.027017826	-1.278385476	0.521612304	0.235204156	-0.023947667	1.003988767	0.937891606
NUT1	0.09960738	-0.266137123	1.656868283	0.154265973	1.398576658	0.938938253	3.780387165	1.070063539	1.038865295	2.571755288	0.838682045	-0.050269602	1.746574448	-0.05341683	1.444193211	0.627031786	2.242589518	1.55529936	1.154300967	1.973755585	-0.884306949	-0.504527325	-0.637255302	-0.720546853	-1.916030677	-0.051315096	-1.662803304	-2.510306531	-2.427690704	-2.969842897	1.199836314	0.623868892	0.610154198	1.022794648	2.019750916	0.200856328	2.436478073	2.065727037	2.320410373	3.281067165	0.828577489	-0.902594754	-3.238353927	-0.01516837	-0.668010342	1.598607594	1.93329965	-0.572304701	-0.085945321
APL3	-0.207784148	-0.037577598	-1.635340016	0.77145199	-0.587785787	0.646071786	0.358529319	-0.746339387	-0.830633446	-0.877272509	0.789732317	1.766721944	-0.673975863	0.559157516	-0.480873985	0.34527567	1.231356929	-0.014160819	-0.051499534	0.409287444	0.513008027	-0.427780037	0.945157977	0.900563092	1.209375458	0.10170805	-0.080472076	0.488359637	0.824646916	0.9491116	-0.29508565	0.740108143	-0.633009075	0.070269879	-0.893152664	-0.079143313	0.380042571	0.112214736	-0.610962016	-0.519653272	1.986532194	2.178537674	-0.328598021	0.140891116	2.134545919	-0.82209139	1.70301713	0.868898482	0.538046226
SSN2	0.910133073	0.503968235	0.593270144	0.395668437	-0.530932378	1.16702704	-0.441220482	0.31937684	-0.185251961	0.202626813	0.54184662	0.877035435	0.579202316	0.092546761	-0.411974592	0.435800242	-0.24877367	0.083617739	0.189043282	-0.088633301	0.012147986	-0.837964693	-0.983035527	-0.459062558	0.10384686	-0.520603469	-0.004578546	-0.08296049	-0.689989942	0.118744778	0.172581328	0.967637854	1.142169318	0.274641118	-0.006874604	0.327135493	0.081206965	-0.022856159	0.70558179	0.153683759	0.121890224	1.234123139	0.024400106	-0.476765416	1.188688997	1.056127292	-1.355339406	0.675812486	0.349543622
YDR128W	0.536632549	0.820325094	2.024203841	0.7545881	2.190990521	1.792399008	2.241067427	0.43240504	0.040273633	-0.510741269	-0.599937599	0.499009958	1.738072964	1.376595222	1.194887414	1.6353576	1.92600954	0.603995597	1.283316296	0.398040145	1.323432596	-0.646897241	-2.096075487	-2.027689691	-0.890708236	-1.59541532	-0.709344566	-0.701905118	-2.074322961	-0.105208849	-1.043996393	0.528729882	1.490016458	2.139539222	1.045719167	1.782589732	1.132030814	0.520785673	1.91329884	0.150147121	-0.242479059	-0.666536197	-0.010166582	-0.451255981	-0.427090647	1.624446028	2.376549732	0.423577537	0.815958881
YSP2	-0.150353028	-1.99642974	1.518830692	0.211776577	-1.124050167	-1.239551363	-2.982095027	2.404278968	-0.701879259	-1.763731158	-0.397854966	-1.721863923	1.244352774	0.664112712	-0.192277437	-0.969534252	-2.416133385	1.893426399	0.288146977	-0.220517211	-0.143944064	1.580846584	-1.013371914	-0.665501123	0.160069632	0.713829588	2.074677131	-1.984723474	-0.041393708	-0.194803279	-0.115849999	-0.853142383	1.224059025	0.834915004	-0.22232972	-0.832510548	-2.231691104	1.513424919	0.154546873	0.060563102	0.16266174	-1.285031868	3.338580874	0.530565046	-1.411590145	-0.84329657	-0.261962068	3.185623283	1.276748756
SMC2	0.776182386	0.217549131	1.101870668	-1.05451312	0.400544713	0.449885747	0.924932146	-0.115840463	0.387126708	0.311084457	0.345722092	0.139012559	0.689994787	-0.59353414	0.673136555	-0.066340012	0.795422136	-0.584587556	0.058588159	-0.023801876	-0.312508937	-0.004414136	-0.829234338	-0.288716094	-0.261610145	-1.253395376	0.517275749	0.676101188	-0.439923263	-0.957719463	0.298164771	0.940457525	0.301074061	0.211735092	0.394555899	1.088391225	-0.117692043	-0.852231295	0.745840866	0.384021599	0.778045333	-0.53062192	0.448648798	0.105965981	-0.267147398	0.221110905	-0.159728176	0.333302065	-0.368246481
MYO4	-0.70512809	-0.880860254	-0.49618661	-0.527201522	-0.354985113	-0.387926782	0.521223522	-0.032883619	-0.637683792	-0.148150621	0.58166091	-0.454123585	1.086370457	-0.117201807	0.130444243	-0.306533136	0.644804449	0.417775788	0.698281885	0.868947039	-0.553316496	0.11170237	-1.143043443	-0.03918665	0.35350347	-0.023346336	-0.163884172	-0.916424506	-0.92907683	-0.502550288	1.030736568	-0.015317728	1.014646301	-0.168410168	-0.089670182	-0.128030978	0.34474882	0.547819104	1.09828267	0.782985676	1.220481324	0.432279323	0.86500442	-0.948426406	0.755520617	1.311489064	0.915213615	1.856042925	-1.980511694
INP52	0.494440863	0.103679755	0.856685074	-0.880784502	-0.010300199	0.305953738	0.472325872	0.675732342	1.664414946	-0.800692764	0.33783478	0.415498676	0.58572148	0.207339335	0.306769315	0.335057964	1.196665372	1.208811816	0.63504674	0.524488671	-0.201879566	0.335241632	-0.322119339	-0.821352503	0.026644216	-0.131155349	-1.091308036	-0.812553696	0.072837682	-1.104049689	0.268497434	-0.172555466	0.458627146	0.745581502	0.289669785	0.362002566	1.66797219	1.030806618	0.578286384	1.13410436	-0.633971941	0.486347919	-1.768395672	-0.785488582	1.095852918	0.944336039	-0.297671252	0.479808876	1.07220257
SWR1	0.123222064	0.572430892	0.863834785	0.762933311	-0.828583754	0.746526258	0.571355327	1.037329055	0.359356902	-0.532271399	0.659702391	0.420953927	1.210235893	0.924209186	-0.588112256	0.891950845	1.218138163	0.608098725	0.552560911	-0.645208793	-0.781103394	-0.580144394	-1.3928028	-1.224739519	0.2904175	-0.643181741	-1.380400987	-0.548927964	-1.569285437	0.234210736	0.524460606	0.71494441	1.315774933	0.889297329	-0.240014525	0.589386098	1.286921265	0.38693148	1.32648657	-0.488394697	-0.118148589	0.724047163	-0.845550563	-0.122688518	2.303442828	1.390871113	1.203268964	1.97133389	-0.1521794
ATG26	0.797942166	0.449405124	-0.021635544	-0.447621105	-1.59441927	0.037100796	0.057321525	-0.218618808	0.600641633	-0.57964123	1.101733813	2.091429193	0.992699151	0.94294741	-0.112569792	0.322966394	0.92729603	0.398837846	1.206845447	0.636170105	-2.228134308	-2.413133087	-1.360638561	-0.968454413	0.050354828	-0.947029328	-0.851548259	-0.268199055	-1.25194806	-0.686676057	1.200795355	2.343906217	1.244645	1.158764173	0.241629972	0.520470254	0.935252376	0.60554791	1.162942951	0.775677894	-0.057717586	0.882409206	0.108333363	0.132918821	-0.816674864	0.890612402	0.302607234	-0.264803439	0.123738196
KOG1	-0.90085662	0.713601741	0.545465354	-0.305554469	-0.060017929	-0.097543915	0.147217805	0.883942182	0.524877194	-1.485155016	-0.46540695	1.49878785	1.881463968	0.566791086	0.993861102	1.138211275	1.708309986	1.157513434	1.20660644	0.093817226	0.926166143	-1.980895047	-1.919636258	-0.773224124	-0.979940407	-1.559951269	-1.694510455	-1.026573612	-1.427118684	0.109739423	-0.701314841	1.747589118	1.832563256	0.574223391	0.583363957	1.425194613	1.820971916	0.92582261	1.332963727	-0.315813687	-1.091104673	-2.053683955	0.988609131	-0.51220059	2.267219771	-0.232723959	2.086654223	-0.414665363	-1.447475292
RPB2	-0.459149594	-0.389046464	-0.322806266	-0.992904917	-0.940152175	-0.662383282	-0.279338189	0.537726156	-1.610998526	-1.549720492	0.059036408	-0.10110639	0.471222044	-0.40492815	-0.615519885	-0.523254829	-0.499417056	-0.432349123	-0.841836122	-2.142347148	-0.664109406	-0.18063591	-0.441997977	0.156048285	-0.403205294	-0.178857639	0.842383576	0.135104041	0.777086996	-0.133740623	0.284883135	0.439055284	0.582876541	-0.651589243	-0.010156452	-0.135958346	-2.088729411	-0.304837472	-0.866911706	-0.321241754	-0.701771171	1.034848718	0.228333405	0.561853178	-0.880729008	-0.464843294	0.581569466	-0.946848556	-0.194171247
ESP1	1.114817481	0.186215321	-0.130558273	0.989117637	-0.045061614	1.217297456	1.032846206	1.472019437	1.059413329	-1.101829987	1.348255092	0.931901368	0.117838895	1.85220722	1.025924394	1.534259013	1.877943664	1.757540083	1.630016762	1.206798452	-1.225096624	-1.635628333	-0.278695875	-2.072562153	-1.331472933	-1.416636217	-1.563625742	-1.450010562	-1.541560716	-1.158131179	1.057702011	1.339524347	0.186237401	2.017798309	0.994156194	1.553908701	1.706351929	1.603929547	1.749495616	1.049224946	0.172412902	0.080171271	0.450736648	1.896141657	1.796720693	-0.029292733	1.09379009	0.779699054	0.195404416
SMC3	1.064664065	-0.520464055	-0.756390572	-1.135050701	-1.785167017	-2.156731149	-0.164102106	-1.658231845	-1.190247093	-1.046350166	0.872974137	-0.498205292	-0.354600821	-0.927810512	-1.413518923	-1.002252586	-0.765247957	-1.156122393	-0.938435554	-1.862912494	-0.834863618	0.111697839	0.369936823	0.00563662	1.398252316	0.881438773	-0.02955847	0.930991297	0.220599879	0.660702113	0.593928673	-0.147126372	-0.330536903	-0.154996386	-1.305272846	-0.56444978	-0.007359863	-1.205034868	-0.265477889	-0.904142946	0.935608945	-0.102325384	0.78378349	0.30229966	-0.871078267	-0.871235145	-0.364994768	-1.289858712	-0.823273046
NTE1	0.941413055	0.047162708	-0.446112982	-0.70751103	-0.753126801	0.010569634	0.745723564	-0.493095441	0.199731485	0.692320997	0.809289138	0.494497101	0.63604601	0.68997216	1.059923269	0.528376516	0.315899915	0.530232088	-0.250100615	0.745271299	-1.295249282	-0.766385742	-0.95116668	-1.147189133	-0.175381854	-0.074398777	-0.43492152	-0.460166909	0.615751827	-0.231672047	1.299925008	0.858459078	0.863664246	0.93821224	0.452188057	0.511179408	0.491390425	0.657600059	-0.336184185	0.50306683	-0.09786183	0.599332076	-0.073072394	2.00376512	2.083223586	-0.227191216	-0.09920457	-0.468761281	1.732483005
SSD1	-1.494222421	-1.668598091	-1.894976012	-1.769590506	-1.267083939	-1.40551123	-0.857727543	-1.071747574	-0.969449127	-0.884349195	-0.053692767	-1.360290596	-0.186795092	-0.053537103	1.263708601	0.839023057	0.243993887	0.411989443	1.055266515	1.09710253	-0.570136541	0.649245978	-0.285502149	-0.646572552	-1.711182661	-1.421561134	-0.208809414	-1.16068328	-0.76496708	-1.023011644	0.381521819	-0.709972249	0.133419884	0.448411261	1.971370377	1.083388642	0.39312306	1.034829916	0.817073957	0.875003151	-0.534082091	0.399713587	1.619145576	-2.030061246	0.115762985	0.252492027	-0.279514275	-0.160054653	0.621054494
URB1	-0.182905598	0.560161975	1.788832483	-0.581386603	-1.363494208	-0.153562869	-0.391314726	0.425091036	0.893804494	0.063395941	0.470352009	0.674777861	3.225851178	-0.133648118	-0.280087689	0.334997975	-0.32249942	0.791140266	0.230118756	-0.140792416	-0.318166245	-0.307418553	-1.5853867	0.25549598	-0.428470916	-0.864400276	0.856302167	-1.566719192	-1.765445506	-0.286889953	0.141396689	0.651504783	1.934147993	-0.152796816	0.014441628	-0.558428538	-0.90861836	1.016503995	1.294886848	0.165486479	0.46100458	0.982232314	0.596010123	-0.026406899	-0.139319415	0.53533153	0.363028505	-0.990545099	0.121585844
ECM30	-0.706340938	-0.940731724	-0.963088327	-0.687644295	0.080715698	-0.526049544	-0.352369568	-0.852407592	-0.850010909	-0.445766595	-0.049302977	-0.764476305	-0.961874434	-0.557488919	1.539766556	0.028224847	-0.154036023	0.08559115	0.762747196	0.362011604	-0.617136871	0.859688123	1.055989559	0.703131918	-1.227117095	-0.080647868	0.211662448	0.269000535	-0.239413987	-0.30888539	0.320949946	-0.639598462	-0.655649386	-0.070498282	1.632512061	0.266673174	-0.117142911	0.101442428	0.63576131	0.586959208	-0.358614663	-0.75732667	-0.92631859	0.785927865	0.259505823	0.468294697	-0.149969555	1.086977659	1.084527562
RIF1	0.057337656	0.805036842	0.865047283	-0.015281691	-0.037283024	-0.000536674	0.319929599	-0.560611341	0.070564421	-0.21929704	0.337840125	0.92587145	1.405874039	0.424039253	0.486739953	1.968898133	0.336101115	0.292101387	0.677700777	0.260133812	-0.212457181	-0.924265379	-1.115070571	-0.351147295	-0.391650291	-1.348572882	-0.339917033	-0.511449262	-0.745183058	-0.079283461	0.265785304	1.229244863	1.630288867	0.553150946	0.755075594	1.955745933	0.568357725	0.559814196	0.851643921	0.214043559	0.149612979	0.650875175	1.425741653	-0.290058732	0.208392549	1.929111041	1.415052344	0.437041041	0.233879758
YOR296W	-0.490873204	-0.592519407	0.322705215	0.176639661	-0.735336874	-1.950344349	-0.977672137	0.019149034	-1.243636586	-1.411717432	0.477010837	0.134852468	1.169439693	0.571225843	0.392845344	-0.139137327	0.055383216	0.931061009	-0.256698545	0.195894907	-0.462016679	-0.398037243	-1.115030203	-0.269004784	0.036105998	0.111221101	0.524396047	-0.915425193	0.642283699	0.440832514	0.487223107	0.362580877	1.169024923	0.800875669	0.366880884	0.305224199	0.256339516	1.081906869	-0.135257478	0.325941438	0.476974339	-0.023421754	0.531524287	-0.226878345	0.410292711	-0.829228351	-0.141464552	0.615159599	-1.52506998
HFA1	-0.317485605	-0.73950281	0.030887949	-0.674774861	0.324131101	-1.547886284	-0.081939925	0.188301935	0.136306108	0.528074916	-0.003362188	-0.488542601	0.744988543	-0.051328313	2.089626401	0.03282902	0.815092881	1.00607945	1.353178122	2.133715445	0.197206043	0.569490931	-0.827419933	0.424022085	-2.612500011	0.322640226	-0.120976221	-0.574565607	-1.283560398	-2.650938579	0.12039291	-0.276019693	0.717313711	-0.166802648	2.146931672	0.270717918	0.860632163	0.947428346	1.955420506	2.849092826	-0.011486647	0.030643185	0.017165232	-0.373908264	-0.367700139	0.125257455	1.4121967	0.680711746	1.330013883
YOL138C	-0.262952138	0.277397921	0.801001227	1.145084639	0.022740487	-0.494598766	-0.669424147	0.250996814	-0.684013605	-1.748056969	0.229123975	1.744754578	1.489751965	2.459395761	0.571090907	0.413735369	-0.296389845	0.654694717	-0.02752886	0.29858071	-0.673993026	-1.606559098	-1.470738871	-2.660169136	-0.681360271	-0.430555203	-0.09027544	-0.713415656	-0.309914188	-0.411085232	0.363842331	1.786953459	1.418272585	2.538465772	0.679481712	0.399776452	-0.016892898	0.933667425	0.228450834	0.500725795	-0.603742051	2.023517352	0.851542201	2.064800718	0.981197256	0.935585353	0.646096315	1.831441663	1.430314901
ACC1	-0.670848553	-1.920548956	-1.361054168	-1.020904837	-1.380049833	-1.325476789	-1.952206043	-1.38088854	-2.123488009	-2.16580836	0.968409966	-0.061273987	0.062751818	0.446258015	0.54834987	0.616434787	-1.124984741	-0.824659518	-1.546668607	0.0884608	0.449648666	-0.132754492	-0.494505481	-0.496542772	0.242890343	0.425552086	1.266257356	0.813949951	2.586223962	-0.004354488	0.401728929	-0.077550522	0.359322568	0.320774281	-0.138042391	-0.120664991	-1.089516683	-0.940680869	-2.069696006	0.219172846	1.931674101	-0.729145114	-0.152039434	1.037897195	-0.15151511	0.427544662	0.211374142	0.415874833	-0.72050404
SIR4	-0.691669908	0.017940714	0.340993121	0.097338227	0.007729447	-0.481920711	-0.099369792	-0.200088662	-0.910555472	-0.333426343	0.385479389	0.719298021	0.833469152	0.4605629	1.078206333	0.033619121	0.190860893	0.42837822	-0.560505095	-0.019938411	-0.534182857	-0.654045153	-0.734419769	-0.660705905	-1.678719446	-0.164794428	-0.207046941	-0.854965943	0.285417024	-0.212115532	0.397609367	0.899224775	0.995848533	0.572717667	1.491880936	0.298373239	0.448019511	0.860984862	-0.475611201	0.184849556	-0.028698427	0.632377107	1.123294604	-2.550346811	1.454142408	0.488570709	-0.586329681	0.330895695	-0.163276571
DYN1	-0.202523774	-0.748445841	-0.417148228	0.027894568	-0.537858254	-0.748795143	-0.581978628	-0.342619607	0.170199505	-0.205009697	0.466791846	-0.341775163	0.524715798	1.60734767	0.906716122	-0.273346027	0.832098588	0.379944391	2.186103257	1.422462733	-1.127601057	-0.165295147	-0.235336654	-1.566876043	-0.636113536	-0.176295829	-0.555407961	-0.479270206	-2.069124683	-1.364248358	0.623402411	-0.145411221	0.437944161	1.543224682	0.992051829	0.137007541	0.737796944	0.521170751	2.045978571	2.049429098	0.122129774	0.622078029	0.734329464	1.243291975	-0.63599876	0.884045687	-0.30551188	1.82252271	0.668176548
LYS2	0.131400091	-0.265094393	-0.423130113	-0.77941884	-1.199843403	-0.292972584	-0.570134781	-0.755869437	-0.670174232	-0.985011947	-0.150578707	1.019313986	0.884597875	1.370178283	-0.43861053	0.402598655	-0.546143136	0.774449106	0.425431353	-0.071389019	1.482560856	-1.32612527	-0.891333844	-1.622366539	-0.119202011	0.288749218	0.28789143	-1.013753054	-0.286349191	0.06602242	-1.228041645	0.964740578	1.034292056	1.849572049	-0.083955193	0.095250254	-0.091120898	0.945922343	0.498613638	-0.197038006	0.729395701	1.06268786	-0.462660036	-0.449679636	-1.592263298	-1.393540127	-0.575162571	0.609686773	0.594236454
GCR1	2.413356024	2.503144868	0.978680837	1.892196601	-0.952399121	4.605129771	1.62562555	0.006508449	1.327479115	-0.048645751	2.719792683	2.320253	1.226836799	2.385585186	-1.012744816	2.777218317	1.819648092	-0.910796217	2.223195264	-0.33348012	-3.316500217	-1.760590838	-0.926474877	-2.037694875	0.39719792	-3.776981124	-1.782568506	0.778439761	-3.662366549	0.285552029	2.774728875	2.62139503	0.800078617	2.617404418	-0.434963474	3.199444117	0.877853411	-1.277149964	3.112953274	-0.228181929	2.187529432	5.918059555	-1.912639258	2.056038132	0.341396247	1.686152037	2.085932005	0.642777199	-0.233693332
PEX1	1.042881417	-1.536081092	0.346901708	-0.510235013	-0.775895468	0.18505695	-1.410687817	-1.68453194	-0.632339868	-1.139101641	4.425011018	-1.150439166	0.542739528	0.007853855	-0.245215868	-0.517408356	-1.013821031	-1.146103745	0.0642478	0.109967568	-6.954227456	0.794870964	-0.706085372	-0.303808237	0.237849272	0.913826846	1.694976522	1.649982313	1.059442159	-0.953252107	4.619495425	-0.474950136	0.663922438	0.518915115	-0.079973882	-0.341232003	-1.468873528	-1.343307489	-0.516663652	0.40319247	0.04299284	0.12908604	-0.797835384	-0.158715307	-0.058844806	-0.941502118	1.805467303	0.141329285	0.43998706
MCM4	-0.061737866	-0.134715773	-1.73687601	0.284601188	-0.577363171	-0.658532507	-1.235917206	-1.823108391	-0.204336892	-2.255749325	1.75241675	0.147851494	-1.419818067	0.827410918	-0.080120671	-0.528710147	-0.70689039	-1.440936249	-0.107569523	-1.541379107	-2.67278778	-0.079523808	0.515576291	-1.404700403	-0.625565507	0.13822992	0.502110376	0.986857908	-0.066107017	2.190645073	2.223077262	0.376014471	-1.139083346	1.166063174	0.560043897	-0.244188247	-0.574117901	-1.309930113	0.128774054	-3.199583882	0.216931119	0.758639718	-1.093896412	-0.327583333	0.147083633	-2.192928556	-0.71984827	0.349169737	1.403323148
TPS3	-0.628444384	-0.031183343	-0.302600452	-0.956160112	-0.309206451	-0.33107814	-0.12703778	-0.462612917	-0.616207334	-0.314502471	3.031377451	0.701683398	0.683111384	-0.218490272	0.587086863	0.420126287	2.317677476	0.21579595	0.084277343	-0.19549723	-2.942701448	-0.951667937	-0.553060506	0.11721168	-1.374060337	-0.451005776	-2.656186273	0.363943671	-0.33835862	0.405183058	2.958700945	0.815635866	0.877049222	0.035430507	1.316355569	0.05421709	2.141263867	0.012968469	0.089662034	-0.198322288	0.584605027	-0.597829398	2.723712859	-2.068400571	-1.015010633	-0.756215624	-0.901501006	0.125048937	-0.163560848
WAR1	0.219281219	-0.438804771	0.798596009	0.887969632	0.183759933	2.066591695	1.3409067	-0.171915038	0.639486852	1.388050456	-0.428089321	0.467135623	0.708918494	0.092612571	0.286452585	1.883720129	1.982735723	1.150107323	0.677766415	0.947465196	0.546073582	-0.856645831	-0.425154982	0.408085387	0.155737407	-3.063556959	-1.147389305	-0.868797668	-0.28647231	-0.762134123	-0.493133255	0.973400965	0.396538346	-0.330019591	-0.209048276	2.052686106	1.516331419	0.799461502	0.063360247	0.584341486	-0.50331828	0.480581483	-0.182602322	0.408303168	1.068204149	-0.063408195	1.722489962	0.028448786	0.391785207
PIK1	0.126654925	0.020827868	-0.259305214	-0.620377567	-0.272151686	-0.597915422	-0.174556171	-0.690465979	-1.267964621	-0.234888913	-0.097767089	0.364907868	0.003415748	0.377179543	-0.258133045	-0.765172805	0.767793954	-0.026832411	-1.106202442	-0.173766219	0.120930072	-0.735589556	-0.370548741	-0.508543163	-0.048858808	0.398990115	-0.659669555	-0.337599915	0.7673317	-0.119917955	0.128028402	0.378454923	0.126556746	0.605847599	-0.007733424	-0.145111385	0.699551722	-0.085834463	-1.000597073	-0.09775863	-0.169047075	0.480575499	-0.980993806	0.249580446	-0.998788167	-0.171800373	-0.204786306	1.003984099	0.5961332
ADE3	-2.448839128	-1.223924314	-1.063776894	-0.079242252	-1.01531916	0.553436607	-0.216413622	-0.669263198	-0.415392101	-0.998894367	-0.778045868	-2.849192717	-0.313766343	-0.140640123	0.360921037	1.193855392	0.269230985	0.349314107	-1.122418314	-0.288144017	-2.305403624	-0.149796243	-0.88396406	-0.396902957	-0.762475901	-1.480980278	-0.515858169	-0.76957647	0.461792981	-0.071271752	3.078419472	0.012967397	0.62161746	0.57756551	1.078875236	1.750348377	0.795390823	0.41596862	-0.66875113	0.300255707	-2.618063171	-1.135112414	1.895714709	-1.599137864	-1.46168401	1.015500463	1.200942311	-2.127951049	0.561325836
YPR097W	0.73574257	-0.976379053	0.14175763	-0.020251475	0.572612918	0.166587945	-0.256176343	1.063601244	-0.042066806	0.064507501	-0.102862981	-0.250494044	0.485317843	0.349155657	0.392668336	0.917379119	0.652243446	1.644659305	0.655186353	0.949080727	-0.686903042	0.103632119	-0.859262684	-0.644053591	-0.314114506	-0.805332674	-0.876347921	-1.541363186	-0.462097069	-1.24264871	-0.022203964	-0.349561336	0.708543438	0.607001848	0.440357003	0.976086086	0.653055026	1.465378028	0.759643334	0.964116745	0.74492895	-0.734574632	1.094451321	-0.915560072	0.489017777	1.093179467	-0.3006366	0.162311249	-1.30531145
YEL043W	-1.163117666	1.819244249	0.244747278	-0.300801358	2.54753949	0.561031254	0.623521469	1.242895808	-0.351913676	-1.044711649	-0.709255909	1.80060324	1.086466313	1.435784647	3.208456936	2.762350344	1.342009607	3.20032579	0.623651261	0.025348329	0.54393539	-1.163794168	-0.547483324	-1.800562772	-2.590015093	-1.631411663	-0.946501933	-4.230441139	-0.651329181	0.374616267	-0.563897251	1.546047346	1.194633008	1.432257368	2.20069186	1.958450645	1.059351372	3.436278858	0.668698842	0.117275356	0.324642265	0.261970285	0.68680906	-0.531782176	3.634122381	3.765239066	2.106612769	0.949908547	0.521714165
KIC1	-0.688399872	-0.7977648	-0.927196766	-1.910737025	-0.937656577	-0.075538856	-1.115786694	-0.843415076	-0.770148258	-0.615717083	0.560179493	-0.011745373	0.053376232	-0.889537718	0.749990185	0.878136756	0.116859537	0.346480705	0.682765521	-0.387993157	-0.843248658	-0.043033807	-0.005989254	1.090367854	-0.680457191	-1.166838564	-0.192068117	0.015492256	-0.053140353	0.192940877	0.820376302	0.215401461	0.256824678	-1.003591767	1.150770762	1.12414821	0.169788187	0.447563315	0.559102617	-0.267109358	0.141709741	1.921088114	1.433672854	-0.390423122	0.048142026	0.700281609	-1.551630973	0.250410778	1.281224465
MSH2	0.332322405	0.374079083	0.007630989	0.206058822	-0.347804216	2.123413759	0.965781077	0.648557751	-0.239428427	0.327644159	1.152548302	-0.009110651	0.620685805	0.502954955	0.114676339	1.536421422	0.453955498	-0.046693488	0.125905647	0.308321288	-1.731355257	0.210011104	-1.33638851	-1.093827901	-0.945019961	-3.118960463	-0.360987763	-0.548059362	0.559960521	-0.440884414	1.498536518	-0.093582386	1.444764852	0.847120695	0.411010053	2.535752758	0.240629223	0.37819224	-1.135686501	0.802283885	0.977319659	-1.778419242	0.12381513	0.546023469	-0.181836105	1.437133689	1.040453551	-0.905809257	1.759575051
RAD26	1.339474054	0.777028185	-0.12150657	-0.872893177	-0.997673115	-2.233674512	-1.200110027	-1.883076087	-1.332296724	-1.381332192	1.411020852	1.272623973	0.337232622	-0.296182153	-1.028456185	-1.26858839	-0.377829421	-1.339639161	-1.586932017	-0.808222672	-1.907982788	-1.13578804	-0.457797942	0.026214392	0.588167097	1.328889016	0.000815195	0.522843198	1.703762965	0.864283438	1.499501482	1.492834521	0.364193738	-0.129025128	-0.41752812	-1.420461161	-0.074420332	-0.883048653	-1.232531917	-0.827600799	0.673252371	-0.387710173	1.017176513	1.453227568	0.564877219	-0.933440318	-0.821351935	-0.722370185	-1.050920792
HSH155	-0.397230792	0.908984459	0.561674151	0.375816732	1.183557595	1.879118981	0.58400011	0.959362354	0.60804271	2.271931476	-0.33165246	0.115096813	0.145926611	-0.412920491	0.616791514	1.186017306	0.437048581	0.411474457	-0.314460555	1.131433569	1.509802373	0.278146753	0.005550809	0.587962907	-1.208030918	-0.410414131	-0.132591495	-0.477936435	0.621194102	-1.319657512	-0.512896983	0.289295461	0.395198583	-0.401017568	1.073660782	1.060975842	0.343584816	0.101625493	-0.520041734	1.481714124	1.195609167	0.561104097	-1.053019687	1.382537376	-1.73119855	1.687067839	-0.678236391	-0.062990844	-0.924077899
TBS1	0.060310428	-0.28004656	0.118610104	0.312824073	-0.319779897	1.359781175	-0.44601907	-1.379956205	-0.509046363	-0.635980433	0.698290091	-0.327893263	0.644762082	0.319290083	0.301330434	1.89603256	0.030855371	-0.421155882	-0.083588205	-0.15479887	-0.489688032	0.511552352	-0.625380859	-0.628776654	-0.36368556	-2.121047499	-0.166205722	0.365644144	0.044749334	0.20914268	0.551112459	-0.345028572	0.842980511	0.46192658	0.416739381	2.336576366	0.545536044	-0.567091592	0.040204429	-0.11788167	1.796065812	-0.864804974	0.364527795	0.397481995	-0.608311083	1.044265031	0.172322828	1.024072771	-0.696653594
SIR3	-0.843217238	0.613961939	-0.046533527	-0.337601287	-0.481066049	0.810078703	-0.676974741	-0.424915419	-0.057549705	-0.981624984	-0.556271294	1.360536876	1.098290523	0.290115047	0.334333971	-0.242441776	-0.020621983	-0.365864439	-0.058105294	-0.450764966	0.536599592	-1.190303681	-0.961188158	-0.575843323	-0.917137644	1.324449064	-0.614677906	0.428343418	-0.159236722	0.272339684	-0.67752863	1.341968385	0.655763039	0.456587156	0.68596476	-1.023454996	0.41582454	-0.520745101	0.157183216	-0.655566047	1.007793853	1.56576985	-0.282676479	0.853193727	1.039765745	1.21983702	-0.213736148	0.197989562	0.31978002
BUD2	0.841328335	0.308087155	0.043893311	-0.169575736	-0.45777074	-0.873124714	0.092692571	0.912770894	-1.774569076	-0.908802948	0.865147998	0.464988692	1.509634528	0.513373366	0.684648411	0.074228266	0.540239079	0.658051533	0.036220399	0.187297813	0.260547774	-0.307710726	-1.486567512	-0.541863481	-0.929186895	-0.08091101	-0.446457623	-0.545583414	0.024129582	-0.476060617	-0.125257215	0.552405382	2.03950893	0.673262144	0.843189463	0.101496982	0.626495221	0.81048335	0.05621719	0.359885995	2.059694486	1.814190109	-0.2111791	0.322284849	-0.544087991	-0.025767445	-0.934333244	-0.031069831	-1.607153792
OSH3	-0.923164652	-1.866445764	-1.091998922	-0.686141359	-0.747590438	0.366949859	-0.587153185	0.316671414	-0.707043381	-0.938900331	-0.184932059	-0.697478384	-0.122518042	0.571151007	-0.608709603	0.899407973	-0.31266333	0.222259525	-0.537872727	-0.352559116	0.086007568	0.717576321	0.37926915	-0.24084697	0.72151906	-0.654663629	0.27940309	0.045761199	0.663841316	0.612620193	0.032299502	-0.63548976	-0.238651784	0.467696113	-0.488761337	0.887980612	-0.087900752	0.108083275	-0.620493514	-0.439996233	-0.739088171	-1.216615457	-1.18136244	-1.118537995	-1.252235814	0.77501918	0.731769018	1.418262689	-0.143220735
PAN2	nan	nan	nan	nan	nan	nan	nan	nan	nan	nan	nan	nan	nan	nan	nan	nan	nan	nan	nan	nan	nan	nan	nan	nan	nan	nan	nan	nan	nan	nan	nan	nan	nan	nan	nan	nan	nan	nan	nan	nan	nan	nan	nan	nan	nan	nan	nan	nan	nan
SNU114	0.60519408	1.584317882	0.789897497	-0.266403617	-0.228961446	0.057511644	-0.067943265	-0.419637018	-1.561724644	0.878449141	1.058354318	2.324113059	0.829344407	-0.268350333	0.403206803	0.634317607	0.322745528	-0.179112332	-0.8347639	0.251473845	-1.544637419	-2.189360031	-0.979548941	-0.02255642	-0.718026123	-1.386879307	-1.479810053	0.759875656	-0.285346248	-1.514747433	1.202591174	2.840291774	0.737484883	-0.245733004	0.520889687	0.784602649	0.967826119	-0.731378329	-0.173915188	0.959171466	0.106478855	0.458413489	-1.526306846	-0.297828929	-0.843083029	1.055190516	0.021228112	0.576463835	0.099280755
CAF130	nan	nan	nan	nan	nan	nan	nan	nan	nan	nan	nan	nan	nan	nan	nan	nan	nan	nan	nan	nan	nan	nan	nan	nan	nan	nan	nan	nan	nan	nan	nan	nan	nan	nan	nan	nan	nan	nan	nan	nan	nan	nan	nan	nan	nan	nan	nan	nan	nan
MCM6	2.057558678	-2.899979108	1.681782165	2.555616342	3.001794455	-0.262938146	-0.33674637	-0.533946204	1.185108602	3.665317138	1.279089106	-1.431468168	1.917506629	1.025877699	3.800642419	-0.469387026	-0.179302209	-0.30192112	0.905963596	2.236010616	-1.422422381	0.646332742	-2.626021024	-1.683894852	-1.268695099	0.747329365	0.937281841	1.131063569	-1.322139898	-1.658313346	1.1917007	-1.034890913	2.382129708	1.355138683	1.832547949	-0.971613635	-0.641472442	-0.74464407	1.356268261	1.655347863	0.501530823	1.577153358	0.919365407	-5.971626234	1.649921877	1.422082097	-0.834427188	-0.455023235	0.908457483
YPR022C	0.713060973	-2.365253238	-1.14803757	0.416399722	0.876891434	-1.195041167	-1.615910457	0.179701604	0.420892992	0.273403902	0.205072324	-2.208661219	-0.947556863	0.797214397	1.667405404	0.068554474	-0.896190872	0.563017151	1.437379964	0.715053627	-1.899350571	1.440957744	0.323288891	-1.020089611	-1.615398349	0.436885552	2.385910928	-0.058057982	-1.792384313	-0.667126507	1.098985911	-2.06026207	-0.421082068	1.011003428	1.46356454	0.358728773	-1.696491442	-0.289813709	2.305697046	0.355939827	-1.675588195	-3.208449399	-1.377818782	0.058099144	-0.414114234	-1.044699804	0.55855407	2.435592533	-0.089158241
SKG3	-1.32683573	-0.435306052	0.199611387	-0.799464067	-0.438300957	0.472425588	1.339426847	0.255478828	-0.592842886	0.086824351	-0.864013163	0.67892458	0.020778923	0.321305422	-1.261424446	1.78620649	1.777737359	0.534477734	-0.215756781	0.882412171	0.815425741	-0.202917146	1.926676773	-0.057439784	1.220715457	-2.021671156	-1.890835825	-0.463218073	-0.044313347	-0.864332582	-0.952511029	0.290934819	-1.938737748	0.375521774	-0.560285763	1.768066781	2.071868373	0.692153052	0.120613226	0.814701343	-0.273151771	0.482214407	-1.558668256	-0.919365412	-0.308289214	-0.930620499	0.061809217	-0.014933817	-0.563989618
SRB8	nan	nan	nan	nan	nan	nan	nan	nan	nan	nan	nan	nan	nan	nan	nan	nan	nan	nan	nan	nan	nan	nan	nan	nan	nan	nan	nan	nan	nan	nan	nan	nan	nan	nan	nan	nan	nan	nan	nan	nan	nan	nan	nan	nan	nan	nan	nan	nan	nan
RET1	0.303322764	2.39840238	-0.591845164	0.056384603	-0.162344093	0.439429921	-0.298128964	-1.33306576	-0.103434092	1.055270644	0.239463061	2.137995154	-0.49076046	0.181427661	0.504288941	0.118401258	-0.372038918	0.0856135	0.26961429	0.326775075	0.162264798	-1.957133767	0.536382015	0.72895537	-1.479381682	0.715397778	0.263539284	0.24198763	-0.25864207	0.765051096	0.091338147	1.890970316	-0.619580831	-0.562393181	1.179791592	-0.453948043	-0.35972397	0.023585247	0.161970091	-0.820538875	-1.616979432	0.433716136	-0.514094755	1.130820286	1.054426211	0.046444807	-0.291951683	0.238853297	-0.795968883
ECM17	0.404389296	-0.904936584	-0.23105903	-0.272016756	-0.295459511	-0.040580675	0.12722595	-0.565296769	-0.87991188	-0.182560819	0.803589515	-0.088196167	1.008058289	0.727386686	0.029265665	0.52535538	0.541651155	0.289543784	-0.195382642	0.856687604	-0.931468708	-0.920890973	-1.30538056	-1.106847766	0.003404776	-0.831208832	-0.601807411	-0.082438269	-0.243146497	-0.644192754	1.151761271	0.583028892	1.097148389	0.998406806	0.307572842	0.911893989	1.122395334	0.587489796	0.50199234	0.899729878	0.789293362	-0.76229737	1.717651316	-1.108724911	-0.634104965	-0.96109626	-0.177736787	-1.228967282	1.279311557
URB2	-1.119855399	-0.476960447	-1.731788908	-0.089148505	-1.05836864	1.416929618	0.308310938	1.747054164	1.334789645	-0.984457805	-0.892797164	-0.457439421	-0.615592089	0.508042909	-0.49520284	1.397097257	0.485327391	1.891708032	0.860210342	-0.456800841	0.778250934	0.920259926	0.808640592	-0.705833649	-0.692284348	-1.189480686	-0.138594637	-0.927710736	-0.838130521	0.891600153	-0.73352141	-0.688091709	-0.922099903	0.783899238	0.343677595	0.55265776	0.040487441	0.548061334	1.309304565	-0.79470304	-0.040174042	0.143103142	-0.489248871	0.191236622	-0.389843697	0.190562009	-0.490979187	3.117437611	2.100555052
BCK1	-1.189612769	-0.367703908	-0.880187407	-0.64292581	-0.190418601	-0.002134587	-0.953574249	-0.377324225	0.280638957	-0.413097615	0.479248154	0.775014186	-0.294307323	0.193778513	-0.137368792	0.163708828	0.233539728	0.5119791	0.429782029	0.15931219	-0.301992714	-1.213520553	0.194037411	0.336021104	0.390790237	-0.489890731	-0.280479068	-0.517781501	-0.474497429	0.076524947	0.815427403	1.260789947	0.046022216	0.158178118	-0.069148989	0.804747717	0.270632989	0.700526909	0.553442706	0.060728225	1.498944138	0.137643022	-0.215457603	1.036820543	1.128679481	-2.42770976	0.196233216	0.606806359	0.356942204
TCB1	0.031727279	-3.900407979	-0.14503544	-1.889805393	-0.741132685	-0.165329562	-0.3011259	-3.016233516	-2.185812647	-0.984660829	0.492836653	-2.270162349	0.060396076	-1.601926289	0.846160484	0.22379378	-0.486191837	-0.924962108	-1.50377823	-0.913077053	-1.623114452	2.289031685	-0.971290256	1.744826446	-0.776724843	0.102795238	1.185665752	1.831540928	2.010473969	0.299872871	0.845659127	-2.925488012	0.34179993	-1.854300855	1.044783263	0.2261481	-0.959278013	-1.197749529	-1.404336509	-0.239995027	0.144370139	0.414731306	-1.523934276	0.218380616	-0.970354178	-1.783627099	-0.207141599	0.02011129	-0.801084616
HSL1	5.375700508	2.456479756	8.345616407	0.866527743	0.896608368	0.231555567	1.685890245	0.421234004	0.450402212	1.294094584	8.596409774	4.786937443	6.113223212	0.940767486	1.20274755	0.222103392	0.493222043	0.551761712	1.321004121	1.136846141	-2.091234584	1.678990704	-0.26258919	-1.946861416	-1.11920201	0.370613962	0.831150819	-0.895680784	-1.88991682	0.068504824	2.174322161	-1.770313879	0.119792284	0.939069326	1.162095326	0.130740402	-0.484520148	0.458674547	1.797068106	0.221299693	5.490868349	3.510213476	10.53661222	-0.982605094	0.797643764	1.632189937	0.059003707	-1.145228522	-2.034926934
RPM2	0.258235711	1.474327188	2.566444851	0.583954347	1.348602782	0.103329652	-1.258947355	0.319570697	0.143339706	-0.113514498	-0.196812392	1.113532685	2.316956864	1.4143809	1.898434187	0.481642377	0.836884275	1.037639931	0.806408678	-0.371930599	0.300205786	-0.665422632	-2.333773821	-1.315114329	-1.915769288	-0.230766412	-0.216260462	-1.371733211	-0.746854889	1.194480629	-0.002884537	1.310199704	2.354341256	1.409601283	1.770007892	0.413960748	0.603064155	1.824412956	1.028659955	-0.304255037	1.050487185	2.469303095	0.072340748	1.564035322	-3.440706389	-0.195094911	-0.298007648	1.000711829	0.358611504
MYO2	-0.731309728	-0.001775568	-0.70121253	-0.63743593	-1.284090495	-0.172162635	-1.01435717	-0.89324317	-1.277027785	0.211622848	-0.290397675	1.232278193	-0.312351708	0.610541014	-1.587517051	-0.130599006	0.230482579	-0.594177268	-0.349454361	-1.14962488	-0.686189145	-0.367158652	0.413522659	-0.053574903	0.16023921	0.056968341	0.111497827	0.273816624	-0.464315203	1.185193499	0.375095114	0.665309887	-0.298257378	0.175494844	-0.561318839	-0.027794461	0.184085204	-0.454109023	0.723550978	-1.393925606	-1.863753778	1.276548131	-0.899221355	1.585385583	-0.537937755	-0.270534465	3.467133261	1.196037537	-1.069408039
MSN5	-0.074441722	0.301071637	-0.592669769	-0.113580518	-0.358104934	-0.607054693	-1.529787177	-1.332741855	-0.476579911	-1.248138706	0.486722278	0.881939986	-0.020718305	0.558202388	-0.148829268	-0.439476128	-0.880173806	-0.722950033	-0.255084077	-0.715406497	-0.277826914	-1.417695135	0.334583841	-0.977753941	0.163028088	-0.265742284	0.320874785	0.142804422	0.739987523	0.663766534	0.268722525	0.884708742	-0.293972384	1.010032825	0.020697453	0.49901586	-0.671792066	-0.438567965	-1.501221529	-0.826854609	-0.383093281	-0.147955929	-0.181425048	-0.231095165	-0.266077604	-0.645963223	-1.439348757	0.236539276	0.773616661
MON2	1.561892848	0.686388166	-0.0358043	0.297362127	0.406546104	0.476818803	-0.317671976	-1.224976463	-0.641617089	0.461803537	2.343991529	-0.061908015	1.003360941	1.880302456	2.683390116	1.215637097	-0.095710331	-2.919994314	0.380863922	1.200592755	-1.838413257	-2.547827348	-0.149698765	-2.737390031	-4.64507142	-1.153102078	0.206308137	1.868230369	0.24014126	-2.859615687	2.044742987	1.230819675	0.187927607	2.098084663	4.298341615	1.632568941	-0.027302931	-2.845385249	0.207070179	2.591590026	-0.163009125	0.049163639	2.262711245	-0.504592927	-0.120440943	-0.096903837	-0.571875839	-1.884589354	-2.415242792
YFR016C	-2.403686787	-0.958976415	-1.076038096	-0.524928085	-0.762039874	-0.539886108	-0.858354414	-0.686343136	-0.681158484	-0.409884016	-0.656523329	-0.127168594	-0.900071654	-0.095916099	-0.245314418	0.003355399	-0.274544503	0.755044327	-0.301427918	0.929345292	0.122655798	0.467104566	0.834013223	0.064679912	0.036531019	-0.201018911	0.2812029	-0.553356372	-0.153306329	-1.577518255	-0.251381357	-0.306059111	-0.864865534	0.260603958	0.390326504	0.153471931	0.126484442	0.89979645	0.045829643	1.120788438	0.226197783	-1.166395239	0.906847544	-0.344950787	-0.665417052	0.116711856	-0.297891405	-0.039925532	-1.4412435
SPO14	0.017029589	-0.774283466	-0.773200849	-0.951270602	-1.007273278	-0.556818468	-1.550275193	-0.341766768	-1.581315655	-0.792287418	0.221937908	0.223496974	-0.59441862	0.156630039	0.228966401	0.232235302	-0.68257925	-0.302265623	-0.676304456	-0.03103445	-0.167658718	-0.337924558	0.547179306	-0.118712976	-0.152680553	-0.148475158	0.752025661	0.43332846	0.762383576	0.148008175	0.24825812	0.532668439	-0.34351414	0.258060756	0.370018932	0.340705577	-0.634470716	-0.193442243	-0.608355031	-0.074871648	0.251588736	1.339005111	0.333617811	-0.505945778	0.820767223	1.009839071	-0.379949175	-0.212591688	0.626082544
YML081W	-0.164923968	0.539185057	0.508333147	-2.015659846	-1.987933107	-2.065635603	-0.664914393	-0.849100871	-1.589661564	-1.876375001	0.311356054	0.384238133	0.867179226	-1.64546557	-2.501599402	-1.475583937	-0.932361474	-0.866526333	-1.842251534	-1.370073593	-0.326604271	-0.805115743	-0.867989584	1.419486702	2.269423202	0.967601668	0.546528795	0.091594277	1.990885722	1.127993012	0.398835829	0.788672274	0.805154565	-1.531193966	-1.890832449	-1.134371258	-0.394513084	-0.115690178	-1.640186153	-1.160929604	1.021306247	0.542324848	0.610505583	-0.498240583	-2.077556167	-0.64214098	-1.639210314	-1.320727433	-0.425512759
UTP10	0.180957278	-2.40501033	0.003970274	0.689602532	0.777256267	0.998370202	-0.083571485	0.344942241	0.654138267	0.875879194	0.473061871	-2.956582241	0.407114138	1.314874825	0.59114432	0.29062983	-0.519964471	0.049827597	0.214814272	0.747776436	-1.12944861	-0.373964533	-1.328073113	-1.200739253	-0.843458532	-0.488706855	-0.411713471	-0.884629813	-0.573244091	-1.094147064	1.203389602	-0.166937692	1.018538291	1.095769499	1.000333243	1.149878594	0.583847523	0.912067366	0.707167883	0.761027393	-0.433703416	-1.099208343	-0.107658485	1.253817341	-0.35084365	-1.00478531	0.2224837	-0.419390466	0.038567639
GIP3	-0.57413654	0.062522534	-0.903816917	-1.319087911	-1.930729817	-1.192733044	-0.862946129	-0.733075982	-2.237307675	-2.464634193	0.553538895	1.332959124	0.616002198	0.927393436	0.637214616	-0.116458194	0.463714786	0.625619987	-0.250375428	0.434239605	-1.121753656	-1.693173027	-0.572897257	-1.279915027	-0.317184213	0.126064187	-0.344893826	-0.344515799	0.540543916	-0.595312906	1.370679124	1.809987616	0.817959998	1.694541463	0.949861076	0.064205627	0.617658555	0.706181753	0.011534085	0.900648328	0.349225358	0.99570715	0.864806431	1.207783522	-1.030917356	0.081101687	1.800529385	-0.726503104	-0.656294977
MYO1	1.597148409	4.975371418	-2.204216461	-2.981215813	-0.16355551	1.710589358	-0.149700074	-0.015155405	1.547667221	-0.20907655	5.768840146	6.906149206	-0.312033367	-0.342866634	-0.124570733	0.654928459	-0.539866552	-1.473115263	0.456464952	-0.218527556	-0.555592453	1.926691912	0.35980894	-0.524312831	2.836199351	-0.366264948	1.716637924	0.767319262	0.20365254	1.342455682	0.078179083	-1.2537818	-0.646390816	0.261595316	-1.924266646	0.592405108	-1.173446434	-0.825293969	0.030899581	-1.147702865	4.962434304	9.284647485	0.358659927	-1.014399715	1.675175594	-0.944075523	1.045200388	0.36807505	1.402812348
SAC3	1.138792853	0.461527524	-0.821569648	-0.197754865	-1.663968974	-2.349729755	-1.24280238	-0.962831589	-1.37645924	-1.023499479	1.784534623	1.080328625	-0.235540351	0.314028409	-1.435766554	-1.092194851	-0.812774186	0.020376385	-0.717442666	-1.034023347	-1.391540229	-1.008107233	0.175135411	-0.770788417	0.370976879	1.578486742	0.689376147	-0.689265038	0.371450345	0.904041899	1.652789994	0.934168786	-0.103448523	0.55834189	-0.80858304	-1.06529281	-0.809620943	0.398807461	-0.393755401	-0.956326027	1.12556612	0.76779898	0.571142279	0.391858608	-1.933170254	-0.495446204	0.096815576	-0.775662423	-1.456055203
GLT1	nan	nan	nan	nan	nan	nan	nan	nan	nan	nan	nan	nan	nan	nan	nan	nan	nan	nan	nan	nan	nan	nan	nan	nan	nan	nan	nan	nan	nan	nan	nan	nan	nan	nan	nan	nan	nan	nan	nan	nan	nan	nan	nan	nan	nan	nan	nan	nan	nan
FAB1	-0.106564231	0.407142135	-0.563142204	-0.345398777	-0.625317103	0.383288659	1.400270312	-0.961995442	-0.086491272	-0.379594403	0.63386231	1.189358472	0.053902751	0.069414298	0.588696541	0.100009135	0.863325786	-0.183032473	0.974314905	-0.126107217	-0.461164068	-1.326240368	0.283030146	0.351710181	-0.410935499	-0.153438815	-0.622742393	0.231977719	-1.678954339	0.063215674	0.694615729	1.041352814	-0.02441954	-0.326208505	0.586204653	0.053446937	0.648167765	-0.42378127	1.419095038	-0.087212104	2.091514086	1.344155317	-0.394469372	0.78021165	-0.205476115	0.126530413	0.869179331	0.961369969	1.860003753
STH1	-0.244161676	-0.571557577	-0.395117486	-0.563219365	-0.582667269	-0.868792132	-0.430322321	0.191050459	0.374826586	1.829286384	-0.215626195	-0.687034169	-0.292072513	-0.151555005	-0.36016931	-1.497607079	-0.09742652	0.107786194	0.268105679	1.325698822	0.154528274	1.696489278	-0.784700856	0.09133312	-1.06907952	0.579536503	0.931774865	-1.20797615	0.846384073	-0.440931173	-0.082975021	-0.838848205	0.810989009	0.000510949	0.871410496	-0.814768917	-0.939478101	0.831861261	-1.151761049	0.49491027	1.006169412	0.516377913	0.714357156	-1.514176459	-0.688535013	-1.506562269	0.425112182	0.393956773	0.727612563
MDN1	-0.693011692	-0.960050395	-0.12889026	0.255933392	0.681099196	0.80706882	0.453218958	-0.184986966	0.122224444	0.233815121	-0.014129892	-0.584030992	0.849144764	0.673575297	0.653069835	0.916341604	0.741069097	0.513333841	0.819630253	0.940179699	0.271733924	0.368541929	-0.957056361	-0.531342232	-0.454567526	-0.722401821	-0.752743516	0.093969737	-0.829169039	-0.28276103	-0.130443807	-0.570351398	0.709402023	0.596551031	0.540026539	0.721110608	0.745689788	0.140152219	0.817974226	0.49470182	0.04188082	-0.107822055	1.437576922	-0.665852125	2.127702457	0.444605526	-0.529935375	0.199083121	0.241056156
MHP1	-0.035923637	-0.684850132	0.140828467	-0.045717658	-0.263318791	0.231150917	-1.007493089	-0.529753889	-0.626919017	-0.536456103	0.410938208	-0.193528995	1.274246565	0.824716148	0.449429619	1.317583105	0.065774574	1.224796868	0.385790213	0.359277315	-0.688105262	0.561983788	-1.233787631	-1.084090883	-0.13630489	-1.715346648	0.405778464	-1.102080609	0.08657526	-0.168355887	0.659538576	-0.518908293	1.302472154	1.276988445	0.476911574	1.526229952	-0.04929011	1.162244541	0.074540556	0.493608272	-0.124099052	1.081664793	-0.450516918	-0.930680638	-1.637563629	1.711798154	-0.68282858	-0.13207802	0.483865088
YOL098C	-0.864243047	-0.662056289	-0.555081326	0.225167485	-0.203182423	-1.091781424	-0.586676021	-0.579943258	0.549822481	0.173890968	-1.887745528	1.643433355	0.202431804	0.71282066	-0.232664426	0.274351012	0.502354168	-0.074639686	1.936945627	0.913590938	1.998808523	-1.617833148	-0.502319877	-1.255912483	-0.9866505	-0.373229346	-1.100905888	-0.020131339	-2.646732136	-1.151629103	-1.818402652	1.590572342	0.535916965	1.197206273	0.751489163	0.861170904	0.85540562	0.100984725	2.938514983	1.193538887	-0.29696017	2.165378493	-0.664469624	3.793021205	1.554969561	0.335386634	-0.324373342	2.68389093	-0.031090984
CDC13	1.764834932	1.587204068	-2.130648088	0.194392166	0.533764074	-0.757551574	-0.853816443	-4.566634406	-0.5057265	-1.232160413	0.372288457	1.621137892	-1.238639418	-1.12228002	0.276035983	-1.127533099	-0.412803148	-3.893983732	-0.053019242	-0.642322798	-0.0454743	-1.904543455	0.884024888	1.455545376	-0.212760697	1.00752202	-0.19224478	3.500277401	0.189819453	-0.196693692	0.384079311	1.36606808	-0.777297506	-1.33023667	0.749732191	-1.054587029	0.210103864	-3.831826204	-0.493669038	-0.380616513	0.214054241	-0.047990389	0.070871615	1.248592221	3.220459057	3.563910361	-0.51081434	-2.982905474	2.137803355
YEF3	nan	nan	nan	nan	nan	nan	nan	nan	nan	nan	nan	nan	nan	nan	nan	nan	nan	nan	nan	nan	nan	nan	nan	nan	nan	nan	nan	nan	nan	nan	nan	nan	nan	nan	nan	nan	nan	nan	nan	nan	nan	nan	nan	nan	nan	nan	nan	nan	nan
FHL1	-0.460004965	2.775255241	0.574885952	0.712474371	-0.353981619	0.346186454	-0.741807511	-0.458299832	-0.04342516	-0.177185082	-0.138438808	2.424277499	0.559245458	1.079693929	-0.510354588	0.84396676	-0.643864126	0.488142314	0.14536539	-0.200828024	0.229033899	-1.818814703	-1.628108673	-1.351978836	1.066523452	-1.088659557	-0.227510889	-0.170424846	-0.452272399	0.545497721	-0.340103977	2.604851876	1.133664974	1.427860448	-1.235363955	1.186289511	0.03354319	0.680303525	0.380953996	-0.89069768	1.07458991	-0.071991066	-0.953900772	1.23425179	0.803929652	-1.322642742	-2.440936472	0.741019687	2.179836137
KRE33	1.835424443	-1.478367672	0.46089874	0.935948321	-0.032413947	0.14611052	-0.087249898	-0.220836363	0.736266119	0.972743888	2.304379542	-0.23444825	0.446927114	2.835426142	0.368457365	0.406658963	-0.084352965	-0.019384759	-0.579909318	1.504327883	-3.588086174	-1.28234712	-1.90271575	-3.34908997	0.004370184	-1.223416952	0.01343867	-0.436148861	1.143496402	0.219645507	2.327063293	1.326090014	1.214099422	3.10499337	0.641298137	0.408486953	-0.076668364	0.121156134	-1.301453519	0.380356348	-0.99800426	-2.164552742	2.395116881	-0.038796703	-1.537168474	4.797568599	0.747987745	2.383594163	1.808893298
VPS35	-1.20703406	-0.854868815	-0.16601977	-0.237347541	-1.18988852	-0.949109973	-0.846916522	0.878650029	-0.179146378	-1.577571277	-0.700983896	0.670060129	1.265001449	0.625109535	-0.9479276	-0.154807525	0.627841191	0.86526197	0.175292432	-1.234177258	-0.759132547	-1.117412931	-2.25608165	-0.787537784	0.770458248	-0.204307991	-0.754725439	-0.892557005	-0.179752825	0.982144036	1.193170384	0.979225967	2.760425715	0.901020126	-0.797203451	0.367228819	0.663381241	1.019288855	0.523126462	-1.035388959	-1.731783596	-1.015390833	-0.684705903	0.815546358	0.246092276	1.670983896	2.346866807	0.005478287	1.653450508
TAF1	-1.264320792	0.935592411	0.201955074	-0.327056655	-1.606899376	1.267985407	0.401837195	-2.205549973	1.139028402	-0.753221958	-1.046665442	0.000961339	-0.401804958	-0.481007153	-1.681815656	1.024535304	0.03657027	-1.259842946	0.50219329	-0.755642826	0.983890051	-0.392699551	1.258570479	0.429387554	0.948231147	-2.650824909	-1.330769379	0.444126597	-1.101202404	0.563738082	-0.504937565	-0.406793636	-0.896508358	-0.993358747	-1.380070663	2.019946828	0.179385251	-0.207127761	0.867973662	-0.585788773	-0.155854742	-0.275050339	-1.721051594	-0.969711622	-0.969001884	0.175095499	-0.45104139	-1.237538102	0.701805301
STB4	1.144040921	0.768276728	0.857433716	0.466543195	0.487107335	0.597785768	0.541623034	0.239105436	0.652502036	0.950855474	1.648393253	0.909759549	0.596394884	0.939396606	0.903892021	0.121024161	0.62374135	0.133568665	0.840497923	1.249566157	-1.486852151	-1.304338414	-0.799883731	-0.797269615	-0.785746915	-0.902170127	-1.009121737	-0.500735936	-0.752023094	-1.21358798	1.872114426	1.359724624	0.661010243	0.943145152	1.168428074	0.514063477	0.952761189	0.472176764	0.916395189	1.229724329	1.277533749	0.706614483	2.787570964	0.176810733	1.749262755	-0.816388084	-0.219376825	-0.974698483	-0.377021814
MTR4	1.231406167	0.051061141	-0.448918898	-1.061442287	-0.104051407	-0.634029075	0.62189739	0.944447706	-0.113911889	0.646724425	0.472877689	0.961725014	-0.073724395	-0.162959121	0.25120651	-0.281217933	2.119344685	2.027987017	1.031118385	1.32369018	-0.376602139	-0.441100318	0.383437214	0.400592877	-0.131576854	0.525543975	-1.279491543	-2.623899257	-0.778424085	-1.379754559	0.983239594	0.724598982	-0.246838449	0.120887092	0.628925776	-0.117826817	2.134007662	3.016038193	1.138806354	1.706530887	0.447681123	0.04347876	-0.983848884	-0.484217236	-0.023478136	-2.173872508	0.436576345	2.847487672	1.13808126
ALA1	-1.169127066	-0.657663897	-0.603025936	-0.614742511	-0.561690046	-1.150809112	-0.219361113	-0.548690283	-0.935332563	-0.670495739	0.713955092	0.549044651	0.349824865	0.324842134	1.064686212	0.076742382	1.26557808	0.506291174	-1.80715839	2.739071137	-1.779823854	-0.748230335	-0.659475879	-0.554916725	-0.493148954	0.810511652	-1.070618036	-0.915072999	1.527232613	-2.418543094	1.426419985	1.270931913	0.740972567	0.662805831	1.024002652	0.133184416	1.681306327	0.782283656	-1.911284764	2.558876618	0.556079188	1.050272035	0.919717742	0.497274178	-0.093231672	0.798403976	2.567134777	-0.934404236	0.504992157
PKH2	-0.478123399	0.229503372	-0.7630988	0.001129175	-0.547341949	-0.217654356	-0.017989675	-0.013698041	-0.843667347	-1.184398323	0.619967799	1.334363224	0.248911144	0.850657825	0.475312336	0.591780298	1.000251799	0.523291074	0.223585779	-0.068391505	-0.581925993	-0.645456867	-0.023261557	-0.90013492	-0.057098122	-0.549057678	-0.811236945	-0.179251179	-0.51850697	0.239034569	0.6646227	0.835532173	0.228673278	1.016607209	0.562694629	0.730714565	0.967158532	0.620552697	0.484744304	-0.067365069	0.405534434	0.186212758	-0.010689393	1.422292665	-0.087817094	0.579283501	1.040416253	0.502901983	0.758368211
ASG1	0.62939636	-0.485342329	1.758883449	-0.168120959	-0.334910475	-0.578786538	-0.758197052	-0.192549989	-0.627731403	-0.381839537	0.345897199	0.094551432	2.076560863	-0.156301311	-0.300859001	0.215351624	0.214011382	-0.044882851	0.096040804	-0.278143199	-0.548720222	-0.052408129	-2.603685122	0.10348978	0.034146494	-1.784165938	-0.194733869	-1.712961819	-2.188507995	0.367475204	0.725530595	0.096605468	2.434986563	-0.086040402	-0.28377624	1.883223235	0.20744619	1.542377225	1.361827925	-0.105573545	0.253902348	0.66275341	0.323051844	0.999278686	0.992591076	-0.207048399	0.178380724	-0.431345949	1.662712993
YMR196W	0.877116922	-0.069767278	-0.854820528	-1.971122762	-1.0882038	-0.966691858	-2.383575317	0.401932283	-0.927144125	-2.019133296	1.186365506	0.012680353	0.084707078	-0.506001552	0.019664649	-0.170538541	-0.372013064	1.490202519	0.648122818	0.299998801	-1.258244592	-0.418423539	0.215342889	0.658899985	0.1561881	0.219537397	0.34132114	-1.402248869	-0.617965841	0.007002149	1.373846208	0.247868508	-0.275304218	-0.502786555	0.366495313	-0.499082407	-0.167403841	1.789766407	0.957898474	0.30472311	3.763244805	0.192607894	0.61060283	1.3218201	-1.679932988	1.972338406	-0.308710962	0.80702289	-0.49215658
NAM7	-2.569980306	-1.29658878	-2.777631857	-0.419077437	-1.092461395	-0.802947467	-1.129761257	-2.050098604	-0.663341618	-0.696495732	0.833495449	0.893719676	-0.912757636	1.773210837	1.583863183	1.80361164	0.312690266	-1.590379236	0.4066731	1.528569535	-1.072196924	-0.587939579	0.288090694	-2.015691518	-2.026819669	-2.219600473	-0.121787053	1.765553249	-0.34179028	-1.553880524	0.789269246	0.038549796	-0.42481771	2.104737328	1.753857046	1.98456684	0.047599063	-1.265361213	0.33467451	1.574745397	0.874586781	-4.422992367	-0.414341761	1.597159258	1.099159936	-0.328352505	1.808833477	1.208578061	-1.087832509
MRC1	nan	nan	nan	nan	nan	nan	nan	nan	nan	nan	nan	nan	nan	nan	nan	nan	nan	nan	nan	nan	nan	nan	nan	nan	nan	nan	nan	nan	nan	nan	nan	nan	nan	nan	nan	nan	nan	nan	nan	nan	nan	nan	nan	nan	nan	nan	nan	nan	nan
PUT3	-0.509882919	-1.157892747	0.221466121	0.150539379	-0.105471397	2.007068256	-0.408298841	-2.494410804	0.152421476	0.318086143	0.046816243	0.304323998	0.108622647	1.204424065	-0.393350681	1.939891165	-0.072611837	-2.14861151	1.022062352	0.426256866	0.371489838	-0.609638645	-0.783939308	-0.736067132	-0.177617221	-3.192346988	0.942801034	1.214698059	-1.520322943	-1.720173621	0.38686979	0.881578152	0.303919019	0.884718486	-0.007208898	1.642773652	-0.816509168	-1.22102994	2.565078811	1.600227151	0.003478056	-2.034877775	-0.569845762	-1.353307747	0.457697772	1.85588352	1.157111531	-2.08609181	0.376188507
VAS1	-1.386535645	-0.283765468	-1.516391434	-0.116105186	-0.680846448	-1.947336358	-0.267268205	-1.248661998	-0.381500844	-0.734781718	-0.299814264	1.059526345	0.97525216	1.910401291	0.769409008	-0.67531278	0.333907576	-0.133638522	0.707806772	-0.025240752	0.569883338	-1.501031837	-0.38088159	-1.62736342	-0.592731677	0.66195514	0.21763053	0.72326911	-0.149786068	-0.520754238	-0.262860501	1.719439454	0.695824986	2.220686045	0.684036256	-0.894703753	-0.127806903	-0.623058364	0.453757693	0.234085578	-0.117761365	0.74062735	0.984528786	1.640280014	0.650026168	0.281068599	-0.370852019	0.292724263	-1.263054038
NMA111	0.711826463	-0.162106234	0.04704222	-0.778122587	-0.404245694	0.726510814	-0.571308676	-1.004546169	-0.630497473	-0.448332581	0.70499413	0.01292237	0.253937894	-0.313936752	0.256554745	0.912705239	0.092376811	-0.334443831	-0.088865754	0.071991231	-0.580881624	-0.762775718	-0.597045946	0.644343521	-0.701401186	-2.59446044	-0.244363137	-0.154129925	-0.55041089	-0.594673566	0.719391422	0.516384361	0.728559619	-0.788192314	0.386871907	2.037089818	-0.101302942	-0.485884969	0.074930339	0.59347935	0.53444132	-0.587764424	-0.814529374	0.112181009	0.03904801	0.456157641	-0.329439189	1.605837368	0.304852773
YOL087C	nan	nan	nan	nan	nan	nan	nan	nan	nan	nan	nan	nan	nan	nan	nan	nan	nan	nan	nan	nan	nan	nan	nan	nan	nan	nan	nan	nan	nan	nan	nan	nan	nan	nan	nan	nan	nan	nan	nan	nan	nan	nan	nan	nan	nan	nan	nan	nan	nan
RGA2	0.638041232	-0.216708543	0.409791777	0.02591542	0.023287604	0.454409356	-0.420167114	0.270903606	-1.078761091	-0.82962854	1.464082505	0.637185783	0.657133224	1.2298826	1.657004862	1.081156051	0.512345168	0.885418376	0.844701383	1.988940576	-1.672654937	-0.632994359	-0.589404737	-1.357426729	-0.852671467	-1.230483858	-0.201366672	-1.021297274	-1.117759465	-0.50853805	1.632645789	0.762173505	0.670349233	1.593002753	1.399808487	1.144777145	0.515610925	1.169939373	0.757427348	1.790942055	0.58547275	0.658898218	1.526860041	-0.036623277	2.280057467	0.359794744	1.743733404	0.678409028	1.340967565
NMD2	nan	nan	nan	nan	nan	nan	nan	nan	nan	nan	nan	nan	nan	nan	nan	nan	nan	nan	nan	nan	nan	nan	nan	nan	nan	nan	nan	nan	nan	nan	nan	nan	nan	nan	nan	nan	nan	nan	nan	nan	nan	nan	nan	nan	nan	nan	nan	nan	nan
LRG1	nan	nan	nan	nan	nan	nan	nan	nan	nan	nan	nan	nan	nan	nan	nan	nan	nan	nan	nan	nan	nan	nan	nan	nan	nan	nan	nan	nan	nan	nan	nan	nan	nan	nan	nan	nan	nan	nan	nan	nan	nan	nan	nan	nan	nan	nan	nan	nan	nan
NAB6	nan	nan	nan	nan	nan	nan	nan	nan	nan	nan	nan	nan	nan	nan	nan	nan	nan	nan	nan	nan	nan	nan	nan	nan	nan	nan	nan	nan	nan	nan	nan	nan	nan	nan	nan	nan	nan	nan	nan	nan	nan	nan	nan	nan	nan	nan	nan	nan	nan
KSP1	0.467426543	-0.890499242	0.340900008	-0.054029766	-0.371126118	-0.172752149	-0.891452461	0.035421985	-0.947494461	0.019167041	1.316862404	0.418819439	0.935631748	1.095250955	0.731216064	0.600985367	-0.208381778	0.540048076	-0.130030353	1.108492308	-1.454266374	-0.533096666	-0.991018806	-1.129278567	-0.510246251	-0.85553759	0.57780753	-0.579205967	0.213042538	-0.860137297	1.383248184	0.368076712	1.002645807	1.003557449	0.755802526	0.559182851	-0.457700008	0.664345367	-0.066062836	0.974522249	0.370049178	-0.091072372	0.226291336	-0.64436341	-0.498781708	1.810897098	-0.155875837	0.76559905	0.23989881
SSL2	-0.46518107	-1.34871466	1.962300685	1.427919849	-0.430681949	0.840912827	1.445839714	-0.269187654	-0.176203273	1.341770258	-0.351166113	-0.956581977	1.680723716	1.696194085	0.105404084	0.399578908	1.907247579	0.349859465	0.526676314	0.729593935	0.189625784	0.870621236	-0.848250442	-1.536041582	0.049660134	0.145660808	0.190206237	-0.287069189	0.284565569	-0.538749071	-0.362554466	-1.222545999	0.994221541	2.073148892	0.100559025	-0.299901752	-0.710781665	0.172206145	0.426900124	0.636269797	0.73576694	-0.905320577	0.555698015	1.367405465	-0.075547417	1.136800912	2.906661466	-1.305229785	0.3365738
IOC3	nan	nan	nan	nan	nan	nan	nan	nan	nan	nan	nan	nan	nan	nan	nan	nan	nan	nan	nan	nan	nan	nan	nan	nan	nan	nan	nan	nan	nan	nan	nan	nan	nan	nan	nan	nan	nan	nan	nan	nan	nan	nan	nan	nan	nan	nan	nan	nan	nan
BCK2	-0.3621589	-2.603531409	-0.936942664	-1.06176283	0.033406145	-1.065989981	-1.917482892	-0.58654739	0.036831386	0.337612835	-0.256870277	-1.507070047	-1.392105934	-0.014032158	0.225933966	-0.641937224	-2.353099901	0.210489231	0.548483558	1.408736763	0.563147659	1.03404502	1.409918176	-0.166858417	-0.654968641	0.346364882	1.729007897	-0.16384203	-0.535113597	-1.373606594	-0.143605604	-1.429409376	-1.521756607	-0.054457625	0.357770684	-0.685073098	-1.871169912	0.187620256	0.315996375	1.338745375	-0.300128131	-2.247115011	0.278199002	-0.430872397	-1.333581168	-1.879441368	-1.153855142	0.337608434	-0.404648459
LYS14	nan	nan	nan	nan	nan	nan	nan	nan	nan	nan	nan	nan	nan	nan	nan	nan	nan	nan	nan	nan	nan	nan	nan	nan	nan	nan	nan	nan	nan	nan	nan	nan	nan	nan	nan	nan	nan	nan	nan	nan	nan	nan	nan	nan	nan	nan	nan	nan	nan
SYF1	-1.136974199	-0.536025059	-1.397231794	0.265391237	0.3386238	-0.263037901	0.761475294	-0.143353729	2.05813507	1.52384182	-1.933699734	0.139660233	-1.030235417	0.700526417	0.391738632	-0.060336699	1.088181643	-0.922769503	1.833882492	1.53628041	1.921384093	-0.30016877	0.927096088	-0.20120084	0.713812154	0.557294366	-0.209780039	0.961970033	-1.53660259	-0.365389609	-1.800714898	0.099741006	-0.696396016	0.455525251	-0.156117079	-0.090243122	-0.097676492	-1.08809075	1.60405599	1.045092906	-1.186923705	-0.043876931	-0.174439043	2.88470554	-1.343468766	0.932055004	1.943237045	-0.334517281	0.895059786
BUD27	-2.520171219	-0.272746261	-2.066567802	-1.822655615	-0.975311738	-1.055345727	-0.085106818	-1.094528127	-1.461010577	-0.271045611	-1.436432973	0.201016493	-1.138805169	-1.44844745	-0.31130962	-0.203381624	-0.304642591	-1.394065565	-0.748049491	0.342646963	2.001264767	-0.399574529	1.719687212	1.811307258	0.246706336	0.461433768	-0.29121447	1.410918562	1.116463706	-0.569449184	-2.759210185	0.294484402	-1.329327866	-1.890545005	-0.656075959	-0.628964331	-0.049299912	-1.267368551	-1.146146586	0.331482731	0.056670061	-0.588941728	-3.828054197	-0.379193882	-2.486173526	-1.594123818	-2.472976423	2.00263997	-1.053590951
PAH1	-1.550690927	-1.951329324	-1.409941628	-1.280880221	-2.213391949	-1.70244078	-1.190812485	-1.199597517	-0.844250104	-1.753271253	-1.221643659	-0.604504425	0.067469818	-1.270638237	0.122134012	-0.926187828	-0.783615882	0.214600312	-0.008403122	-0.84765292	0.692219899	0.653385524	0.71864858	1.140209085	0.253640259	0.788652293	0.610956036	-0.25170942	-0.387769456	0.549353825	-1.28955548	-0.26518747	-0.63230919	-1.552958214	-0.699063053	-1.388693893	-0.277548522	0.324456814	0.174442617	-0.711595639	-0.917641483	-0.996865222	-0.103833235	-1.856253201	-4.184321404	0.760416551	-0.419972162	-0.238202149	-0.997947603
NAB3	-2.51110257	-1.461139333	-1.490028384	-1.148236331	-1.906754718	-2.650759287	-0.323126659	-0.262251953	-0.361167877	-1.598773072	-1.813406368	-0.238005748	-0.64483983	-0.977793299	-2.338362142	-1.881237605	0.403322843	-0.445487729	0.078899874	-1.091121714	1.403656738	0.097887271	0.392108948	0.3989046	1.902682712	2.144791959	-0.12467166	0.115324763	-0.315734949	0.170687541	-1.934726432	-0.252117312	-0.605837373	-0.717840325	-2.195441515	-2.089193407	0.358590363	-0.063437843	0.255906344	-0.938290807	-1.637595859	-0.685710868	-2.809117367	-0.639131328	-2.86019581	-3.665549904	1.431183767	-0.566273283	-1.905581867
GLN4	-1.249627994	-2.181575981	-1.053844845	-1.804588182	-2.213575925	-3.131682542	-2.239088148	-1.701743759	-1.285826579	-2.718381363	0.854095124	-2.182611537	-0.222297446	-2.836777219	-3.31019179	-2.082447536	-2.033115966	-1.659632021	-1.758733313	-3.167862905	0.172904602	1.934475584	1.204800189	1.892014016	3.228445962	4.11384195	1.864390775	3.178593408	1.452480471	2.682956854	0.638088852	-2.171434168	-0.635703006	-2.542652131	-3.434881064	-4.051251352	-1.985289058	-2.84385949	-1.420569524	-2.894572912	1.248154937	-1.543253467	1.525064526	-1.629917133	-0.144140785	-6.884752093	0.797075794	-1.866800437	-1.762028334
YDR186C	-1.924006274	0.638350365	-0.771779641	-1.932935009	-1.020760971	-0.641862971	0.398626168	-1.053883837	-1.071870049	-0.719168324	-1.017047949	0.797409825	-0.216131544	-1.431539746	-1.235155057	-0.325821135	0.402186403	0.806974616	-0.786385324	-0.701615251	1.396729459	-0.684424844	0.138040796	1.415632845	0.890437928	0.174792277	-0.69396573	0.051037349	0.406580402	0.473023376	-1.536384713	0.509893339	-0.17945669	-1.637940588	-1.170774932	-0.367082602	0.740528843	0.37256395	-0.150115542	-0.21706828	-0.380719199	0.800057136	1.062692468	-0.180489073	-1.295912078	-0.972952679	-2.03689908	-1.677034491	-3.259793787
ARP8	nan	nan	nan	nan	nan	nan	nan	nan	nan	nan	nan	nan	nan	nan	nan	nan	nan	nan	nan	nan	nan	nan	nan	nan	nan	nan	nan	nan	nan	nan	nan	nan	nan	nan	nan	nan	nan	nan	nan	nan	nan	nan	nan	nan	nan	nan	nan	nan	nan
YGR130C	-0.333395699	-1.41643988	-2.049366567	-1.693105441	-4.353880479	-2.544705902	-2.870903125	-3.989182584	-2.314549626	-3.175923006	1.33582368	-1.210917222	-1.124845467	-1.418199683	-3.662075764	-2.322470944	-2.434816181	-2.263862515	-2.591141699	-3.209068205	-0.415306351	2.445153604	2.144813601	1.155625634	4.280239067	2.242238463	2.282376	2.779531622	1.959005691	3.394620404	0.451130073	-1.321480987	-1.650272203	-1.681191617	-3.717013032	-2.749065921	-2.618090837	-3.066123502	-2.464761947	-3.140939141	1.295700501	-1.430489809	0.819899119	0.091189098	-1.991824544	-1.368230356	-2.893400787	-2.219280777	-1.846134295
STU2	-1.020816025	-0.862046159	-3.078367593	2.303591344	0.485148698	-0.517419049	4.105567253	-0.22790848	0.818652956	0.044541683	-0.543011996	-0.878922139	-1.624494228	2.715077079	0.14244071	0.202603914	3.70196307	-0.835384524	0.654527373	-0.25980921	0.977622563	1.757407576	2.686587933	-1.249138542	1.931693864	1.31013665	-2.887273744	2.11760665	1.135005624	0.532614373	-0.943350262	-1.158879919	-1.774893815	2.125683232	-1.299639409	-0.05351521	2.254749889	-1.582358911	-1.260877689	-0.397669909	-0.083932036	0.528663317	2.374246691	1.541737779	-0.229854511	0.258132006	4.434031197	-0.635255104	0.45836594
RAD53	0.231890867	3.069198867	-0.845265377	1.724849897	0.644470619	0.481434382	-2.499287304	2.640923468	1.112245812	1.320713863	-2.743176568	3.79868153	-0.796954549	1.721190225	1.039379574	0.25101024	-2.200768236	2.819458474	0.890947669	1.366539076	1.785006468	-2.78361287	0.929936729	-1.442320752	-0.196021616	-1.292808475	2.059802301	-1.643932119	0.517243609	-0.701275658	-2.463899081	3.938025168	-0.765106002	1.308116919	0.646123403	1.195621356	-2.251328226	2.059209399	-1.016661256	1.522974025	-2.859095479	3.142892961	-1.26348061	-1.772215017	1.997962283	-0.869637753	-1.971145325	2.832138394	2.689024191
GYP5	-1.599629341	-1.736700538	-1.294626641	-0.649653163	-0.9965258	-0.564641943	-0.816438556	-1.677284973	-0.832388931	-1.278316231	-1.612561569	-2.454271996	-1.094193511	-1.171859659	-1.162433378	-0.628347666	-1.637184804	-2.034447975	-1.512161245	-1.974843686	1.909740682	2.33005929	1.291648156	1.21053808	1.137286078	0.604351655	1.695200679	2.110846493	1.269129729	1.765022158	-1.789640032	-2.286227539	-1.292724204	-1.434676767	-1.478855775	-0.781952032	-1.666827577	-2.414449884	-1.652226838	-1.862343661	-2.295933146	-1.939734628	0.500880702	0.361226525	0.536251608	0.260318859	-0.932207063	-0.009669077	0.53527549
RED1	-1.437009196	-1.099702211	-0.427007038	-0.558606605	-1.100878065	0.631662509	-2.509942327	-1.699155393	-0.536799126	-1.173985649	-1.335628828	-0.872004465	0.943396497	-0.146411161	-1.062030722	-0.157318986	-2.349880508	-0.902783785	-0.38563971	-0.497260951	0.922621485	0.227240367	-1.101991989	0.09826198	0.630234881	-0.218309874	2.31528293	0.956620019	-0.00291678	0.333525478	-1.171211926	-0.973772853	1.011038223	-0.148243176	-1.037682694	0.600267844	-2.465720714	-0.990335385	-0.325970441	-0.507372913	-0.632757821	-0.984045508	0.776550805	-0.881415788	-0.570592956	-1.782284005	-0.359476453	-1.162479167	-0.236823573
SAP1	-0.512568749	-0.432179587	-0.918466826	-0.954960036	-1.144492906	-1.210057089	-0.350951722	-1.954236855	-1.986724478	-0.522666899	-0.306907333	0.506475111	-0.94996501	-1.139425542	-0.864958106	-0.257071057	-0.161753814	-1.19908094	-1.126584873	0.34236096	0.738301265	-0.802988494	0.890227825	1.102899589	0.743326015	0.132692337	-0.022590224	1.618044497	1.002522802	-0.724827801	-0.359924191	0.593425495	-0.822353292	-1.097952917	-0.695244204	-0.180345888	-0.082993143	-1.110714059	-1.049584589	0.513570778	0.393171752	0.018985093	-0.258177969	0.177616333	-0.572931493	-0.192718923	-0.378089427	-1.282196796	-2.139353548
APL4	-0.43346337	-0.901857503	-0.105408287	-0.184820312	-0.934098066	-0.222522548	-0.694719624	-0.41133953	-1.046103504	-2.148907793	-0.179227199	-0.413360028	1.029074487	-0.141820809	-0.767329114	-0.228579296	-0.356523761	-0.099647852	-0.907314258	-1.360519014	-0.550615003	0.321418364	-1.2803723	0.018985997	0.374157756	-0.061410599	0.149186368	0.091922821	0.638686303	0.98783263	0.397021857	-0.3470873	0.971842127	-0.294086316	-0.66471321	-0.104324517	-0.271526848	-0.06452996	-0.863092602	-1.272055413	-1.281853947	-0.326684686	-0.837330876	-1.7826426	-2.380896211	0.15925276	-1.642988636	0.470893152	-0.671319676
SOK1	-0.043609367	-1.354022718	-0.062869258	0.066037175	0.212491571	0.189091057	0.086148068	1.026947144	0.8596113	0.617602717	-0.521361232	-0.800335768	-0.272968195	0.294847762	0.444578887	0.157150791	0.239161689	0.900408946	0.908220108	0.711816339	0.712585517	0.226504076	0.280346109	0.159647925	-0.403269879	-0.218012801	0.28186346	-0.858422082	-0.318996285	-0.878729796	-0.300372215	-0.663279869	-0.268238245	-0.19889065	0.382843745	0.571275892	-0.627949952	0.782788686	0.711453087	1.015512636	-0.272344774	-1.246349378	-0.042595819	-0.680573111	0.47375918	-0.293768707	0.419630141	1.532926691	-0.129130196
ROD1	0.059269804	-1.45843231	0.683457275	-0.912079272	-0.228669446	-0.9478895	-0.54189526	-0.58368705	-0.660402084	0.179353259	1.047755274	-0.254840654	1.095677729	-1.401851781	0.121630511	-1.535368327	0.529737021	0.222450916	-1.055876313	0.282416504	-1.548823617	0.069884137	-1.579127534	0.963595839	-0.558896346	1.133128422	-0.477147986	-0.446497168	1.062915525	-0.661402342	1.652267922	-0.212613212	1.151641733	-1.070723076	0.42803055	-1.372571115	0.667844136	0.192694303	-1.021988852	0.412387104	-0.505658851	-0.62999818	1.900332539	-1.187756149	0.421171195	0.131943468	-0.742485078	0.875383396	-0.846353521
YGL036W	-0.517872598	-0.694731372	-0.211902888	-1.446314096	-0.10225099	-0.399256236	-0.074397965	0.217045146	-0.699928413	-0.814032345	-0.986297894	0.382233001	-0.047936811	-0.89629793	-0.457540152	-0.280681296	0.586882199	0.241762201	-0.77753094	-0.181566847	1.26130847	-0.324666085	-0.115241382	0.789313527	-0.034426893	0.126263656	-0.823174931	-0.617065463	0.733247124	0.073152108	-0.750249112	0.294579676	0.283205525	-0.750916573	-0.217208284	-0.190644698	0.488909727	0.377352564	-0.940736445	-0.422444684	-0.785120593	0.107773241	0.632843967	-0.813465197	-0.818779567	0.479042822	0.323544497	0.013512261	-0.609946291
YHR131C	-0.333627733	-0.175858698	-0.317593413	-0.863524287	-1.488972118	0.164970726	-0.520635216	-1.229565906	0.102285859	-1.223507644	-1.01588559	-0.321167568	0.314078678	-0.073281907	-1.523225212	0.305352778	0.173238397	-1.111456344	-0.070649954	-0.332135261	0.939210014	0.318147715	-0.860819189	-0.500120792	1.418663147	-0.14967941	-0.262586071	0.629253309	-0.21168114	0.152541733	-0.888760808	-0.221484712	0.487991328	0.236563105	-1.629028249	0.267038058	0.122356263	-0.9312456	-0.144320209	-0.179848201	-1.630097987	-0.26994919	-0.443300278	-0.496990426	-0.72678275	-0.378858848	0.378359336	-1.50160117	0.016282871
MAK10	-1.000073892	-1.541996945	-0.62879536	-2.364502418	-1.787506607	-0.509766671	-1.041481225	-1.417157129	-1.418820456	-2.893305814	1.113484102	-0.428354048	0.601010172	-0.920926238	-0.031290541	0.884860601	0.942796417	-0.337014015	-0.080735182	-1.319128766	-0.919430124	0.355973929	-0.439678478	0.988046278	-0.015999035	-0.637816626	-0.836426762	-0.15074807	0.021600832	1.109136144	0.211550465	-0.488737167	0.481946198	-1.057805074	-0.364125095	0.706784139	0.661611072	-0.098837527	-0.307384603	-1.100586769	-2.25347873	0.138594729	-0.447928671	-0.265255925	-1.31117466	1.709656711	0.096938334	-0.023613156	-0.126193178
DPB2	-0.397057192	-1.370837011	-0.4590928	-0.17409991	-0.336820661	0.494811523	-2.108283169	0.196724416	0.652700993	0.274751366	0.267438005	-0.015885912	0.198517274	1.256557198	0.867445442	2.20545885	0.635433756	1.549300063	2.011450507	1.710049022	-0.16656531	-0.028688471	-0.163082875	-0.913297703	-1.000455562	-1.51394839	-0.04491753	-0.474752309	-2.311441506	-1.845103493	-0.247400112	-0.162166596	-0.014555022	1.016478295	0.817475477	2.08104174	0.291172946	0.388257676	2.411751096	2.04778183	-1.407730905	-1.20144379	-0.586760072	1.353424257	0.139521096	1.951933276	1.391800571	1.994064198	1.20073182
SUV3	-1.112493654	-0.661106023	2.749461721	-0.940672087	0.276906206	-1.049839079	-2.061676345	0.093339072	0.289866417	-1.368731465	-1.700547689	-0.937368905	1.375202462	0.491840475	1.157154941	-0.400688606	-1.703312407	0.774844783	0.504477183	0.253678604	2.535406449	2.404149383	-0.686495066	1.19917471	0.141125689	1.090026726	2.346537564	-0.076156276	-0.188239716	0.20771753	-2.070459233	-1.800652836	0.838038954	-1.175892601	-0.150656807	-0.614100479	-1.763972984	0.204121358	0.31797056	-0.60443823	1.648174858	3.100278529	2.469552204	-1.666160738	0.818456839	1.922243323	-5.117166242	0.82117486	2.004481124
LYS4	0.510657519	-0.035207405	1.332871506	-0.009622554	-0.835444184	0.337291298	-1.186833411	0.079162599	1.990949095	1.259461378	1.677807576	0.032238322	1.892050394	0.424866549	-0.287612078	2.454136692	-1.233273256	0.312066924	1.911976098	1.844136636	-0.604632377	1.743920295	-0.817405379	1.084636219	0.45570377	0.551366335	1.333640222	1.037446794	-2.110800662	-2.348282451	1.190931594	-0.924739918	1.310750333	-1.138122732	-0.380689589	-0.188686465	-1.124010258	-1.25837923	2.140648621	2.449268222	-0.009278452	0.561368807	1.390826114	-1.147153895	-1.99785819	0.242311267	-1.227678264	-0.018888124	-1.783427147
GID7	-0.714600154	-0.84295591	-1.877401378	-1.042771821	-0.875053348	-1.002975772	-0.555420378	-0.745145657	-1.270015372	-0.49296333	-0.295016824	-0.655412677	-0.964615396	0.231863686	0.227977447	-0.068326658	0.632109212	-0.400823557	0.109135746	0.328685071	0.536233592	0.34652736	1.436504269	-0.056664572	0.170504229	0.351168255	-0.631902506	0.486876053	0.080435403	-0.455060827	-1.126172922	-0.679807561	-1.03131344	0.064492171	-0.180794188	-0.133121944	0.401816288	-0.445136218	-0.188174798	0.217571502	0.381653906	-0.907682224	-0.763298117	0.534725317	-0.147559907	1.54922217	1.702142665	-1.236721055	-0.39106563
YIL108W	-0.658164331	-1.420778399	-2.120497885	-1.825971531	-1.066645599	-1.362284251	-1.682421871	-3.257811675	-2.284142954	-1.30788109	-0.670570944	-1.739814684	-1.368125142	-2.669613026	-1.641608414	-1.10459997	-1.085764597	-2.586021505	-1.794755784	-1.592815889	1.036093481	2.319966253	1.197516319	2.488432347	1.855394358	1.332627656	1.078988259	2.716389337	2.863009328	1.287123175	-1.287812419	-2.001044908	-1.533598429	-2.480643683	-1.712612898	-1.4044302	-1.143667856	-2.484081492	-2.391017499	-1.573956717	-2.558851638	-1.678254626	-1.387733976	1.014471948	0.308621716	0.024714867	-0.244920052	-0.260105402	-0.336871077
TGL5	1.103325346	0.319815989	-1.377920467	-0.478898802	1.619041024	-1.480549437	0.818267944	-1.647254318	-1.154451978	1.281900374	1.711952264	0.633624667	-1.095699047	-0.571243416	1.165558093	-0.605601379	2.115752699	-1.34436079	-0.116560205	1.256980066	-1.210754771	0.813749539	2.683779862	1.19339877	-1.64299809	0.833767839	-1.607402835	0.849780344	0.871928156	-0.802851932	0.874121368	-0.325574426	-2.765057044	-1.075207577	1.384620999	-0.974613144	1.791018122	-1.145900687	-0.784530851	0.961296785	-3.701226806	-0.245686155	-2.830487291	0.406583158	2.3457125	-0.138497211	1.819983991	-1.610733535	0.92434833
PDR8	-1.372547692	-0.697911091	-1.011651058	-0.067949103	-0.748548778	-0.472404961	0.647749178	0.62048531	-0.388105068	-1.277897969	-1.109356739	-0.338350755	-1.038061468	0.472701392	-0.305179759	-0.093475398	-0.007819116	0.40751915	0.083365052	-0.686529467	1.284215971	0.07434455	0.890385718	-1.154499301	-0.049190746	0.310785323	-0.35523906	-0.283696653	-0.007856119	0.910374218	-1.232729379	-0.174587273	-1.094881311	0.620358365	-0.222761532	-0.2639467	0.316945225	0.276807957	0.062461794	-0.552725508	-0.68467256	-0.508385193	-0.355979856	-0.748041788	-1.245146625	-1.455169231	-0.056626557	1.212999728	-0.060791365
NTH1	-1.022601721	-1.844193058	-1.714093097	-0.950210654	-1.036197342	-0.973446427	-1.262186065	-2.180821887	-1.103233144	-2.089609851	-0.926982566	-0.478859565	0.041298448	-0.764419554	-0.957638045	-1.115024772	-0.504662468	-1.101799423	-0.754589416	-1.734327026	0.860306457	0.714050572	-0.2238941	0.933648002	0.867029572	0.920370275	0.56437358	1.421111303	0.734341743	1.510451126	-1.158860209	-0.652690794	0.029741321	-0.925316204	-0.682432477	-1.495401673	-0.462172658	-1.527032264	-0.690019423	-1.244164359	-0.791695826	-2.145825093	0.040063639	-0.06290745	-0.555492407	-1.036938468	2.014121745	-0.483648891	-0.949625779
GLC3	-1.123526291	-0.38469771	-0.154725293	0.07533172	0.194998518	-0.021620804	0.145192443	0.346810848	0.349083425	0.37895388	-0.71805039	0.605837892	0.330859683	1.061557855	0.944765626	0.164061307	0.794526452	0.860955663	1.161483868	0.863855151	0.545401763	-1.003746437	-0.366365913	-1.327171479	-1.453520091	-0.367035244	-0.944844185	-1.177182883	-1.393312747	-0.882070423	-0.699066365	0.606434436	0.063509568	1.104707647	0.789813372	0.138827074	0.757681962	0.80556128	1.071398766	0.739349757	-0.239788229	0.938248884	-0.330527289	1.257900263	0.009554214	2.218076938	0.572516341	1.041183024	-0.059854802
RAD4	-1.641949632	-0.182066802	-1.057929598	-1.778752838	-0.031230593	-1.430731161	-1.31321874	-2.609828369	-1.239754029	-0.231394545	-1.007149807	-0.079713995	-0.874904146	-1.604883236	-0.123470282	-1.771003941	-0.840094788	-2.351715653	-1.69891085	-0.710314983	0.592474173	-0.127463899	1.250444899	1.619519034	0.392959238	2.507916559	0.891884952	3.588431316	2.114507204	0.832214318	-1.012634791	-0.186408178	-0.912210367	-1.79213706	-0.26052461	-1.994720211	-0.666502948	-3.152057648	-1.843990361	-0.911801614	-1.352329724	-0.469649243	-0.900212776	-2.812946674	-0.422631918	-0.134349399	0.12551865	0.490106661	-0.875669178
POL12	-0.515292808	-1.069555356	0.43009195	-0.371987663	0.874177064	0.678998967	2.390155883	0.634385526	0.888030898	0.76441107	-0.597951982	-1.709783213	0.231175103	-0.776325176	0.8682589	0.664570007	2.540875343	0.171962387	1.331479149	0.968552016	0.201601906	1.59973079	0.134570005	1.089845889	-1.052919419	0.093596819	-0.837637299	0.013692828	-0.25925719	-0.419114587	-0.95652577	-1.378149267	-0.174148773	-1.096668807	1.057532053	0.26907033	0.993555476	0.097615938	0.238356817	0.668654529	-0.809460122	-2.457492372	0.740605743	0.847933967	-0.976483099	-0.688467111	2.319298224	1.750345609	2.544707794
YDL176W	nan	nan	nan	nan	nan	nan	nan	nan	nan	nan	nan	nan	nan	nan	nan	nan	nan	nan	nan	nan	nan	nan	nan	nan	nan	nan	nan	nan	nan	nan	nan	nan	nan	nan	nan	nan	nan	nan	nan	nan	nan	nan	nan	nan	nan	nan	nan	nan	nan
SKP2	-0.947226833	-0.979293546	-0.773532635	-0.54113372	-1.674780211	-1.679903867	-1.306465388	-0.299726513	-0.977295316	-1.863820907	-0.46938337	-0.218529945	-0.738345931	-0.255465547	-0.365882819	-0.8138916	-1.0390404	0.030924597	-0.935906514	-0.905986312	0.443910966	0.045230406	0.520129868	0.253595094	0.452052546	0.801823572	0.731019702	-0.152288982	0.984352001	1.064172876	-0.783914256	-0.197746921	-0.573769824	-0.343005883	-0.53217096	-0.76982508	-0.789689252	0.208955689	-1.018323227	-0.968746271	0.103929488	-0.579623635	-0.133379557	-0.80664258	-1.733547818	0.115295109	-0.02715321	-0.77134145	-0.531263203
RGD2	-0.835882142	-0.541328902	0.022836118	0.692906563	-1.011045539	-0.384589184	-0.481592197	-0.582796156	0.13158585	-0.903790969	0.593244173	0.12519451	0.346884804	0.778233038	-1.024540958	-0.47642531	-0.79326449	-0.252963566	0.215234721	-1.726901022	-0.066382678	-0.231186375	-0.804746311	-0.373523355	1.656134361	0.52806857	0.432394117	0.097378749	-0.099086467	1.637751242	0.230475804	0.34172031	0.471589217	0.553422773	-1.404864431	-0.404950738	-0.70635338	-0.31477267	-0.189755326	-1.952769919	-1.07975022	0.614709412	-1.275583189	0.75900366	0.61331201	-1.406225426	-0.598299696	-0.870972756	0.593683071
YIL091C	-2.56102184	-2.198159026	-0.03276277	1.916373247	1.066666214	-0.441552098	3.172087255	-1.421584175	1.009783817	3.253140716	-2.747214241	-2.213713387	1.356304943	1.752507813	2.745166055	-0.210605968	2.203980765	-0.902110267	0.975009102	2.440521208	2.094766001	2.557655297	-0.047567818	-1.794128459	-1.31075784	-1.410713292	-0.660704491	0.702506125	-0.810263899	-2.037612681	-2.934601391	-2.41748186	0.34833975	2.854668132	2.455919642	1.63203082	1.405227917	-0.780847606	1.564664117	4.636163693	-2.228166951	-1.511072914	2.680058102	-1.434527228	-0.888789717	0.723965948	-1.997993793	-0.399220095	1.484717343
SEY1	-1.237688878	0.225071408	1.097740323	0.461667949	0.241486129	0.670153783	-0.667514167	-1.116166731	-1.432223947	-0.188001777	-2.176010223	1.610395993	1.531389982	0.945865514	1.706474831	-0.359820841	-2.455761834	-2.814028831	-1.468031963	0.465205159	0.278282661	-0.182636828	-1.001351035	-0.081059333	-0.411489648	2.03073923	3.93353009	3.774887031	2.968335741	1.665966884	0.050301897	0.976709024	0.864542483	-0.074270312	0.287066654	-1.944251665	-3.978885892	-3.707326602	-3.111292124	-1.812417165	-1.2444769	0.156959613	-0.0254705	-0.127897935	2.048179012	-0.456140385	0.245324218	-0.318652038	3.058055196
YKR018C	-1.639332208	-0.738800992	-0.828151329	-1.206281273	-1.258132899	-1.559103444	-1.556596399	-1.285845522	-1.701439691	-1.658547423	-1.737859314	-0.598881544	-0.66457203	-0.451143351	-0.717201876	-0.781410293	-1.665851994	-1.399049366	-0.291963407	-0.095531744	1.856431902	1.057301879	0.511087364	0.337895872	0.781927069	0.948625253	1.585590018	1.081711242	0.732575433	0.264772476	-1.837028829	-0.614344	-0.52088624	-0.450538435	-0.645114825	-0.729492865	-1.823994112	-1.260392992	-0.559078633	-0.174274985	0.62819943	-0.956478884	-0.610769596	-0.932406178	-1.005116278	-0.001676615	-0.790055497	-1.673405943	1.285946691
NTH2	-0.510705635	0.318029534	0.484052336	-0.958015091	-0.45389814	1.155062545	0.927370833	0.914536873	-0.764972014	-0.0626973	0.39415037	1.341966394	0.727057855	-0.31288534	-0.18789135	1.430540536	1.009436191	0.739213279	-1.346709523	0.796780225	0.259510832	-0.819555497	-0.922887441	0.057237461	0.007086521	-0.754471545	-1.020507678	-1.108089128	0.973156144	-1.11111594	1.275925936	1.185724236	0.775426559	-0.470471089	-0.2819043	1.805067804	0.777911295	0.984934638	-1.388874759	0.860178808	-1.505278164	-0.922178802	-0.73023626	0.430030492	0.453531397	-1.339200699	0.547486848	-0.241184624	1.026543454
GLN3	-0.505530068	-0.283017996	-0.760614541	-0.517308827	-0.127917048	-0.725348897	-1.239026026	-0.226762163	0.250305954	-0.209053607	0.374794434	0.539017686	-0.727295997	0.334311643	0.757006416	-0.211557384	-1.118206517	-0.041127112	1.560710663	0.718705013	-0.513439024	-0.570632747	0.735076028	-0.22242861	-0.617836788	0.102439322	1.616669408	0.189909931	-1.539046546	-1.263847742	0.216979404	0.388859502	-0.70493299	0.4620697	0.812056266	-0.362302815	-1.185986656	0.078852429	1.840657552	1.414811689	-0.033769988	1.001252824	0.312584188	-0.763616843	1.512996243	-0.540079381	-0.874771742	1.236259375	0.342716514
BRO1	-0.463183364	-1.047219996	-0.104983826	-1.492915745	0.067488763	-1.144348298	-0.252876279	0.058605771	-0.339288958	-0.040351906	0.448684094	0.424668252	1.550731717	-1.235583265	-0.517147162	-0.418248191	1.680918012	4.025927528	1.222738163	0.995837984	0.544243586	1.692155229	-1.737863411	1.57494084	0.242484064	1.326909461	-0.993123577	-3.662635712	-0.816836323	-0.683060503	-0.269747583	-0.964868964	1.807982689	-2.268331277	-0.232628333	-1.7508848	1.274535439	3.771014032	1.59715163	1.295828429	-0.193490014	-0.861872713	-0.596214839	-3.42605282	-0.390527982	-2.331726129	-3.118014655	-1.221598943	-0.897823003
YDR239C	-2.383071222	0.424204401	-3.78230823	-4.622865403	-4.239197544	-2.569868696	-2.528621421	-2.606681345	-2.627955682	-7.053690179	-1.455235404	-0.421337091	-1.429675457	-1.976029409	-3.362386796	-3.017119979	-3.376000682	-1.461162128	-0.821549853	-2.908267651	-0.711187407	0.122827053	1.449605821	3.005560681	3.496001259	2.543964736	2.754828737	1.495309812	0.899387725	2.994358409	-1.132293668	-0.60585064	-1.603092308	-2.660931529	-3.518462277	-2.709143397	-2.899155281	-1.698013311	-0.640155828	-3.286945602	-8.087832512	-2.704453967	-2.059389689	-0.150849362	-1.170375571	-1.424489265	-1.636728265	-1.048459506	0.471554394
APC2	-2.503955156	-0.236186982	0.450301455	-0.645969341	1.860205548	0.314621907	2.416054529	4.353786498	1.19266418	2.116325854	-0.112073297	0.245975446	0.582933881	-0.385525008	2.532407266	-0.438405147	3.739363419	3.67178589	1.541921058	2.758796071	-0.577786729	-0.218745553	-0.523638139	0.849012772	-2.260193501	0.92720578	-3.684805426	-3.176999948	-1.952249421	-2.805168814	0.38172595	0.283899324	-0.108304571	-0.690667284	2.129047234	-0.412239542	4.468403602	2.509033986	2.246589374	3.223322178	-3.02123511	1.012047034	-1.362174109	1.831436594	1.29378406	-1.303881162	1.199422888	2.740996819	0.818558252
SMY2	-1.25132335	-2.871359973	-0.723157146	0.101859058	-2.551501336	-2.587662542	-3.082559892	-0.928146238	-0.106926818	-1.588767576	-1.773439164	-1.002637839	-0.672998889	0.028091631	-2.134392823	-2.719235373	-3.679456385	-1.607339434	-0.040999921	-1.366366275	1.746173204	1.26841186	0.337651491	0.277276069	2.203435309	2.827249869	2.304178802	1.815368645	-0.500414971	1.390761229	-2.320373337	-1.713064731	-0.916217159	0.155161229	-2.589237865	-3.003383442	-1.810293166	-2.380610431	0.384422959	-1.356501995	0.409596125	-2.624893436	0.852111592	-0.848221492	-3.167648093	-1.321736661	-4.217413586	-4.551165582	-1.061103968
OSH1	1.602807243	2.928998322	3.141389679	-0.229657306	-0.805265315	0.038580301	-0.266103725	-2.176944294	1.26420303	-0.249205187	4.183873389	6.137618625	4.659500106	1.396729243	1.149614574	0.056918961	0.192411511	0.103427837	1.162561151	3.519703472	-1.139536867	-6.138488095	-3.687214939	1.528056066	-0.515687104	-0.18926767	0.234042054	-1.142287614	-0.170287633	-1.666270761	1.107925046	6.76668808	4.946126304	-1.575308321	0.256502123	-0.26919117	-0.535543606	1.20243217	0.399560821	1.962444068	-0.707497403	-0.057982627	2.431017884	0.577805633	1.919708462	-1.949337138	-2.06437385	-3.837893842	-1.213091524
RPH1	-1.472693642	-0.780172516	0.370598595	1.215714075	1.064023525	3.274717938	1.294232097	0.454299768	0.862271689	0.882124393	-2.083918719	-0.709628625	0.742592097	1.382493806	0.705467631	3.619921616	0.775152575	1.185542581	1.357485182	1.470794556	1.594354795	0.434341664	-0.445867757	-0.320623471	-0.907700528	-2.610224532	0.68846758	0.749373642	-0.941458439	-1.108551128	-2.30729947	-0.613852146	0.831555509	0.583279144	1.008170848	2.961609391	-0.405829003	-0.4982438	0.887943244	0.931760488	-2.283199869	-0.827397236	0.883997319	-1.458106674	0.688051312	1.566216196	0.839783401	1.523166922	1.317589156
YLR001C	-1.940756524	-1.864968099	2.097194888	1.532542244	1.526249221	-1.491783147	-1.534068837	2.187191476	1.543799624	0.309662563	-1.639496384	-1.007343252	2.301926228	2.679642116	1.414988089	-1.067009443	-0.218467493	2.338023768	2.837626369	0.860524407	1.042020774	3.688254596	-0.084221538	-1.392225019	-1.096150358	1.360095614	1.940716434	-1.795412301	-2.696655791	-0.427847476	-1.269108376	-3.19392662	0.564688569	1.490193176	1.083625023	-1.208529771	-1.751899441	2.268730499	2.341707576	0.783521956	-1.881270471	2.30347982	-1.256541544	-0.012955903	-1.214127188	1.103503162	-0.501314956	-0.745902404	0.29073039
ADE5%2C7	-1.012522196	-2.441485514	-1.64519698	-2.317811934	-2.601599529	-1.915119819	-2.08451593	-1.412476043	-2.340567595	-2.810534431	0.694238248	-3.599959468	-0.352501863	-0.800833101	-1.647535685	-0.712105111	-1.852888091	-0.744399682	-0.631463002	-1.796542382	-0.649555273	2.746011088	0.730584303	1.529015799	1.942356725	1.169393873	2.398372315	0.692666974	1.471972838	1.926817444	0.601915357	-2.795397089	-0.599665373	-1.433161723	-1.935696025	-1.559248497	-1.447358485	-0.632165435	-1.292198807	-2.000585599	0.661501528	-1.008952685	0.343932168	-0.74189031	-1.94906506	-0.483269017	1.645292067	-1.305571322	0.021449759
RNR3	-2.235925795	0.1519834	-2.025610938	-0.894560948	-0.720607665	-0.946152913	-3.30858725	-2.463464155	-0.079378562	-1.310692642	-2.279502866	-1.508507236	-2.049715798	-0.225622534	-0.557214336	-1.078037304	-2.762986908	-1.544927254	0.290197792	0.911882926	2.396652313	1.641964783	2.039840954	-0.085424909	0.663179676	1.090377579	1.938010286	1.623542908	-0.425990193	-0.788176822	-2.320311903	-1.087631227	-2.294162239	-0.226739996	-0.651387941	-1.189035522	-2.754108612	-1.60468013	0.062724713	0.927292294	-0.578149971	-1.113203735	0.317211177	0.53601576	0.940501105	-2.552080591	-2.343013417	-2.389769553	-1.946733846
UBP1	-1.363993926	-2.163750967	-0.200184828	-0.473862275	-2.235132549	-2.146901954	-0.664222584	-2.001215731	-0.722922964	-1.381421399	-0.370920675	-1.947419398	-0.121838472	-0.082608627	-1.837199818	0.81187975	-0.329547245	-3.133058945	-1.352377247	-1.820109479	1.340937815	1.386689694	-0.217240666	-0.175115949	1.418926991	-0.249061762	1.016792038	2.851622264	1.836319609	1.975872445	-0.997723886	-1.586334637	-0.006127667	-0.260829991	-1.96214291	-0.059203276	-0.932818271	-2.840670904	-2.008298411	-3.026925011	0.907424556	0.758501118	0.152620402	-0.257536051	-0.255906766	0.274501432	1.366716862	-2.798753318	-0.109785159
DUG2	-1.337054763	-3.987012107	-2.733846515	-1.352857603	-1.750937043	-0.507429039	-0.358260973	-1.936147557	-2.217827026	-2.343145509	-0.66611094	-2.339371871	-1.467950765	-0.73598294	-1.417389862	0.621361844	-0.418627621	-1.312493225	-1.300507963	-2.505650289	1.125253462	3.007629393	0.917508279	0.399407431	1.104970539	-0.376318803	0.4150664	0.825280204	1.075150085	2.075167514	-1.134966601	-2.64790655	-1.256864777	-0.558673536	-1.249565369	0.402352662	-0.047698678	-1.212978836	-1.199722894	-2.715946876	-1.317864229	-9.89E-05	0.025900154	-0.055410177	0.374410205	-0.970348623	-1.85397216	-1.001735295	-2.89078794
BAS1	-1.318752538	-0.706173466	0.971214754	1.012268277	1.707499121	2.336829631	1.109672626	0.521326003	0.371567113	1.225721287	-0.631241838	-0.606283248	0.546945805	1.106511134	2.481329323	2.349281296	1.277897078	0.921177976	0.893486213	2.040817083	0.573106275	-0.170347563	0.097262574	-0.440251509	-1.865862117	-1.225944837	-0.662975242	0.162433852	0.76151157	-2.536077435	-0.587958145	-0.122061897	0.394462654	0.737358782	2.143552376	2.281185379	0.763823464	-0.356834171	-0.577428598	2.526843987	-0.078862203	-1.510296238	-1.872546953	0.563128996	0.585608995	1.324680447	0.547383086	2.051488899	1.553320868
LHS1	-0.407655646	0.142755067	0.225615171	-0.917790087	1.584059382	0.367921614	1.007897597	1.055524056	1.255129908	3.740817463	0.958472169	0.55796973	0.812548344	-0.360647553	1.998857034	1.517989555	1.543074514	2.142856235	2.573375557	4.390022633	-1.413480031	-0.510242132	-0.755044414	0.176388791	-1.9123651	-1.248615747	-1.506444692	-2.431566894	-2.025852994	-3.538745797	1.290240934	0.416951298	0.566292521	-0.344585292	2.088064134	1.354400763	1.295115065	2.349691409	2.245568726	3.770538511	0.110314859	1.502440855	-1.866312401	-0.240878277	1.061213292	2.468499172	0.011034841	-1.609116129	0.287187308
VRP1	-0.670723521	-1.524302602	-1.051815021	-2.394510058	-1.801608303	-0.524151446	-2.698645863	-1.386090834	-0.815949346	-0.40971958	-1.602657092	-0.340348174	-0.235052647	-1.980908572	-0.608837061	-0.495966544	-3.178658714	-1.72122127	-1.085340233	-2.027058513	2.055195993	0.365665584	1.90366968	0.979762962	0.963253815	-0.064065671	3.103967376	1.675942162	1.828552514	1.363624487	-0.989676034	-0.822782807	-1.845437409	-1.255469533	-0.736015016	0.100086143	-3.435748749	-1.69642353	-1.813889066	-1.699462185	-0.127978592	-0.503243092	-0.106164489	-1.60289396	-1.97998127	0.125583053	0.581513254	1.05635813	-0.613072866
YJL070C	-0.866410936	0.035480636	-0.301941367	-2.151373664	-0.669786312	1.697505813	-1.213432498	0.233540253	-1.026492228	-1.150253392	0.557350008	0.194607886	0.354560889	-1.947981207	-0.527836424	2.429142306	-0.345814522	0.201149117	-2.254191375	-1.238960304	-1.123745043	-0.374524179	-0.34710061	1.172384286	0.601456164	-2.59573187	-0.268009682	-0.52500058	1.110931188	1.277889457	0.379313933	0.444888018	0.386964014	-1.622688361	-0.484955045	2.445778592	-0.197588625	0.401771934	-1.599866113	-1.229562651	-1.351344839	0.008566115	-0.605363636	-1.438985346	-0.907019716	0.228341777	-0.236215833	0.611283043	-1.930773059
SLK19	-2.334116798	-2.008857425	-0.875167762	0.540174012	1.017867286	7.047539716	-1.687796707	3.247069113	1.963063419	1.312190832	-2.391596634	-0.669309722	-0.6449357	1.352644585	0.629657644	5.770619205	-1.913365459	1.684824891	2.923310986	1.727769837	2.008095852	2.285992472	0.502560627	-0.056627669	0.822650028	-2.30339404	0.992474496	-2.315290228	-1.555811348	-0.121059794	-1.557786478	-1.767084965	-0.348553337	0.238867393	-0.860858872	3.035402474	-0.512572773	2.415800417	1.92759198	0.764527929	0.084621398	-1.473483888	1.971795038	-0.775110433	1.081004957	-0.878398244	-1.275406124	3.19801336	-0.134978628
NAM2	0.326750941	-0.97831265	-0.755827915	-0.646651606	-0.631703552	-0.379961442	-0.787288	-0.778135269	-1.025791032	-0.194516227	0.074827993	0.082451036	0.013464084	-0.204375602	-1.271380025	-0.230857431	-0.366109661	-0.200332327	-0.929345347	0.054689158	0.516685293	0.665931493	0.8581727	0.393237122	1.358689392	-0.083832519	0.57083836	0.183298021	0.75802111	0.723221946	-0.136818179	-0.56981561	-0.698427847	-0.61641371	-1.483187914	-0.357934828	-0.585922812	-0.407213248	-1.233274035	-0.758758969	0.469377487	-0.506688199	0.049830604	-0.015652841	0.742570235	-0.890132335	0.33511938	0.134603752	-1.853226468
TRL1	-1.081738443	-0.57698533	-1.059434871	-0.685501646	-1.290003291	-1.587255587	-1.244920689	-1.059748687	-1.002491496	-1.394251819	0.078218078	0.309907034	-0.64087545	-1.389688481	-1.593884787	-2.059840326	-1.107341135	-0.951978105	-1.729583281	-1.388030226	-0.110497923	-0.549270683	0.469538646	1.508872769	1.633564502	1.417254806	1.220245623	1.021349626	1.41891266	1.560035554	-0.060125086	0.37719818	-0.665821762	-1.374139133	-1.625100318	-2.180302498	-1.089560131	-1.200519225	-1.712614577	-1.600736082	-0.977011378	2.685279203	-1.604380713	-0.120708343	-1.422633264	0.077698461	-2.973664333	0.33022302	-1.964062888
SOV1	0.137144494	-0.129241068	-0.238524898	1.306157788	-0.248162246	0.613819593	0.861760815	-0.493570508	-0.596844184	-0.238183513	0.148047674	-0.040213678	-0.58634479	1.3358555	-0.388054429	-0.323319858	0.900943679	-0.501228167	-0.48549068	-0.582474559	-0.197842546	0.356102036	0.862479901	-1.28534787	-0.003248551	0.123654832	-0.540067799	0.574327925	0.900218621	0.869874492	0.286907303	-0.189997777	-0.933683989	1.028790936	-0.391560597	-0.244956791	0.578997172	-0.966482865	-0.573997397	-0.663309155	0.315629569	-0.049070852	-1.70058561	-1.43359222	-1.612038748	-0.511196938	1.582584121	-0.647531991	-0.530132963
EPL1	-1.364193388	2.536251035	0.964954394	1.31999339	1.896572685	0.235911519	0.679931159	1.397722698	1.032180758	1.138937521	-0.967247061	2.461407838	0.770663196	1.645946109	1.929774298	0.240849672	0.937429028	1.123164211	1.183613256	0.946953866	1.326392134	-1.614686802	-0.542277965	-1.433700611	-0.896731474	0.145835169	0.301380187	-0.955597247	0.395142319	0.236611551	-1.200747755	2.141122718	0.997295395	1.301128168	0.87546458	-0.022996898	-0.054908645	1.266041468	-0.038802002	-0.24002865	-0.348229601	1.022109417	0.499781519	-1.408892906	0.889490582	0.892731957	0.841145268	0.642151869	3.02259116
GPH1	-0.601656492	-0.907284811	-0.747079321	-0.11164538	-0.475723631	-0.467478151	-0.10568338	-1.471593922	-1.200720235	-0.454256479	-0.212523126	-0.078551336	0.075232231	0.995248901	-0.159422085	0.323599935	0.028367712	-1.04943286	0.408725918	0.55596437	-0.052852235	-0.507111417	-0.252030108	-1.068643271	-0.269946521	-0.022479799	-0.270053732	1.030660693	-0.515750118	-0.678188163	-0.08599692	-0.14090343	0.007520453	0.973355779	0.052727248	0.260073793	-0.057439462	-1.120224376	0.302679982	0.697053285	-0.979289937	-1.707368995	0.204610254	-0.042120476	0.929969249	-0.271181792	0.894892819	-0.302326138	1.431366152
RIX7	-0.91513062	-1.829907476	1.234112312	1.857470626	1.382445901	0.511952312	-2.192738496	-0.8715908	2.502534068	1.537976708	-0.619372565	-1.611238372	0.651260066	1.407006433	1.131322898	1.085721211	-1.973763444	-0.677050173	2.118668616	1.275870148	1.151359715	0.832411148	-0.919877138	-0.776215868	-0.979259105	0.834992869	2.839916987	1.942197732	-1.876897726	-0.671905943	-0.910169321	-1.724709096	0.851418777	1.637509322	1.514245049	0.616228117	-2.941593048	-1.113257502	2.008483637	1.188154133	-1.423859898	-2.450567309	0.848350878	1.409232107	0.783880525	1.900999231	0.157351252	-0.596991712	-0.993795463
TGL4	0.982888534	1.866525071	-1.201256577	-0.166917866	0.292149913	0.094149625	-0.388552669	0.470043458	1.510581851	1.229841024	1.240653693	1.219278491	-0.594899927	-0.139184985	0.511521601	0.195463471	-0.430716046	0.617165509	1.09915409	1.017440513	-0.728272514	-0.467344048	0.810792235	0.872516683	-0.051182038	0.3894858	0.814268802	0.466814555	0.061441546	0.214498331	0.588931029	1.256735484	-0.819872672	-0.750222095	0.101375607	-0.385538888	-1.322014359	-0.216845454	0.556026382	0.408716348	-1.741876412	-1.135381104	0.074214526	1.134481593	1.008265257	-0.10246808	0.200841105	-0.550068117	-0.159366833
HIR1	-0.274546124	-0.912706983	-1.177056418	1.730032691	0.439621115	2.32829302	0.181245821	0.670924233	1.586162699	0.728767439	-0.804434977	-0.225286956	-1.859995929	1.802851983	0.670196897	2.013047342	0.581130791	1.330624477	2.176709545	0.666242114	0.692394345	0.090058944	1.626501394	-1.694472056	-0.512161458	-1.050685767	-0.417291565	-1.697221138	-2.004007508	0.117909978	-0.653557954	-0.249786008	-1.973584327	1.708384924	0.58651353	1.909201076	0.42471926	1.693050779	1.451092247	0.118339436	-0.935098084	-0.903768203	-0.978981641	0.965835735	0.178100786	3.344428355	0.00132164	0.592546108	1.888553084
KKQ8	-2.278611223	-2.506161354	-1.399201441	-1.869306093	-1.857742233	1.892157644	-4.769642464	-0.287016527	-2.235139362	-1.460147352	-0.981493162	-1.523567682	-0.691051014	-1.208523425	-0.514275213	2.247727356	-2.353168148	-0.241241164	-1.744538874	-0.551093383	0.784288423	1.617095462	0.895615029	1.644296946	0.572665849	-2.205952142	2.069203376	0.223216311	1.750750442	0.668571284	-1.628458214	-2.001536954	-0.575017523	-1.603316218	-0.704476464	2.646211081	-3.039192071	-0.120868663	-1.729737004	-0.203606438	-1.542120433	-2.239187222	-0.089346012	0.950420573	1.348393959	1.173800917	0.530961307	-0.625123747	0.005581707
MSC6	1.122654299	2.010697435	2.130482147	-0.207538825	1.071522613	0.643122857	0.64299135	0.943340662	1.74490881	2.162585396	0.941743874	3.842843198	2.927262186	0.31969584	3.968017689	0.834391762	2.063199885	2.189483595	3.043023694	6.399332503	1.768960956	1.100613065	-0.585201477	-0.395670098	-0.609315149	0.037227196	3.154189292	-1.911686624	1.036567364	-1.663752168	-0.808640063	-0.021582587	0.710767578	0.398811289	0.749574889	0.074734094	-2.012941399	1.079733501	-1.27000618	1.619980458	1.87291585	2.143832062	1.704233635	-1.63888459	-2.825719874	-0.953097031	1.840935693	-0.05594163	0.75909284
ATG13	-1.665738813	-1.492866986	-1.193850868	-1.690218137	-0.850518482	-0.848179793	-0.813297144	-0.539621785	-0.549232529	-0.290624202	-0.282072749	0.392999403	-0.727469884	-0.421095491	-0.190535351	-0.61544331	0.547767921	0.28881362	0.432893221	0.235302944	0.610216392	-0.131473851	0.684704782	0.223064121	0.009909365	0.12690861	-0.396682652	-0.173015429	-0.254022152	-0.628412991	-0.461801649	0.068510528	-0.732908157	-0.761671669	-0.238966183	-0.51619655	0.240923601	0.294476454	0.473623526	0.474505964	-0.325189896	-0.125474877	1.10425331	0.10851827	0.073226383	0.624109612	-0.423873632	-0.861629823	-0.970324993
SSE2	-1.782041676	-1.807107978	-1.778624997	-0.853686449	-1.318296774	-1.399738446	-1.414886162	-0.982373161	-1.257674468	-1.011891359	-1.526501103	-0.69439738	-1.127351843	-0.013454599	-0.313962615	-0.477072192	-1.028057082	-0.165158699	-0.114620022	0.258048228	1.335394923	1.240174356	1.031100931	0.204103436	0.289567884	0.449684773	1.084647434	0.199587698	-0.012675143	-0.503536739	-1.571372941	-1.427830086	-1.232773326	-0.234190625	-0.471955664	-0.293366643	-1.288563744	-0.211590875	-0.428015232	0.079162932	-2.405005762	-0.501652816	-0.886198855	-0.983065648	0.730249318	0.852483731	-0.638951797	-0.222215527	1.34436291
BUD7	0.290998294	0.025321945	-0.442787992	-0.912961567	-0.622172041	-0.87571713	-1.223395878	0.160390656	-1.043330304	-0.204231079	1.447012276	1.878002232	0.670116328	-0.219874209	-0.285428365	-0.30047755	1.32004016	0.25911091	-0.623178329	0.790926304	-0.469006555	-1.126323107	-1.461304652	0.283242499	0.725356904	0.105913367	-0.620349025	-0.417853291	0.582879834	-0.920159868	1.092336006	1.097912502	0.649729606	-0.694668288	-0.493336801	-0.540342616	0.538460339	-0.267869771	-0.574765497	0.825595282	1.633963149	0.79569479	0.004494029	-0.775057565	-0.169621337	2.265448231	-0.455395204	-1.209128706	-0.138312511
HOS3	-1.160060873	-1.887156946	0.673197393	-0.860614652	-0.901444196	-0.72261249	-1.199490095	-0.649642669	-0.387396897	-0.865478662	-0.657185194	-1.30169794	1.706998095	-0.682564955	-0.602542364	-0.90297987	-0.903761636	-0.081836204	-0.089009335	-1.361939918	1.588978002	1.915233029	1.327990485	-0.113563713	0.541666496	0.360824984	0.940432372	1.949512015	-0.033161222	1.89479105	-1.067694724	-1.652825062	-1.365577238	-0.029882335	-0.526600904	-0.702724263	-0.965884043	-1.712528114	-0.168367245	-1.646734029	1.066318726	2.539642989	8.958131604	-1.096246632	-0.855904805	-0.914342114	-0.889608322	1.074152706	-0.856820493
AKR2	-0.069413987	0.443653858	-0.140006031	-0.232722693	0.053473995	0.611919108	0.202742401	0.327517371	-0.278846363	2.34452796	-0.432743103	0.923449212	0.491161609	-0.381906821	0.553284703	0.390555778	1.924747438	0.955787505	-0.365208688	3.711789372	-0.210389372	-1.252268335	-0.598078741	0.215982639	-1.01585771	-0.21661863	-1.855290443	-1.175688767	0.546613826	-3.311679872	-0.388000937	0.636447309	0.368936166	-0.417629661	0.617922015	0.403190003	2.206403431	0.879800819	-0.493814167	3.488452591	2.668388073	-0.449870202	1.411515186	0.844640351	0.493648167	-1.677442317	1.064451903	-1.849083291	-0.36937854
YGR266W	-1.724442449	-1.030002888	-1.460513351	-2.561992984	-1.425012966	-1.361199063	-1.472682348	-1.927757373	-1.951168028	-1.711479822	-1.065541606	-0.696645659	-1.592153386	-2.624726097	-2.196002188	-1.037152254	-1.03820455	-1.715248478	-2.464888593	-2.442901485	1.922790997	0.659980932	1.364356229	3.134420312	2.146261145	1.112540357	0.752952796	1.609615081	2.679181795	2.14799198	-1.304241016	-0.626524161	-1.412901695	-2.646136688	-2.090143775	-1.099220765	-0.8573978	-1.552890103	-2.492270664	-2.105754856	-0.056493241	0.310170921	-0.78695336	-0.318563448	-0.222159098	-0.800830433	-0.609256329	-0.485742129	-0.563578899
DRS1	nan	nan	nan	nan	nan	nan	nan	nan	nan	nan	nan	nan	nan	nan	nan	nan	nan	nan	nan	nan	nan	nan	nan	nan	nan	nan	nan	nan	nan	nan	nan	nan	nan	nan	nan	nan	nan	nan	nan	nan	nan	nan	nan	nan	nan	nan	nan	nan	nan
DBF4	-0.655758739	-0.701468829	-0.535296003	-0.914187541	-1.018852369	0.108812346	-0.468309851	0.407307224	-1.200305187	-1.322373884	-0.956239298	-0.592148108	-0.802684305	-1.345771155	-1.400388868	0.351639991	-0.183293979	0.818161366	-1.523910781	-0.317624825	0.814714255	0.767450774	0.46252624	1.1293962	0.99594062	-0.177519712	0.255513306	-0.895185362	1.262891979	0.252521479	-0.736148759	-0.734868902	-0.666554899	-1.167606586	-1.284886749	0.236213174	-0.749241959	0.709897395	-1.576161725	-0.265888285	-0.555122873	-1.078670355	-0.464475402	-0.945242727	-0.771878567	0.144066682	0.482223174	1.921526771	0.975672153
UBP9	-0.116424957	-2.198574077	-1.837886969	-0.850507205	-0.996956522	-0.531557772	-1.627608379	-0.861892238	-1.449033269	-1.042812417	-0.538417825	-2.333593448	-1.740054289	-0.810370613	-1.329195607	-0.656126069	-2.155011647	-1.36978675	-1.384890481	-0.973284162	0.507471674	2.006822046	1.581114321	0.521164243	1.054594698	0.168960903	1.875900796	0.862613297	1.194576459	0.778586198	-0.51322753	-2.296337913	-1.596372451	-0.674132937	-1.249363153	-0.663307998	-1.999380295	-1.115375584	-1.428007777	-0.921833263	-0.041457664	-0.370143702	-0.323666852	-0.635086339	-1.028271002	-0.329444253	-1.03050689	-0.168893436	-1.090418515
KIP2	-0.636773425	-0.029350768	0.916308071	0.991598487	0.300570606	-1.190218594	-1.27209087	-0.670755928	0.120041864	-0.64207902	-0.732752312	1.100310614	1.441812154	2.210084436	0.109281062	-1.046521215	-0.121455591	-1.104315153	-0.124166686	-0.864139059	1.86020469	-0.904717745	-0.493002485	-0.318863533	-0.023169763	1.624443165	0.386049407	0.986656404	1.0328992	1.318714772	-0.992295661	0.937129692	0.33295635	-0.187087968	-0.206796847	-1.08810759	-0.251816419	-0.984777198	-1.333637283	-1.369482883	0.887593447	-0.182071716	0.443474823	-1.727659094	-0.578910544	0.605510261	-0.892723746	0.597829074	-0.862479115
CDC27	0.114130783	0.126862461	-1.239262678	-0.093166465	0.318757683	0.961899062	0.300933696	-0.790413237	0.329903263	-0.783883623	0.746269908	0.187679483	-0.875623757	0.211138998	0.011013465	1.198102568	0.110326894	0.482971923	0.137208581	-0.23577926	0.034090955	-0.132350948	0.804701058	-0.509907689	-0.414290546	-0.996375934	-0.085617154	-0.249181751	-0.139560099	0.359229893	0.477182223	0.193627559	-0.977847384	0.258502568	0.137379987	0.65291863	0.242789893	0.118812912	0.080441008	-0.279566786	0.625537849	0.730336656	-2.105525744	-1.870887757	-1.290967023	2.16444767	-2.008090284	0.308983021	-0.068158423
HSP82	-1.693257104	-1.067961601	-0.699431937	-2.350112649	-1.710115305	-3.98248644	-1.550267473	-1.424806984	-3.221434359	-2.594503924	-0.98822679	-0.816588083	-0.096277675	-0.818795328	-0.887160527	-1.008977438	-0.824728135	-1.479135469	-0.852041536	-0.953849352	0.466060532	0.763147695	-0.59635176	0.43449429	0.737860682	1.033315824	1.091741814	1.208178383	1.168827343	1.305709524	-0.16363296	-0.367393682	0.19426621	-0.291062129	-0.915395528	-1.14988745	-0.863095319	-1.157971272	-1.220821432	-1.325438952	-1.100520181	0.028562548	0.034295737	-0.738508221	0.262195005	-0.081194438	-0.091003606	-0.990569117	-0.902729914
RIX1	-0.393394722	-0.302549128	-2.783091297	-0.810874779	1.08145581	2.02962938	-0.267380773	1.182861807	0.154878449	1.076562135	-0.394632038	-0.313559939	-2.507487653	-0.958212107	1.023975309	1.723851841	0.924728114	0.905407751	0.705228931	1.37731115	0.959489402	0.277168639	2.505922122	1.281516578	0.035385583	-0.829619868	0.479508295	2.168617726	1.420165768	1.147521046	-0.576566382	-0.475805029	-3.115064043	-1.430550151	0.068071766	1.658221293	-0.826003862	-0.342503336	-0.878833543	-0.657218982	-0.014059473	-0.321989204	-1.191616622	-0.753260766	-0.695836171	1.876112785	1.200613219	2.460542772	2.820099814
GCD6	-0.461378053	-0.422541841	-0.154101178	-1.406469241	-0.890499873	-1.067486134	-1.6324702	0.204098333	-1.457668605	-1.682148698	-0.307461435	-1.088779712	0.187651993	-1.210185881	-0.010456255	-1.144172498	-1.516396376	0.172412667	-1.242967355	-1.208726691	0.23808781	1.023094669	-0.001140905	1.328240605	-0.307159945	0.896259078	2.016877586	-0.145552715	1.496197527	1.199803277	-0.245966772	-1.185496885	0.08277048	-1.377008659	0.14879159	-1.116202705	-1.602073138	0.546169334	-1.612805653	-1.302115033	-0.213536817	-0.020434972	-1.188021797	0.027439442	0.379628721	1.1809144	0.734112588	-0.478268022	-0.999801693
YOR022C	-0.110138625	-0.624874526	-1.011100855	-0.000456622	-0.687284843	-0.871159835	-0.268671487	-0.055044152	-1.905020445	-0.301747995	-0.471902107	-0.584598496	-1.127409818	-0.358968511	-1.316101377	-1.113987864	-1.60623018	-0.526265904	-2.454408789	-0.649252939	0.193087644	1.372024213	1.179194104	0.872982807	1.048764222	1.476669082	1.775339419	0.360124721	2.023894633	0.288380162	-0.114429441	-0.824530603	-1.281820777	-0.435049426	-1.385282593	-0.872081731	-1.582529211	-0.624436799	-2.222441919	-0.542196622	-0.644259954	0.565884083	0.155540421	1.974186857	-0.852322654	-0.145858832	-0.536374188	0.174499969	-1.169316105
ACE2	0.354547522	-0.273405022	2.907101792	-1.257280213	-1.715770842	-0.696473729	-0.103055295	0.339024608	-0.657147269	-0.555273616	-0.125684186	-0.279277977	2.497980177	-1.872291676	-2.030633914	-0.755301104	0.234663508	0.395858915	-1.169472833	-0.33804411	-0.311721762	0.038211822	-2.29073714	1.78555407	1.088512513	0.613498519	-0.188576056	-0.748392268	1.257702986	-0.131937567	0.081064984	-0.191900554	2.369975188	-1.901249397	-2.100927137	-0.824131501	0.284509842	0.599087368	-1.426949635	-0.28932828	-0.183719896	-0.399137858	0.195835964	-0.590588091	-2.689858092	-0.482056872	-0.584409456	-0.589934157	-1.762967845
PBP1	-1.429045079	-1.287136299	-1.4300112	-0.75320266	-0.832698219	-0.426626584	-1.55067668	-0.755484686	-1.247414992	-0.716969753	-1.516691417	-1.108000592	-1.093417272	0.227228096	-0.289593981	-0.629483479	-1.387707029	-0.530039705	0.39101558	0.375754598	0.965732457	0.771612906	1.721749349	-0.211489984	0.127476257	0.251006031	1.675821538	0.339634325	-0.506530221	-0.542289745	-1.706088855	-0.911139602	-1.70409134	0.395482805	-0.093277511	-0.485003834	-1.544000038	-0.152766902	0.69695544	0.648287584	-0.672646219	-1.201672375	-1.615221451	0.660285786	-0.095785992	-0.577223612	0.472536296	0.359354747	-0.575487335
UTP4	-1.25824723	0.170553425	-2.612163645	1.312739915	1.49330994	1.071533481	1.52896296	0.329085003	1.983939742	1.705138198	-1.563448293	0.552033925	-2.04094951	1.365862483	1.388910941	2.426575408	1.455866639	0.316171099	1.553036671	1.088858413	0.796741836	-0.636834979	1.432734683	-0.176910687	-2.401234437	-1.582258244	-0.602342603	0.928475071	0.201274778	-1.661829607	-1.01039357	0.351469565	-1.055496837	0.585883061	2.124323394	2.276044977	0.967577923	-0.25023864	0.674646911	1.82108363	-2.958313453	-0.02469929	0.340514551	-0.882151411	0.279800833	0.137135694	-0.566381758	-0.832314717	0.035164057
NFI1	-0.842947602	0.151426295	0.409479713	-0.433264304	-0.310351715	-0.313913478	0.270581688	0.673300255	0.207033268	-0.486236418	-0.318949116	-0.396060111	0.797214462	0.095335795	-0.421298525	-0.092057921	0.103775364	0.754864563	0.145883712	-0.809754884	0.099619881	-0.002669386	-0.847979687	-0.175652403	-0.067264166	-0.24596891	0.013849376	-1.153317971	-0.067081646	0.712499278	-0.356130376	-0.255349715	0.789313326	-0.07780258	-0.21425455	-0.396172185	-0.256662643	0.807863696	0.086240726	-0.792351066	-0.000478752	-2.327959883	-1.528220747	-0.62824926	-1.130055109	-0.371546179	1.195010944	1.292730027	-0.114598376
YGR250C	-1.011907058	-0.273606071	-0.121773613	-0.161159554	-0.606021547	-1.034151535	-0.323548483	-0.947747375	-0.490709182	-0.575278911	0.038404055	0.789603048	0.554702531	0.072635817	-0.913817977	-0.783531585	-0.330018821	-0.340178254	0.226231372	-0.95515994	0.463496669	-0.825240253	-0.340735402	-0.11563316	0.973796321	0.551448015	0.66330807	0.167342709	-0.381955591	0.912440341	-0.23039168	0.790148229	0.484560073	0.152009598	-0.872249613	-0.770764087	-0.551687082	-0.445858543	0.227602402	-1.046644988	0.181697861	0.784814861	0.638066367	-0.315303937	0.635270686	-0.411344492	-1.085026962	-0.736924313	0.871950958
ABF1	1.638298646	-0.310215879	-0.403929411	0.102344984	1.355116348	1.111111264	0.80310578	1.286326888	1.475178365	0.869367635	1.540391829	-0.18955358	-0.650605772	0.235842621	1.245506585	0.753248597	0.99804843	1.196031058	1.278889256	1.399978635	-0.740687872	0.117091965	1.855687799	0.649967159	-0.983198295	0.501878271	0.014650401	0.448332304	-0.28415691	-0.34363473	0.053574914	0.07592669	-1.988537067	-0.468255781	0.669717717	0.228113273	0.060663117	0.063471048	0.419324133	1.176337837	-0.221878231	-1.034552653	2.855404703	-0.617436244	1.026334234	0.492217074	-1.714221949	1.894095344	-0.854004126
MCM7	-0.930818225	-0.087086189	2.562650807	4.996335927	1.789370135	-1.140975275	-0.119890248	1.07584608	4.622050522	3.101959299	-0.159946236	1.659216297	6.115677088	3.81218854	2.511577578	-0.683153504	1.194614354	2.22464883	5.084282525	4.394856677	0.575606902	-0.512654191	-2.337710745	-2.659967214	-0.102549884	0.586080374	-1.409403105	-1.441191181	-2.182921799	-4.503618551	-0.428583766	0.500891167	2.668683371	3.995418211	1.0134567	-0.318259692	0.779497615	1.772834187	4.13580437	4.23566386	0.328194062	0.124161776	2.410648182	1.196543191	3.156394108	-1.094353888	0.276335498	1.377130042	1.868416471
BUD6	-0.817847902	-1.364990513	-1.427310155	-0.26773187	-2.021075059	-1.270071809	-1.730131496	-0.761712438	0.69842181	0.209893187	-0.063526712	-1.620346158	-1.373275466	-1.086663819	-1.133201656	-1.364176412	-2.197858998	-3.107386299	-0.966435379	-0.369812562	-0.488179679	2.050218105	2.101092951	1.347436717	2.442810909	0.805576305	1.769164322	3.349083558	1.937477984	1.147292766	-0.895255299	-2.031194549	-2.479214704	-1.60922158	-1.810097854	-1.311665486	-1.832885451	-3.885812937	-2.00390044	-0.942060929	-2.697593843	-1.199909576	-0.78134299	-0.781512169	0.561951086	0.619275164	0.916458705	0.356314046	0.660872095
XRS2	-0.842606759	0.330004099	0.130792608	-1.088141402	-0.00788105	-0.726250868	0.216925297	0.994246343	0.181139794	0.628371212	-0.952718123	0.343806423	0.336743968	-0.989490982	0.20316494	-0.756045888	0.206263175	1.00307858	0.395237067	0.320764491	0.952606304	-0.356099431	-0.338695638	1.259725943	-0.059403806	0.892354193	-0.110307333	-0.578370994	-0.373263124	-0.774055271	-0.651580231	-0.108054591	0.422734097	-1.413915748	-0.136493441	-1.010933558	-0.488049435	0.896003062	0.623042373	0.333872476	0.236978352	-0.779186891	-0.802023342	0.119168073	3.87927669	0.711956208	1.250630283	-0.62316984	-0.239331104
RAD16	-1.710260663	-1.552902497	-0.979755231	-0.782175794	-0.147843251	0.6267745	-0.879811402	-1.282079174	-0.072252252	-1.089195436	-1.53300432	-1.687556352	0.340705556	-0.940563316	-0.142079136	1.573586608	-0.106742339	-0.396658652	-0.791678479	-0.159196103	1.388844491	1.015018583	-0.107550221	0.738094568	-0.135248016	-1.52764427	-0.007937911	0.72018997	0.656699843	0.089834321	-1.331401904	-1.565858617	-0.279680929	-0.908796994	-0.5245851	1.586480358	0.094075013	-1.154034982	-0.763622014	-0.543822628	-1.541010703	0.195229686	0.022276212	-1.623051988	-1.369174538	2.369405964	0.639969094	-0.369376712	0.204482691
YGR071C	-1.3369817	-1.445951388	0.050182812	0.677114465	0.706690281	-0.136611533	0.73134376	0.859959777	1.046827178	0.156215595	-1.684643615	-2.083976951	0.997271855	1.617402866	2.355371466	0.601445282	0.155930084	2.230802195	1.359350792	1.247422399	1.292494553	2.531166569	0.687364296	-1.215029656	-2.243453696	-0.111807465	0.707937287	-2.425645352	-1.302691791	-0.606783358	-1.597926992	-2.412514948	-0.194216289	1.430684645	2.050934583	0.665674953	-0.86661289	2.598715477	1.057059961	0.652162947	0.242005079	-1.834777613	2.02085281	-0.355473389	-1.993794098	-0.096755147	1.262259733	0.036643199	1.109242393
PAT1	-1.223151208	-0.960447784	-1.053093835	-1.071858838	-1.348910575	-1.237605754	-2.076316267	-0.88572163	-1.824679544	-1.776483436	1.308198576	0.53412529	0.466193325	0.05418997	0.371607242	1.187612322	-0.291913896	-0.523571887	-2.257018812	-0.235586238	-0.376414616	-0.20919389	0.001070303	0.264031351	0.067704419	-1.011409814	0.578628262	0.03822698	3.100397228	0.876930055	0.260787418	-0.209999546	-0.00560332	0.05896229	-0.105497504	0.940383363	-0.800459059	-0.006107552	-2.896279529	-0.908660519	-1.495767778	-0.738009144	0.206056546	1.945636661	0.6821312	1.689067014	-0.285025425	0.090311066	-2.754725297
OAF3	-1.385464114	0.886971354	0.176724695	1.3156201	0.300409555	0.250131937	1.405873756	1.513717685	1.310102461	0.330779158	-2.130378627	0.938821547	0.215447496	1.301955654	0.722970056	0.770081097	1.949633229	1.9429831	1.307300933	0.122488969	1.688621492	-0.543104196	0.104189107	-1.008450718	-0.712886465	-0.86362997	-2.459468246	-1.194117159	-0.546123339	0.688795141	-2.083900776	0.638078842	0.014746245	0.995516463	0.365020667	0.258528509	1.687180974	0.598814209	0.703471966	-0.477894136	-0.608941505	0.734915108	-0.172584228	0.22502693	-2.70175324	2.622751046	2.389711038	2.87692981	1.303907736
FLC3	-3.047478874	-0.606526411	-1.254369736	-2.915892639	-2.488895837	-0.39989288	-0.716990757	0.514041018	-1.967625559	-2.002595284	-2.48054094	-1.147887237	-0.916877692	-3.294306647	-3.542837748	-0.911008383	-1.173311724	0.123337364	-2.747823783	-2.061188423	1.057145904	1.058122645	0.563794935	3.151703232	2.850338919	0.898113767	1.110444394	-0.211059809	1.727181627	1.125220389	-1.672158944	-1.148207843	-0.776754544	-3.73814974	-3.236628576	-0.746205424	-1.3259827	0.144601162	-2.064386337	-1.583950554	-2.81422929	-0.930587101	-1.323179027	-1.71508113	-0.871876874	-2.059426995	-0.581044631	-0.774664953	-0.961271816
YDR089W	-2.081528924	0.1815909	-0.579352668	-0.350896152	-0.306256081	1.049805383	-0.999872053	-0.456562484	0.689400317	0.170365735	-0.850743943	0.202307469	0.108203748	-0.143642666	0.494748273	1.47887433	-1.041219288	0.521844917	1.18285423	0.754525505	1.414934119	-0.294695572	0.108525861	0.511853611	-0.6469105	-0.772299656	2.016106236	-0.163788394	-0.809753753	-0.703454356	-0.973065432	0.216369571	-0.418482114	-0.717967373	0.241671516	1.912799958	-1.752876965	0.348770042	0.82565883	0.939375735	0.158519462	-0.308657014	-0.81239604	-0.396854651	-1.523053285	-0.383209608	0.087698994	-2.676457037	-1.592889844
TYW1	-2.934833859	-1.645117491	-2.324146264	-2.562130431	-0.533826305	-3.318081056	-1.93757637	-0.665245421	-0.167186438	-1.950364021	-1.124995828	-0.039657334	-1.516561497	-0.837896457	-0.135231346	-1.813108177	-1.617747101	-1.381272999	-2.109477093	-0.565081266	1.710586222	-0.40579694	1.707763368	1.765775508	0.308866056	1.305810276	1.619783288	0.682931842	1.298282622	-0.315615786	-2.195200023	-0.22209587	-1.977388288	-2.039502284	-0.474911204	-1.810011663	-2.065253538	-1.07284073	-1.721663371	-0.778013328	-4.16664831	-1.070110115	-1.084078578	1.110602926	0.595213321	-0.926516515	-0.208153505	-0.757155207	-0.046456149
FIG4	-0.730077798	-1.763969035	-0.952640265	-1.016341674	-1.594917956	0.093299444	-0.873926904	-0.119224681	0.416093827	-0.627582314	-0.380512959	-1.203033163	-0.658139642	-0.717099407	-2.608340779	-0.159393928	1.029560864	0.302035165	0.13186895	0.050924541	0.762292604	1.037835834	0.606471076	1.093147325	1.688877496	-0.354982784	0.007854523	0.144779957	-0.413341612	0.37580628	-0.790926971	-1.142792495	-0.879594439	-1.22057674	-2.356476949	-0.05780762	0.177844852	-0.418769285	0.343226498	-0.198894471	-0.043773739	-2.531631741	-0.666042145	-0.944874229	-0.921841727	-2.403217246	-0.401955461	-4.26740323	0.199350896
HSP78	1.615714564	-1.984896186	1.924681527	0.02060384	0.108854556	1.028627405	0.409790045	2.405139052	4.445316753	0.526643975	0.220896587	-1.099595749	2.482592962	-0.107763394	-0.238072	0.484816892	-0.557583096	0.647411184	4.951866496	-0.098134973	-0.585082892	-0.602464984	2.020268428	1.444428109	1.404809755	1.644658926	1.369778277	0.718646386	1.924615251	0.737562439	1.376279493	1.250318188	-1.537712022	-1.220464084	-1.657924668	0.143680065	-1.679365527	-0.860513997	-0.736987157	-0.964639404	-0.866374497	2.049818229	-0.436114691	0.900329209	1.220345509	-1.719987128	-0.936848958	-1.193459227	1.339248191
PRY3	0.358830937	-3.059890092	-1.199967305	-1.956365574	-2.146065928	-1.796509038	-0.684486102	-1.153773221	-1.624943874	-1.031378662	2.135589551	-1.418441379	-0.582419634	-1.75643267	-1.350575938	-2.039715016	-0.092801532	-1.444362295	-1.458200584	-1.184776627	-1.456797973	1.267206004	0.322707633	3.12128761	0.932475919	2.25967589	0.024961121	0.74104404	2.799214976	1.158247095	0.944224449	-1.078670209	-0.752359218	-2.987145411	-1.384475562	-1.993477089	-0.541695521	-0.843786752	-3.097824711	-1.210358044	-0.641726941	-0.969902066	-2.777769233	-0.208189086	-1.013339298	-1.523472983	-0.074165993	-1.096211984	-0.852698625
UTP13	-0.558445098	0.91007096	-0.430290866	0.31575886	1.314613864	0.700019214	-0.371953285	1.289317148	0.573624079	1.549175077	-0.899124108	0.682313185	-0.583313224	0.6622512	0.844419553	1.245921354	0.966999381	0.8342825	0.960165972	0.798825971	1.028512846	-0.257662015	-0.190218428	0.365164575	0.121349011	-0.969517379	0.197475904	0.880246999	0.280685378	0.218149744	-1.209529469	0.567776432	0.135081162	-0.027032827	0.002680295	0.584611535	-0.595892674	-1.06247315	0.476909739	-0.165061667	0.209047437	1.495988923	-0.693949306	-2.31675014	0.312728986	0.335967713	-0.094921758	0.121704461	-0.383681061
PUF4	-0.927022486	-0.256930508	-0.35395786	-0.893729202	-1.248275349	-0.722875026	-0.200126358	-1.021660109	-0.997044325	-0.933815302	-0.663557883	1.99702158	1.295748908	-1.188237028	0.754232008	0.064108591	1.066291241	0.302361008	-2.439426478	0.317182957	0.795392407	-0.39256587	-1.315152331	1.435126894	-0.042031343	-0.169420002	0.160948927	0.695576892	2.751470632	0.497583759	-0.965232766	0.810127871	1.470672533	-1.449706848	-0.035989533	-0.185455611	0.959722859	-0.782734508	-2.319453112	-0.500327159	-0.211554706	1.758159264	0.63519386	-3.563204579	0.489280505	-1.981988572	-0.480027846	-1.909011357	-0.720418832
SPC97	-1.22592599	-0.599945283	2.500955687	0.98143078	0.550359744	0.549503367	-0.405345233	-1.153529007	-0.325303579	0.528814286	-0.794508424	-1.314861917	3.476500459	1.419981822	0.781825804	0.485100339	-0.310698145	-1.120969028	0.047182729	0.136540101	1.098697873	0.614485649	0.443397561	-0.730245042	0.64166001	1.29652533	1.685487561	2.47014145	-0.258199714	-0.146430813	-0.500359858	-1.143866658	1.786949071	1.15987429	-0.452230124	-1.087813729	-1.590893172	-2.048016682	-0.100138989	-0.323033239	0.18833048	-0.441145568	0.813117324	-1.098676431	1.328872452	5.460287186	0.461141764	0.170616627	-0.248389482
GIS1	-0.578670953	-0.029191037	0.879137192	0.597121458	-0.994877145	0.495981306	-1.191386439	0.891089132	1.811014492	-0.111196637	-0.812711242	0.263287422	0.805727314	0.971290167	-1.069555107	0.70186252	-0.90746894	0.565698456	2.296079	0.276223501	1.538608174	0.01397221	-0.635088716	-0.827984996	1.346842329	-0.507488075	0.715831516	-0.482563332	-2.087840359	0.082107427	-1.052344194	-0.043190359	0.818454881	0.725173494	-1.252727523	0.351951759	-0.557854381	0.943209398	1.767910048	0.157491991	0.573948839	0.98062874	1.375262181	-0.323481261	-2.16394976	0.762027379	-1.927972681	-0.334492831	0.218974806
PFK26	-0.405646785	-0.475103103	-0.078891251	-1.78197153	-1.202646115	-2.41248413	-0.500734389	-0.589696191	0.432151958	-0.948843264	-1.267215417	-0.159478935	-0.470340586	-2.045704189	-0.826677567	-2.499647741	0.732999116	-0.75773704	-0.869902065	-0.55572279	1.08067955	-0.127446079	-0.024821046	1.352868017	0.508305038	2.74277755	0.079654945	0.73008534	0.229882591	0.488711653	-1.333154271	-0.061370717	-0.455044059	-1.600286133	-0.684372978	-2.290221616	0.452958018	-0.799754287	-0.74775355	-0.472164019	-0.213677482	-1.398506482	-0.050591912	0.486294603	-1.447100295	-0.815259263	0.019630243	-0.058547295	-1.446758777
RAD54	-1.333197604	-0.75775796	-3.440648768	-0.838292409	-2.268965893	-1.758928222	1.574491488	-0.460574762	-0.432866017	-0.071484624	-1.085832442	-0.697552156	-2.52366113	-0.914999948	-1.973343172	-1.666643475	1.682443528	-1.280508829	-0.246027981	-0.481368753	0.187212205	0.773472215	2.101773157	0.498694138	2.17751544	1.933320593	-2.124300248	0.745105176	-0.275930307	0.250411638	-1.253901467	-0.926160823	-2.813558399	-0.857688259	-2.026921992	-1.714466874	1.545795792	-1.382973622	-0.288125596	-0.564734834	-2.27307102	-0.267384253	-2.434742578	-1.603130172	0.395529392	0.574779452	-1.2036336	-1.465637348	-1.418264242
HSF1	0.606454179	-1.066776404	-1.579216852	-0.03933841	2.013837647	-0.681901704	2.46812524	1.065087095	1.577281424	0.570746942	-0.640144316	-1.10232157	-1.183496115	0.257153118	1.570747626	-0.836301111	1.501041066	0.643894564	0.936672666	0.784927412	0.13470797	1.249426961	1.613393257	0.877591842	-1.546426009	1.349443694	-1.17050844	0.239018295	-0.947663802	1.046363402	-0.412374573	-1.11290635	-1.309844652	-0.589319004	1.738531661	-1.199308079	1.589487112	0.254145091	0.984720567	-0.692275499	-2.619097198	-1.135413416	0.523650161	0.710672694	0.138891518	-1.007235104	0.855875301	0.98185142	1.06005104
YNL313C	-1.050274051	-0.466753156	-1.905230671	-1.886878623	-1.759594165	-1.423491641	-1.529122243	-1.599830153	-2.609444898	-1.774038714	0.143886136	0.136076774	-0.72295216	-0.634024565	-0.812292022	-0.65579387	-1.796083983	-1.783049442	-1.336434309	-1.244283603	-0.803373045	-0.485996469	0.539309485	1.289718177	0.839384379	0.71460707	1.510949468	1.229806692	1.591430164	1.134923163	0.174263116	0.404511213	-0.70121452	-1.142104692	-0.74706298	-0.237674449	-1.508147371	-0.846825043	-1.354873104	-1.010060353	-0.592584452	0.768420455	-0.185351813	-0.730821056	-0.449335846	0.222855206	-1.097700537	-1.023552344	-0.459131621
HUL5	-0.152780405	-0.680496709	-0.8080015	-0.632832747	-0.777689224	-1.725403618	-0.898655057	-0.154454791	-0.473931077	0.033802381	-0.01259682	0.081006402	0.22533145	-0.408211391	0.260161366	-0.111143115	-0.172327294	0.014799867	-0.020887594	-0.020150206	-0.220097405	-0.120564681	-0.516492696	0.801358045	0.217089278	-0.043841736	0.180638846	-0.098399502	0.177443929	0.059152207	-0.112612016	0.158073757	0.449377874	-0.983877836	-0.234415826	0.0550428	-0.166406418	0.096117725	-0.477604085	-0.098706366	0.45358399	-0.279767892	0.548149617	-0.984305102	1.780219047	-0.737759543	-0.355968619	0.844827889	0.406713116
PSP1	0.503582737	-0.597163808	-0.121703288	-0.193147704	-0.329763091	-0.330798049	-1.188060266	-0.557658644	-0.027928565	-0.350184076	0.140759306	-0.493773142	-0.744196672	-0.160139568	-0.40683472	-0.669558267	-0.705016231	-0.874972929	-0.308403299	-0.180523159	-0.344040888	0.222438581	0.137334288	-0.422057412	0.179489368	0.245870573	1.342955268	0.461952305	-0.03234266	0.115952489	0.339547688	-0.405067943	-0.455878651	0.103282973	-0.331010069	-0.473671767	-0.829567517	-0.846669314	-0.226053834	-0.135513638	-0.462295919	-0.504573281	-0.467358904	-0.794508906	-0.880646496	-0.541593221	1.058514733	-0.445760741	-1.146957365
THS1	-2.648674553	-1.371862513	-2.17541844	-2.906916124	-1.593767926	-1.352541942	-1.641301539	-2.008946765	-1.656042931	-1.856184013	-3.386444033	-1.647319211	-1.774269505	-2.762350521	-1.82694542	-1.78288822	-1.923835797	-0.931946709	-2.494380396	-2.031675941	4.083554303	0.638274743	3.4340665	2.510648939	1.506817667	1.780653935	1.740807542	1.208947268	2.622376973	2.429169178	-3.360710068	-0.677242443	-2.316848369	-2.745993743	-1.821902678	-1.428582448	-0.537897734	-0.965874954	-2.49773726	-2.315938338	-0.964925679	-2.805982672	-0.130812455	-1.467675844	-0.450857223	-0.79578905	1.259668549	-1.05301271	1.663835962
MRE11	-1.193780032	-1.139152964	1.003315421	-0.93141818	0.654228753	-0.468535121	1.297108848	0.265155229	-0.960996167	1.843559645	-1.169796363	-1.919692726	1.064478804	-0.642980896	1.505994257	0.365184665	1.26853104	0.818194091	-0.80074274	1.72168598	1.061152146	1.450213382	-0.537653588	0.871585553	-2.02741096	-0.411927851	-1.475198956	-0.976890723	0.762660858	-1.559876611	-1.221894466	-1.866730131	0.743548236	-0.873485962	1.668575696	0.284853819	1.041645761	0.533885103	-0.939224393	1.557304831	-1.552101474	-1.169946502	1.098570997	1.023195106	0.429476162	1.528247518	1.281768278	0.834399693	-2.656566438
DEF1	-4.134671952	-1.127494079	-1.585217402	-1.486192877	0.086578935	-3.463574611	0.559850021	-1.198036003	-1.282999861	-1.17805911	-0.293572629	-1.885317815	-0.714095183	-2.043828589	-1.010491624	-3.939404962	0.246402564	-1.556690176	-1.806652353	-2.511955834	0.025531741	0.060263111	1.398663732	2.059994394	0.566413554	3.110391084	-2.204043675	1.591509139	2.135168338	2.288447492	0.237537339	-0.784629449	-1.577416441	-2.052790112	-0.510140671	-2.759664602	1.672415546	-1.739827054	-1.694262939	-2.756060633	-2.799497269	-2.169129938	1.204513083	0.388874962	1.690573366	2.461067228	-0.729685051	-1.67096313	-1.063169853
HAA1	-0.539511313	-2.10735954	-3.50229916	-1.962898736	-2.333978603	-2.407755605	-3.218833244	-1.913904365	-2.218218408	-2.030138546	-0.645493256	-1.6688265	-1.799163589	-1.181882828	-2.136609337	-0.999550009	-2.998459423	-1.498022571	-2.475259188	-2.292957614	-0.153523767	1.771316778	1.680505156	0.824467598	2.527207531	1.607225184	2.626998577	1.781124838	3.024511193	2.142594966	-0.581273463	-2.256985971	-1.685057708	-1.216582135	-2.233064953	-1.416195088	-2.886455246	-1.927915802	-2.407652882	-2.451499561	-0.275221672	0.037909821	-0.068823212	-0.711372936	-1.419374395	-2.515219803	-2.182505907	-1.769669397	-0.40631858
CHS6	0.366681097	0.601351971	2.39867084	-0.820338895	-0.351470127	0.069533892	-1.634811178	0.278619201	-0.374967163	-1.375796942	0.514482495	1.072400148	2.757998754	0.520260291	1.057146513	-0.656035976	-1.347686512	0.927830889	1.579829266	0.570837578	-0.578979944	-1.082025972	-3.76145861	-0.115915841	-0.619239404	0.219167482	1.796537296	-1.058793354	-1.961280914	-0.656957776	0.124596838	1.125921085	2.703806344	-0.191534889	0.420512442	-0.754556502	-0.885376363	0.976118279	1.096920916	0.118076684	-1.17718349	-0.418686616	-0.272334215	1.10457359	0.300588678	-0.436058215	-0.43146746	-0.882367523	2.370437016
SST2	-1.32019133	-1.131153761	-1.562648872	-1.901751155	-2.259729418	-1.124830621	-1.037411247	-0.195414985	-0.698220812	-1.982703348	-1.057199666	-0.723362158	-1.557064037	-1.025725415	-1.059947002	-0.309031955	-0.747336971	-0.227529502	0.172622687	-0.328986746	0.95492208	0.790939064	1.358897275	0.937467464	1.216721285	0.357227694	0.568869809	-0.12157022	-0.412223844	0.422686431	-0.910771608	-0.635188582	-1.415030784	-1.003577123	-1.388853057	-0.350167321	-0.609463921	0.113631513	0.180554111	-0.700568163	-0.636756155	-1.772411867	-1.933766361	0.08655624	0.515811562	0.422975907	-0.788157265	-0.905938326	1.907319694
YLL029W	-1.546018702	-1.554110998	-1.564479215	-2.458579322	-1.761620948	-1.044577012	-1.551294157	-1.701646925	-2.099975781	-2.37982042	0.321582647	-0.424807847	0.360223441	0.331786154	-0.380902702	-0.759640911	-1.00941851	-0.242162848	-0.203276795	-0.092279873	-0.772394173	0.771513929	-0.096822663	0.244220701	0.826150211	0.484162745	0.879557382	0.468018641	0.697253565	-0.011185761	0.388072684	-0.5470426	0.304049207	-0.204137226	-0.695670891	-0.385114977	-0.81426916	-0.516927217	-0.675689615	-0.078891979	-0.545386524	0.228225199	0.462864106	0.996373145	-0.849264064	-0.237810597	-1.113721646	0.006044782	-0.771633643
EXO1	-1.096403561	0.026711127	-1.405558789	-1.19713724	-0.928137962	-0.705847722	0.402211573	-0.438285453	-0.197529323	-0.481695039	-1.29277831	0.313372709	-0.609010504	0.081012903	-0.984264045	-0.261572313	0.383346832	0.139750164	0.367086563	0.740398889	1.414635193	-1.029469561	0.746695604	-0.191773803	0.549920668	0.280307557	0.102662084	-0.42364695	-0.674954752	-0.44118751	-1.133262905	0.612548277	-0.672380112	-0.049206832	-0.86986544	-0.251168689	0.51433021	0.050803097	0.402668657	0.575889086	-0.862976548	0.008301705	-0.036957336	-0.062827135	-0.790329292	0.130982661	-0.162351832	0.419964444	0.10506931
GCN20	-0.648962136	-1.209829528	-1.452140432	-2.809440707	-1.822222356	0.013244811	-1.244690462	-1.947722628	-1.218698469	-2.176697431	1.342226499	-0.05815042	0.729183161	-3.317546872	-1.762694643	0.435730161	-1.102890068	-0.945511535	-2.184162018	-3.275022202	-0.70652114	0.653291166	0.512115515	2.663728264	2.617674331	0.697340793	0.395810745	2.430538777	1.89012434	3.538405297	1.946200021	-0.281339109	0.023240922	-2.539430507	-2.865650757	0.809044059	-0.233061003	-2.258594236	-2.248276302	-3.223519773	-1.353397052	-1.75169919	1.777333065	-0.987081821	-0.126584187	-3.122494758	-0.35127127	-2.732962614	1.504986826
CCZ1	-0.216547011	1.72521396	0.517642996	0.800240655	0.354237589	0.446092684	1.059605953	0.549972077	0.196583241	0.944079942	0.971271652	1.276663005	1.513100255	1.648741257	0.951189747	1.503633708	2.072330694	0.743165468	1.614513669	2.152776739	-0.782139857	-1.044583278	-1.240631894	-0.887517095	-0.636951769	-1.335077597	-1.807256192	-0.720388149	-0.547415386	-1.844710033	0.614383617	0.683407969	1.23395355	0.564953117	0.544908743	1.399738293	2.129360421	0.763994047	0.884948406	1.962961143	-0.745293421	-0.13255349	-2.745239038	-1.292863338	-0.668601922	0.46241497	2.826120346	0.289446678	3.440763918
ARP5	-1.024187358	-1.045700148	0.17332273	0.074725903	0.751228367	-0.658639103	0.385719906	-1.195561863	0.510914932	0.498086842	-0.76886393	-0.460790035	0.315305133	1.245122366	1.539074898	0.243190965	0.544288392	0.117025727	0.993037411	0.791206686	0.452981353	0.609836528	0.337952632	-1.033880617	-0.955961202	-0.135826063	-1.247461982	1.282616125	0.839639262	-0.358147129	-0.754664485	-0.216264452	-0.481550769	1.894461696	1.30887655	0.027944181	1.393979652	-1.214036152	-0.154180829	0.638489598	-1.138514739	0.366098571	0.611260658	-0.701722717	0.573543243	-0.147061257	-0.604425985	0.509667845	2.183917657
HDA1	-0.438032248	0.283864937	0.929632399	1.44234465	0.102646428	-0.280314953	0.637257964	0.257094162	1.008847353	0.732025832	-0.112276993	-0.05552471	1.05994082	1.364308906	-0.430750109	-0.169533836	1.149886752	0.330573352	1.142648556	0.429822548	1.261709444	0.249490574	-1.214329117	-0.744870627	0.862440159	-0.100971021	-0.675748903	0.485341508	-0.677623106	0.109126218	-0.610961754	-0.19286563	1.435304355	0.976222011	-0.625054191	0.244863848	0.59780996	0.354705637	1.154182847	-0.021895513	1.494920659	0.551077553	1.262053002	-0.77326796	0.054381861	-0.741880776	1.006017439	0.178400597	1.73865885
TEA1	-0.232312241	-0.707664852	0.457123576	2.14667377	0.889065276	1.67194458	0.191556498	0.282057493	0.167239898	0.785456424	-0.479959067	-0.875542192	0.190839442	2.83626357	1.359952207	2.026037304	0.772344519	0.920364641	0.572962915	1.47024429	0.122372658	0.586792677	-0.056135463	-1.765506849	-0.57330022	-0.85831672	-0.504595707	0.37957292	1.070123028	-2.039513444	-0.193817177	-0.622275278	0.102130804	2.914709115	0.738201268	1.243155567	0.544183374	-0.523916252	-0.748338992	1.588354488	-0.260560152	-0.997356466	-0.944730328	2.542663532	0.492070601	0.832437053	0.284385938	0.785387561	1.036745223
SEC39	-1.282828781	-0.556595449	-1.178287296	-1.366911046	-0.711759745	-2.336069392	-0.467509604	-1.779297118	-1.407022275	-2.322591217	-0.275414163	-0.127550748	-1.090033935	-1.401559384	-0.794471667	-1.526346412	-0.643588631	-1.602920049	-1.900431528	-1.540679153	-0.154707672	-0.016981193	1.299293039	1.18864249	1.26679102	1.826778038	0.968361582	2.003410044	1.911847564	1.293530062	-0.46260137	-0.53696007	-1.392759446	-1.481787433	-1.414194003	-2.608476212	-1.145621655	-2.28622957	-2.361186926	-1.634115104	-1.272946685	-1.392579304	-0.815592064	-1.036269181	-0.620331083	0.731884991	1.510610551	1.180941407	0.677060388
AVL9	-1.706475575	-0.820710604	-1.055829978	-1.765576028	-0.924824147	-1.033812705	-0.734210519	1.114773317	-1.550428309	-1.77557839	-0.494454629	-0.204412284	0.447598211	-2.091081871	-1.197002113	-0.572720823	-0.653942861	1.359974907	-0.845901525	-0.515711491	-0.265793057	-0.344297268	-0.323859507	2.217825356	1.184835944	0.134189277	0.746384258	-0.503446666	1.990284185	1.047434669	0.226307805	-0.096026735	0.268693663	-2.990171867	-1.745700643	-0.32328394	-0.58591112	0.687221089	-1.882747225	-0.796328689	0.181395538	-0.035261454	-2.914899036	-0.877611329	-1.08021407	0.747012614	0.748769576	-0.178851804	0.170700346
PRD1	-0.57849838	-1.553947716	-1.660534115	-1.289486832	-1.291187963	-1.295439479	-1.327863408	-1.44335613	-1.324725903	-1.660535905	0.83380568	-1.198576745	-0.439517686	-0.870233386	-0.85669623	-0.496140287	-0.392078961	0.353424649	-0.822143798	-1.876450071	0.53416611	1.238639716	0.779497998	0.685804281	0.85126737	0.446682099	0.149284746	-0.02302927	1.096643771	1.716484805	0.096477727	-1.340398056	-0.730044804	-0.739126965	-0.880262261	-0.430853467	-0.309939605	0.050302888	-1.08676015	-1.549612026	-0.435312666	-2.466299111	-0.283254719	-0.846886431	-1.043113891	0.097191708	-0.361257535	-0.835987923	1.219716568
DOA1	-1.177160126	0.612122656	-2.146831023	-1.504508561	-0.978087806	-0.839552465	0.038948797	-0.816392205	-0.715669546	-1.030735081	-1.121805285	-0.332920465	-2.066776323	0.555907087	0.318146995	-0.722380238	0.296875257	0.186212887	0.228413634	0.268299644	1.082685529	-0.611194146	1.815731778	-0.112104949	-0.098559069	0.683079059	-0.600848532	0.55324621	0.789568665	0.410275205	-1.346620829	0.389653575	-1.8175191	0.265655463	-0.155500801	-0.769522967	0.293177705	-0.783816237	-0.416822398	-0.240763311	-2.668619133	-0.077245481	-0.29916009	1.973507525	-2.430062356	0.164235129	-1.853190907	2.265508294	2.468584942
RRM3	-1.0288511	-0.922609441	-0.474289251	-1.167343552	-0.023877197	-0.186631007	0.891177712	0.076372055	-0.399615322	1.090358394	-1.024209633	-1.207897899	-0.372025049	-0.631785862	0.040825153	0.253903932	1.304661412	-0.314947205	0.047989399	1.045335591	1.01756399	1.270148828	0.34611332	0.543432975	0.315193798	-0.200437084	-0.35258198	0.389458705	0.215905526	-1.722265089	-1.224542097	-1.379577213	-0.347337037	-0.690590635	-0.169515325	-0.199531517	0.329680769	-0.229147278	-0.520959986	1.117929873	-0.319637392	-0.985133537	-2.27783426	-0.564162327	0.65558315	0.713161934	2.255748779	0.619257835	0.536920192
RAD3	0.209428416	1.176350303	0.184051883	1.573861755	1.865354067	0.21717004	0.320139418	1.704609177	1.872651495	0.830508888	-0.099159805	0.715044745	0.215914544	2.467553329	1.669324601	0.297005396	1.119672803	1.312253539	1.045646988	0.613652712	0.195269127	-0.307092543	0.824325432	-2.638535496	-1.499162454	0.722666041	0.107861199	-1.591450533	-0.95361405	-1.150092185	-0.169207975	0.173621406	-0.541688566	2.660378009	1.791097654	-0.562145202	-0.380844123	1.401526055	0.737555437	1.343559666	-1.221442962	-0.29913616	0.735454917	-1.129758358	0.267438541	-0.163259757	1.768461942	2.055130805	-1.026079349
APL2	-0.165401511	-1.117164758	0.64272489	-0.553316307	-0.35910862	0.208122115	-0.071570688	0.267147192	0.019899406	-0.976625655	0.928782724	-1.120982801	1.227977306	1.73182201	-0.530658855	0.583403166	-1.566186372	-1.037691087	-0.952888753	-1.062313747	-0.984962624	1.262858247	-1.09692636	-0.73041001	1.742885127	-0.904081539	1.573194619	2.21088964	1.67117858	1.950166029	0.489133147	-0.821761977	0.522516556	0.996071341	-2.342493533	0.444108642	-1.897155364	-2.435088716	-1.288593055	-3.083632169	0.621066186	0.54673185	0.456586439	2.79294786	0.254705085	1.436173072	-2.317894444	1.165173215	-0.363062357
SOK2	-0.197259878	-2.191837637	0.739920073	0.48088013	1.070608225	-4.233311298	0.642949033	-1.157438523	2.601307	1.692816586	0.184454353	-1.843847323	0.595993507	0.471517571	1.112443143	-3.410245235	1.023706284	-1.725421836	2.855300452	2.14802562	0.144380108	2.448684559	-0.112826369	0.199439209	0.225977758	4.864716302	0.831915393	2.489062795	-1.448155306	-1.196519756	-0.23529878	-2.774858	-0.245551027	0.641867452	0.379447994	-3.876425806	-0.386256077	-2.804253272	2.377894185	1.855946062	0.882646958	-0.295364726	0.364713792	-0.822465902	-0.358748048	-3.58033003	2.046010057	-1.349601725	0.566979099
IML2	-0.458760438	-0.603805571	-1.393489119	-0.628614681	-1.347523564	-0.718162836	-1.515695123	-0.920544251	-1.670815254	-1.647035773	0.007991392	-0.551573513	-1.631659662	-1.366879128	-0.65595428	-1.167483816	-1.568966041	-0.798491312	-1.776519397	-0.534793811	-0.126635388	1.042642195	1.352815729	1.832546972	0.625639842	1.258504614	1.835512739	1.48968773	2.913230871	1.738048718	-0.558461892	-0.549468647	-1.398770707	-1.504138802	-0.812164279	-1.643125707	-2.496959294	-1.064381013	-2.307242468	-1.244025496	-0.425303563	-2.061390002	0.273712707	-0.505868684	-1.133098918	1.118412879	2.306508521	0.775236471	0.978377335
SPC98	nan	nan	nan	nan	nan	nan	nan	nan	nan	nan	nan	nan	nan	nan	nan	nan	nan	nan	nan	nan	nan	nan	nan	nan	nan	nan	nan	nan	nan	nan	nan	nan	nan	nan	nan	nan	nan	nan	nan	nan	nan	nan	nan	nan	nan	nan	nan	nan	nan
ELP2	-1.929252662	-1.199885906	-0.68723452	-2.020844488	-1.776752234	-1.920778036	-1.215584051	-1.673947309	-2.342695419	-1.261998499	-0.239622184	0.701848586	-0.781175424	-1.910113988	-1.860035958	-1.388236948	-1.510481161	-0.924251369	-4.524063343	-2.956492761	0.296985831	0.426243925	0.894170926	2.246020418	1.812286904	1.499600031	0.888776595	1.303656414	4.712702968	3.710927318	-0.428442144	-0.034768006	-0.855267415	-2.623795802	-1.738885001	-3.041648521	-1.104869678	-0.842645589	-4.544405636	-3.143923779	-3.209180028	-2.415406841	0.502902879	-0.637188324	-0.49644475	1.504189011	-1.421975222	-3.561096117	0.823026966
NAT1	-1.086220427	-1.047119384	-2.505212202	-2.343744693	-1.102430245	-1.916552294	-2.490660206	-2.364894428	-3.24981228	-1.968230688	0.303397808	0.168204128	-2.381820921	-0.903886146	-0.370067445	-1.195379562	-2.754275574	-2.16098973	-1.678754079	-1.037088417	1.001202508	0.810878985	3.419833403	1.609288881	1.226609069	1.653698683	1.553603294	2.42177521	2.460009969	1.052621001	-0.759404894	-0.737570357	-3.459007878	-1.423674313	-0.377924811	-1.699467326	-1.57301114	-2.434797229	-2.771557705	-1.065428185	3.460219084	-0.101452487	-0.561913444	0.173710362	3.014333832	-3.487076466	-3.729112498	-0.891193654	-1.527135704
SOG2	-0.467949213	-0.998949289	-1.577387434	-1.114760001	-0.69859871	-0.443009672	-0.109991932	-0.429448601	-0.705016685	-0.643529801	0.03441857	-1.344401434	-1.79405394	-1.438213181	0.041765021	-1.638702778	-0.370278219	-1.966213362	-1.146490714	-0.473200194	1.088828799	1.361373959	1.524559099	1.462448088	-0.643826902	2.152030623	-0.128680065	1.228573103	0.867270974	-0.467144412	-0.041958485	-1.503236004	-1.57164278	-1.477620169	0.129567067	-1.279450522	-0.179499718	-1.708348796	-1.008418137	-0.437884578	-1.094788895	0.157182868	-1.573819673	-0.652606919	-0.004422866	-0.889968631	1.053979437	-0.630892428	-0.999872065
COG4	-0.017681843	-0.081778261	-0.700885619	-0.271673973	0.087075843	-0.05974477	-0.640070635	-0.426131284	-0.2763072	0.104262724	-0.055912228	0.51818127	0.127452196	0.079371598	-0.558602334	0.227285044	0.227721635	0.152942538	0.42197153	0.64648213	0.058112097	-0.038078115	-0.102984544	0.196706394	0.175094431	-0.566360618	-0.340513832	-0.375847676	-0.455880594	-0.560730859	-0.30184151	0.143758595	-0.023297506	0.005849542	-0.674525685	0.20732312	0.285981245	0.190422057	0.40772582	0.516138557	-0.61329135	0.003318779	-0.943454207	1.178339437	-1.161490043	0.271476939	0.743731819	-0.114435518	-0.157690874
VPS16	-1.76124317	0.784281559	1.039634685	0.534950719	2.573105158	0.498692242	0.085977759	-0.858457387	1.55247746	0.789492099	-1.847946387	2.479904124	2.183566787	1.424498988	3.194167965	0.296086161	1.405948386	0.298683398	1.218530915	1.438197488	3.505751618	0.305988811	-0.736505201	-1.110054732	-2.719029153	1.188540689	-0.326741348	0.011572279	-1.317441769	-0.778743772	-2.238915959	0.652299942	0.813691678	1.434820138	2.793105117	-1.277001476	0.550253864	0.332270235	1.104709172	0.95101437	-1.127192388	0.882877825	-3.170913813	0.248275211	0.727688509	0.065093302	-1.997077031	-0.564853929	-0.869253263
ARG5%2C6	1.111440376	0.383986013	0.973391076	0.8686499	-0.359454423	1.282004847	-0.729107834	0.888320139	0.448410547	0.087586161	1.093469381	0.170181275	2.493311798	1.869840389	0.424470032	1.521911111	0.962497537	-0.235317607	1.392637904	1.018549671	-1.823326595	2.414289196	-1.373483472	-1.337026432	-0.119717475	-0.90129993	1.875693635	2.495484686	-2.12506077	0.601320538	2.831629821	-2.302844315	1.865946563	1.551018442	-0.057195399	0.19036935	-1.768203583	-3.235759163	2.034279923	-0.208470304	1.733302451	0.678779873	-2.875355082	-1.607590937	-0.739313443	0.11806484	1.187090157	-0.999329759	1.5752806
SWI6	-0.033761897	-1.72600995	-1.14240779	-2.254147371	1.66865967	1.539467767	1.507459196	1.329195712	1.682735359	1.900223525	-0.676548829	-1.197189534	-1.350418702	-1.611478811	1.836163267	1.960179226	2.063849528	0.704091528	1.157288572	1.786666103	0.383544881	1.686667008	1.274802505	1.794272456	-0.987396872	-0.813541508	-0.745637531	0.292645449	0.117287134	-1.616032612	-0.596494209	-1.627259254	-1.24824044	-1.597403492	1.420211678	1.245989646	1.183533144	-0.167074326	0.846418231	1.382889203	-1.437338872	-1.201457704	-0.617962891	0.120601286	1.069125457	0.760324616	3.187512814	3.821103169	2.038108463
SYP1	0.244216841	0.578525395	-1.748104073	-1.34227375	-0.991086476	0.019183228	0.233875047	0.983278841	-1.319639776	0.021614797	1.585950307	0.369260482	-2.020312824	-1.620340132	-0.958033299	0.956474507	0.786507515	-1.488920061	-1.057523042	0.827817012	-0.799612919	0.46797144	2.08812238	2.14698268	4.344510353	-0.674243091	0.146417528	4.104489532	0.590956356	3.440124457	1.393940444	-0.914673664	-2.158938814	-2.663402081	-3.937998582	0.374114836	-0.384006004	-3.654431259	-0.59540522	-3.348297428	0.59482271	-0.283884706	1.007474529	1.082457872	1.394594667	-0.82843567	0.147554513	4.436306519	-0.188276103
YRR1	-1.706707159	-1.146072263	-1.441208545	-1.100821112	0.447107565	-0.577570557	0.012843847	0.956533766	-0.727995531	0.526343769	-1.406783773	-0.910554516	-0.885280243	-0.687235087	0.651508156	0.003628338	0.622890089	1.741890372	-0.511474417	0.795674359	1.587057657	0.733528162	0.971912192	0.873536074	-0.379928337	0.121745966	0.265044512	-1.328672625	0.627180453	-0.54957298	-1.401647273	-1.006133004	-0.908226909	-0.762630249	0.529802392	-0.442594165	-0.510189424	1.080106904	-0.694002801	0.771723002	-2.231597892	-0.050435663	-0.519856253	-2.081926902	-1.136604577	0.379094021	1.698170738	2.973572957	0.403868549
PUF3	-1.131912934	-1.061846746	-1.446855235	-3.455431557	-0.996976075	-1.684356583	-0.715277521	-1.971258568	-3.014097214	-2.371601612	0.510673064	-0.788377918	0.755609473	-2.787119588	-0.047974046	-0.752929257	-0.800049214	-0.484358709	-1.009277939	-1.147071754	-0.747567453	0.6872372	-0.157213798	2.519002808	-0.564399275	0.336837027	1.213318723	1.270695295	1.348524759	0.775485567	0.561969909	-0.919031155	0.405142923	-2.858784928	0.209351403	-0.778041148	-0.971591476	-1.096933759	-1.441635313	-1.379923931	0.638139812	-0.144375195	-0.638616736	-1.409327115	0.811807417	-0.158704912	0.339996281	-0.927990047	-1.859811126
NIP1	-1.122725996	-1.954808566	-1.155843513	-1.701060917	-1.351595161	-1.175130706	-2.283275718	-1.451169268	-1.531555616	-1.311520229	-0.742354359	-0.642063399	0.04186985	-0.371688661	-1.351798348	-0.636722632	-1.27591208	-1.629395194	-1.682816577	-2.765022318	2.132889692	-0.019629153	1.158863629	0.779188433	1.378261426	0.85057714	2.145033408	2.032288525	1.987915753	3.127635778	-1.518908764	-0.040725461	-1.061909682	-0.67621832	-1.510962223	-0.685899009	-2.588806341	-1.942427291	-1.902087198	-3.290972503	-0.420859236	0.237304404	1.27293869	2.744915485	-1.524042629	-0.57310942	-1.629035749	-0.698355411	-2.983102597
KEL2	0.314778052	0.123962321	0.35190222	-1.189930058	-1.487809523	-0.393848161	-0.511359981	-0.731513787	-1.190754881	-1.507832293	-0.2802955	0.065299879	-0.677652961	-0.885532659	-1.426458778	-1.243590727	-0.330195047	-1.002967584	-1.568325398	-1.106630407	-0.867263834	0.460579407	1.112407527	1.052924838	1.821197991	1.0894067	0.889106778	0.989280721	1.363667141	2.02302989	0.65291984	-1.295357372	-1.007287354	-1.177678226	-1.562157826	-1.385105499	-0.653714692	-0.926821926	-1.578463408	-1.595810054	-0.70641479	-0.490479854	-0.295694041	-0.700310304	0.379037548	0.120570592	1.208042722	0.726500928	0.30585296
YPP1	-0.202697994	-0.556142034	-0.739036317	-1.021937012	-1.192628345	-0.897830174	-2.472032365	-1.952138769	-1.766569773	-1.472485064	-0.989761301	-1.297192478	-0.993442364	-1.43337832	-0.996876981	-0.638138027	-1.806354117	-1.55933892	-3.14559261	-2.376005951	0.42175086	0.681310202	0.993559511	1.384619327	0.750248692	0.854437729	1.593870495	1.403764165	3.179750226	1.796069521	-1.176433115	-1.289868317	-0.874892236	-1.726502108	-0.902699196	-0.681393708	-1.916114141	-1.390386854	-3.099501195	-2.459822827	-0.885445268	-1.548105703	3.130211905	0.707215265	-1.133489704	-1.064766466	-1.914218201	-0.430809163	-1.007778914
RNR1	nan	nan	nan	nan	nan	nan	nan	nan	nan	nan	nan	nan	nan	nan	nan	nan	nan	nan	nan	nan	nan	nan	nan	nan	nan	nan	nan	nan	nan	nan	nan	nan	nan	nan	nan	nan	nan	nan	nan	nan	nan	nan	nan	nan	nan	nan	nan	nan	nan
SCH9	-2.919085837	-1.258410836	-0.023476079	-0.133283016	0.043322467	-2.762328853	-0.710181936	-0.655995848	0.033873864	-0.946361471	-5.115041591	0.05299538	0.209639155	0.522173051	1.964412017	-0.482655467	0.417753027	-0.385324999	1.955813565	2.00354312	2.397425884	1.50518573	-0.069746382	0.345171524	-1.603336242	2.522038712	0.643488833	1.275933506	-2.316870321	-0.734887413	-4.001484204	-0.536066249	0.058526394	-0.065610345	1.341231166	-2.425944908	-0.342916898	-0.968498052	2.050989571	1.658440329	-2.472665172	-0.888982792	-0.70487944	0.147421309	-0.772855183	-4.513416265	-0.513911629	-2.390610938	-1.192729678
RRN6	-1.153926134	-0.840802286	-0.640725591	-1.09908716	-0.621820248	-0.611682617	-1.879964105	0.357134806	-0.825408571	-0.652413789	-2.297152027	-0.996960497	-1.21581457	-0.706326707	-0.732845033	-0.384787417	-1.601297387	0.361480279	-0.446354251	-0.800334335	1.822789844	1.088803966	1.3523515	0.895905961	0.423398571	0.119634993	2.056690869	-0.833357312	0.901736787	0.620135521	-2.692715402	-0.955985068	-1.487275521	-0.8337604	-0.681247683	-0.276850711	-2.254107317	0.225007078	-0.68663735	-0.693583027	-1.580111996	-1.302493266	-0.725843048	-1.00065028	-2.116022429	0.176923314	-1.311566752	-1.338693363	-1.478898998
HSL7	-0.828413607	-0.088593009	-1.113733656	-1.395917801	-1.156585773	-1.28539383	-1.321857908	-2.106369468	-1.025545285	-1.477256952	-0.20537256	-0.696947407	-1.298333865	-0.38511714	-1.756914528	-1.748980331	-1.988607345	-1.875793892	-0.468421916	-2.287786022	1.711805502	1.768015161	1.961777989	0.742781819	1.780969971	1.710601092	1.316967785	2.219459754	0.641322701	1.719146711	-1.219778296	-0.719333565	-1.731840131	-0.564037223	-1.643152708	-1.92587694	-1.331796145	-2.017373503	-0.341570589	-2.524032884	2.636216791	2.830363046	2.272825478	1.826761139	-0.829098754	1.327929777	0.487646134	-1.166501693	0.040467901
UTP14	-0.683163026	1.732310592	-0.30299227	0.444125387	0.213041149	1.360073798	1.093641799	0.058306786	2.109834737	0.480576811	-0.77049791	1.301143496	-0.916445668	1.250667668	0.329567094	1.504095929	1.882415102	0.894638235	1.579780116	0.319795979	0.420330971	-0.607272743	1.6181455	-0.184462924	0.655173685	-1.470406015	-1.296018769	-0.021722673	-0.69501738	0.732279413	-0.697465499	0.818521534	-1.557375865	0.250534315	0.16892844	1.598639828	1.737572993	0.17788157	1.534264254	0.107633906	-0.319898132	-0.581936944	1.44832573	-0.076494608	-2.132213426	0.207050296	0.116428569	1.576296404	1.32728724
MBP1	-0.701834705	-1.710058081	0.247659615	0.747306669	1.017145228	0.672275616	2.776035563	1.365374249	0.236368855	1.171707571	-0.585832697	-1.553437541	0.856183295	0.733404201	1.197172905	2.111259275	2.251644853	1.21172876	0.052754597	1.29517383	0.93995313	1.002194075	-0.725566831	-0.214892298	-0.925211471	-0.510842046	-1.423475539	-1.223133301	-0.546245892	-0.568733044	-0.891685019	-1.280849846	0.620992905	0.212140257	1.111584842	0.713571184	1.841064554	1.329347412	0.701707726	0.645292834	-0.505844383	-0.803156185	-0.496045576	-0.678806522	0.656784038	1.603507382	0.252199593	0.078820828	-1.319509367
PMS1	-1.078935729	-1.177832047	-0.309152816	-0.862275906	0.037319571	-0.927456968	0.532880147	0.991796462	-0.529208071	1.294880879	-0.669203613	-0.908440164	-0.363878723	-0.987216259	-0.352499944	0.049972126	1.156406817	1.267539178	-0.01694225	1.57926539	0.467432187	0.818799568	0.249465295	0.697152848	0.201448218	0.37582267	-0.58189666	-1.104506592	-0.186971708	-1.147814368	-0.490202549	-1.132817885	-0.415552007	-1.00977212	-0.366602637	-0.455940565	0.697570118	1.193657998	0.021220575	1.194844521	-0.627487513	-3.022807477	-0.322532865	-1.343849843	-0.407944458	0.25623721	1.361111228	1.126965455	-0.254933092
USA1	0.262873504	0.303648359	-0.854083944	0.426937788	-0.546061912	-1.203442717	-0.829207404	-0.516339339	-0.881171208	-0.786872504	0.577538904	0.851603268	-1.627157006	0.463221238	0.417596411	-0.612914207	-0.193121355	-0.079608997	-0.921667374	-1.556923734	-0.477819498	-0.514184551	2.626362644	-0.276792946	-0.258845077	0.898612572	0.519487226	0.60864163	2.050212871	1.870532519	0.244739633	0.211056011	-2.106291755	0.415299944	-0.004761956	-1.142397848	-0.759062214	-0.390145321	-1.374535181	-1.859660973	-0.633856488	-1.490510212	0.411869795	1.444600652	1.024434927	0.622834198	0.801623916	2.34059711	2.613674286
UBP3	-0.582050554	-0.746573224	-0.974509328	-1.200928729	-1.245661723	-0.704555337	-0.585150847	-0.698977099	-0.914296243	-0.374039959	-0.288727875	0.095597628	-1.593973872	-1.05686908	-1.094518484	-0.181031423	0.448151325	-1.219789303	-0.148257492	0.725238478	0.453099174	-0.075066264	1.604056217	1.289423641	0.744657292	-0.207827048	0.118042514	0.650291681	0.264293933	-1.175572144	-0.397689377	0.1515426	-1.641274374	-1.233047056	-0.518934435	-0.309419297	-0.149416124	-1.297591061	-0.11294731	0.974585425	-0.006440058	0.543185213	-1.367022665	-0.441171691	-1.450399581	-1.061175239	-1.226814359	0.859491097	1.006715916
EFT1	0.957284509	0.181661595	-0.838716938	-1.564457312	-1.069643998	0.134295082	-1.099237871	-1.291007636	-0.796910623	-0.935774572	-0.645665474	1.72886304	-1.48118787	-0.347637642	-0.787021109	2.236869964	0.134996627	-2.975189516	-0.579458129	0.325701153	-0.172625372	-1.758669258	0.572809222	0.877962223	1.58704406	-1.393131479	-0.346536932	3.693168983	0.206521542	-0.824797788	0.148730352	1.89409877	-0.766080747	-0.665475557	-1.533740186	1.340015501	0.31602186	-3.18151358	-0.25511555	0.283811375	1.191863914	-3.195819613	-2.367286728	-0.053070649	0.36239675	-0.733051561	2.450862614	1.348601012	-0.746562621
SKG6	-4.518779384	-0.613987895	-0.539779358	0.157700446	-0.431068904	-0.654487866	2.07569282	0.46386385	1.138968515	1.338591344	3.120499833	1.211942462	-0.663440688	0.282359323	0.865040348	4.903831887	4.484403535	1.093440448	3.648990088	2.658869545	14.23929096	1.948319277	1.432104271	2.140606571	0.371416485	-0.847246341	-4.641759583	-0.179030727	-2.102577955	-2.54141693	-12.36979668	-3.209705694	-2.743347483	-1.724683045	-0.756320105	0.668437458	4.952754769	0.632086876	3.37807129	2.092312763	-11.1475861	-5.048193863	-2.678407818	-3.525854592	1.721600283	4.445828812	5.279654942	2.5766353	-2.705304477
PPZ1	-2.173113521	-2.855398083	-1.371596628	-1.531984891	-1.822978337	-1.533253686	-1.665544774	-2.031499158	-2.994588358	-2.537058428	-0.416601578	-2.119720996	-2.652753036	-1.737045951	-1.776075644	-1.073125929	-2.126383664	-3.01632479	-2.853875778	-2.481580572	0.489906434	1.758628611	1.811615467	1.797178631	2.166759486	1.391526112	2.03694579	3.576560852	3.28857676	2.685633756	-0.746766782	-1.778618298	-1.755509081	-1.93655198	-1.881295262	-1.421910264	-1.848775941	-3.111389569	-2.679406314	-2.379664324	-0.208314099	-1.714625819	-1.163527564	-0.774750308	0.133891532	-0.490224436	-0.066537488	0.30036922	-1.011327608
CTF18	-1.819336671	-1.432616382	0.216300359	0.150812635	0.454574075	2.54159264	0.794194201	-0.29729037	1.415754351	2.029964594	-2.373151223	-0.939458525	0.984534767	0.57967064	1.865844877	3.772338499	2.235816207	1.488484214	2.532216075	3.370700078	3.012259455	1.274045294	-1.01074473	-0.536308835	-1.192964107	-2.103865708	-2.515482928	-0.630748814	-1.908027863	-3.594298051	-2.887586572	-1.107263295	0.580394139	0.428870956	1.413524023	3.44857692	2.901106767	1.079338476	2.395970373	3.305441249	-1.20970567	0.981078222	1.517430248	-0.244132055	0.21447667	0.832342987	1.231202254	0.903411449	0.899509844
FAA4	-1.340790494	-0.429561274	-2.5777655	-1.719966383	-2.018856134	-1.482572598	-1.574942545	-1.047089484	-1.835200476	-1.8154805	0.694896461	1.805746959	-0.245791162	-0.518186776	-0.732326581	-0.300970716	0.818016365	-0.250402776	-0.635019299	-0.098071238	1.345954619	1.617887133	1.983684364	0.601909541	2.59691113	1.347739282	-0.492253277	1.507078531	2.520404792	1.842744902	-1.55243422	-0.691841674	-1.892090594	-0.858560769	-2.141796434	-1.506449648	0.871251734	-1.200441669	-2.739455004	-1.258257938	-0.017541829	0.808237956	-1.02573341	-0.898357903	0.087890592	0.812734811	0.16716412	0.099607754	-0.105609149
GYP7	-1.628339774	-2.034706065	-1.576617564	-0.642559491	-0.905635714	-1.041968641	-2.599347347	-1.397293776	0.067946471	-0.030785508	-0.449125164	-1.413035474	-0.988616132	-0.111916406	0.21611715	0.120423409	-1.035603463	-1.546965266	1.188208522	1.322154557	0.606884711	2.024208636	1.439166181	0.253170107	-0.255927391	0.142327836	1.344170181	1.354074318	-0.592084242	-0.875770548	-0.773088509	-1.801638907	-1.492859535	-0.185787459	0.068645868	-0.08000269	-1.746234583	-1.615907474	0.536379239	0.74552518	1.280294048	-1.983314418	-2.240760356	0.382877338	-1.039218314	1.7614023	2.34372046	1.276738187	0.154147976
GSG1	-0.665343825	-0.72497387	-1.57550635	-0.618676897	-1.107487939	-0.496035639	-0.776089085	-0.703120019	0.352246993	-1.107352311	0.710919404	0.531511924	-0.70292602	-0.282979156	-0.768776652	-0.186080095	-0.527432507	-0.517261219	0.190900879	-1.195754307	-0.154590338	-0.256757034	0.584246331	0.042142693	0.731476174	0.022686166	0.11469618	0.08526404	-0.500513291	1.223869986	0.478312403	0.20521579	-1.370501482	-0.210530321	-0.772100355	-0.097699891	-0.565361645	-0.300952629	0.349731867	-1.536154863	0.201279012	-0.422600256	-1.924881566	0.075414597	-0.996870151	-0.27584981	0.328217543	-1.310355589	-0.193821906
MAD1	-0.767703879	-1.524852852	-2.584010499	0.33417854	-0.017734332	2.440753067	0.769818125	1.116933676	0.614278533	-0.748177898	-1.64922023	-1.023835642	-1.545018412	0.376867061	-0.207588909	3.856484033	1.258127572	0.280776223	-0.166371443	-0.629508946	0.986159561	1.418647185	1.743521749	-0.247367645	0.461772835	-1.975319556	0.006160505	0.853628912	0.593172118	1.215769542	-1.276592936	-1.078802674	-1.484156343	0.437545795	-0.267097694	2.000862692	-0.193433446	-0.36695356	-0.445967797	-1.334684106	-1.394708113	-0.488185778	-0.873294332	1.946808897	-0.712536161	3.501023591	2.192832327	0.79326751	0.835363652
GTB1	-1.733582744	-1.119778279	-1.371843079	-1.502238253	-1.740839123	-1.573468447	-1.816825373	-2.242392031	-1.877343956	-2.588504777	-1.035335527	-0.393497877	-1.472970197	-0.699133974	-1.258435448	-0.635456607	-0.828846128	-0.833454629	-1.573771247	-1.366035201	1.378323716	-0.352953657	1.523229692	0.60108166	1.404304509	1.27095963	1.117688412	1.002422997	1.433431446	1.544215971	-1.282719929	-0.361150078	-1.602033283	-0.83635055	-1.924187826	-1.295930621	-1.502719753	-1.392503156	-1.667248966	-1.705745204	-0.889267107	-0.496750376	-0.989941693	-0.1699339	-0.773061873	1.271241627	0.863572783	-0.533367191	-0.230326139
HPR1	-1.448836812	-1.622942758	1.685843929	1.181674886	1.437068675	0.916380944	0.788486496	0.599959552	1.524989263	2.054833055	-1.383186846	-2.239760038	1.760567755	1.835685678	2.164507016	2.428933915	2.172893653	0.550422093	1.257409321	1.629481673	0.714683783	1.910707893	-1.568754457	-1.226635348	0.765857841	-4.041776189	-0.634112574	1.580238874	-0.318950696	-0.991514838	-1.16125367	-2.230943882	2.355451616	1.121109267	1.049029317	3.908661561	0.946873903	-0.872072988	0.390437193	2.007671524	-1.861576187	-0.880139929	-0.768252813	-0.04001791	2.022093153	-0.05296248	0.335090756	-0.054042705	0.534565958
HSC82	nan	nan	nan	nan	nan	nan	nan	nan	nan	nan	nan	nan	nan	nan	nan	nan	nan	nan	nan	nan	nan	nan	nan	nan	nan	nan	nan	nan	nan	nan	nan	nan	nan	nan	nan	nan	nan	nan	nan	nan	nan	nan	nan	nan	nan	nan	nan	nan	nan
CDC9	0.367083681	0.013590684	0.033245102	0.905614329	-0.56015973	0.186457994	0.025555979	0.177774131	0.877775656	0.790163236	0.077880106	0.166382941	0.059514785	1.575790232	-0.272575962	0.147976189	0.37017378	1.132005996	0.677193643	0.428080882	-0.24755503	0.005774749	-0.251263467	-1.560986121	0.150226607	-0.613192767	0.099614097	-0.823058227	-0.58525324	0.371678321	-0.138063265	0.295546747	0.115695896	1.793559781	-0.390986766	0.524521933	0.410821093	1.002316511	0.622070355	-0.130897994	0.700299611	0.564174608	-0.457296355	0.481955952	-0.82234273	1.319763525	0.834552194	-0.118458781	-0.483115951
PXL1	0.453744111	0.415548051	2.01617801	1.964880254	-1.079381507	-0.884448571	0.125187557	0.322134051	-0.932405225	-0.885167243	3.077901896	0.756823524	1.800513086	1.085669106	-0.60442047	-0.461568423	0.176676654	0.829730888	-0.222513427	-1.048046086	-1.303367658	0.769792325	-0.493596012	3.35629265	2.994867233	0.391271179	0.150119784	0.644851087	1.138296978	1.327179154	1.260209724	-1.172540817	0.526148867	-3.864094505	-2.487580975	-0.637930818	-0.03964769	-0.291649312	-0.855727039	-1.596206833	-1.653090735	-3.089030769	-0.789715132	5.75617138	2.43916378	0.519512598	0.642277861	-1.539315135	0.272406044
HRK1	-0.719761008	-1.621050221	-0.376186814	-1.55363664	-1.236560323	-0.851695482	-1.486737998	-2.409616741	-1.970226468	-0.846323372	1.652069158	-1.101619899	-0.98985101	-0.727224127	-1.726317975	1.056206477	-1.1777878	-4.139967876	-1.235287209	-0.645936854	-1.461480311	1.638404755	0.296748591	0.605356985	1.729932138	-1.039319801	1.290778076	3.828475994	1.33812969	0.465106181	0.934669087	-1.833328163	-0.406016841	-0.533883845	-1.864164463	0.819665233	-0.973019442	-4.117239893	-1.273242941	-1.055826473	0.494367095	-1.797061575	-0.178298221	-2.079055992	-1.143458016	0.78821297	3.328745007	-2.383221898	0.536309484
GUT1	-1.486556953	-0.580688732	-1.021216339	-0.468365189	-0.462792508	0.398628778	0.413705117	-0.666946097	-1.436957216	0.275274613	-0.985339619	-0.302404619	-0.167369433	-0.155386345	0.034910249	1.076012141	0.051040157	-0.198544722	-1.081288095	0.707458056	1.579326597	0.779249691	0.217527749	-0.101388641	-0.520414658	-1.376927783	-0.696726098	0.242978284	0.872387282	-0.909732162	-2.106959222	-0.489374177	-0.160395339	-0.162143305	0.126747492	0.907830157	0.283642258	-0.148640198	-1.235167822	0.688910969	-0.839900106	-1.137552922	-0.348160587	-1.48927885	-1.700872051	-1.100131656	-0.231130532	-0.485967693	-1.449357331
DPB11	-0.771622417	-0.598263102	-0.934940169	0.100103133	0.237943422	-0.046438116	-0.03757934	-0.284134098	0.144155398	0.701437707	-0.422173725	-0.811559558	-0.162048479	0.181540362	0.300754418	0.4527404	-0.229361882	0.44546048	0.593624785	0.778579898	0.905555295	0.599944394	0.588483567	-0.34546461	-0.656572351	0.229016318	0.204320938	-0.172925462	-0.660224131	-0.383461222	-0.789383316	-1.145378421	-0.417032153	0.344628954	0.465640828	0.293558251	-0.128046129	-0.059796363	0.66615308	0.545357096	-1.670235371	-2.136349703	0.608367995	0.330158124	-0.724340837	1.790152433	0.28345102	1.165773835	-0.409753107
UTP8	1.229443806	-0.693744198	-1.473293569	0.978530749	-0.664658903	1.473838367	1.301233042	1.542360408	1.410230876	-0.132723782	-0.077588715	-1.032704978	-0.894734905	1.214280855	-0.476203937	1.180840432	1.383240487	1.47784011	1.011249334	0.778278494	0.848597282	0.631443494	0.815793964	-0.492444454	2.125126266	-0.618628539	-0.867783397	-0.564863539	-2.036081683	-0.958120071	-1.726349125	-0.495848587	-0.420254594	1.543919854	-1.612095936	1.386019788	1.76631652	1.307599872	2.681326319	2.975712906	-0.463996976	-0.440132935	-0.364419806	0.522742159	1.763403681	0.935020503	0.961380889	1.628384528	0.404700199
PRP43	-0.681328799	1.096520325	-0.954813985	0.734158026	0.87049136	0.991467647	0.049821969	0.475325488	1.375900942	2.581929348	0.059656635	1.32110689	-0.470443141	0.717412845	0.905088687	1.422944078	-0.050654562	0.438925204	1.327165616	1.193990958	0.293155572	-0.586723267	-0.623852355	-1.358374336	-0.109338743	-1.878986768	-0.774540074	2.107010494	-1.157971531	1.285783195	-1.171866796	1.403421624	0.712991688	2.29145035	0.943944094	1.848700153	1.333665799	-1.921245258	1.700654732	-0.419116981	-1.61393576	-0.729534555	-0.502742346	-0.28730645	3.172907043	2.464525326	-1.21136083	-1.066918383	-0.514695879
STE11	-1.160001579	-1.052141344	-1.053211487	-0.857462735	-0.340058024	-1.86944989	-2.015188598	-1.109808757	-1.03082141	-0.695806988	-0.776154648	-0.558703692	-0.915490047	-0.147560505	-0.713013295	-1.244722281	-0.605749915	-0.466361929	-0.734163971	-1.031651082	1.146458462	0.376097243	0.740020437	0.052295954	0.535126525	1.065497691	1.098940564	0.746991003	0.779705691	0.73924227	-0.941355878	-0.506698663	-1.000567945	-0.332143774	-0.906222017	-1.256059768	-1.148476933	-0.364857129	-0.829630467	-1.009208649	0.284924805	-0.626835273	0.263077638	-0.005937472	-0.667400941	-0.786704406	-1.537948727	0.262243398	-0.012362454
HCA4	-0.913108088	-1.548876227	0.889449948	1.915854407	1.013021579	2.255447883	1.205095735	1.919115644	-0.16327002	3.885298808	-0.810204023	-1.657922384	0.673121858	1.90675875	1.37745543	2.010193986	1.828689362	2.10919609	1.199061719	3.355369633	2.612280668	0.484545766	0.205230459	-0.589710245	-0.742879141	0.301760436	-1.17014142	0.100237293	-1.467868774	-3.069527351	-2.416101745	-0.958872357	1.065366307	1.516043293	1.36214029	0.907753407	1.685269102	0.409708329	1.462415193	3.542286735	0.623993363	-2.957723974	-0.012026159	2.196425612	-0.876507254	1.192622272	-1.426022693	2.890551252	2.019216687
YDR333C	-0.655221389	-0.517006806	0.422045536	-0.904416262	-0.805216714	-0.779015461	-0.197642404	-0.421244956	-1.097409418	-0.067569488	-0.519950181	-0.795591362	1.162099709	-0.492650468	-1.127111019	-1.079038352	0.367180322	-0.805870917	-1.297693672	-0.34558913	0.625646219	0.484986769	-1.278117868	0.43905634	0.815513025	1.126125044	-0.378760704	0.412609126	1.146686905	-0.043777442	-0.467986246	-0.831367746	1.165195141	-0.582998136	-1.180364909	-1.296347696	0.28623161	-0.721678281	-1.440829382	-0.291152435	0.457732784	-1.283573136	0.18095651	-1.405242246	0.05673853	-1.382814974	-0.775650023	0.802199531	-0.045587355
YSH1	-1.437519248	1.728029955	1.489612128	1.147945078	2.019002979	3.635218261	1.269029998	2.375933827	5.091187306	2.601250549	-2.012602224	0.962263605	1.285459114	2.100445063	1.920655224	3.255587177	0.418002982	2.62800478	3.47879048	3.514105602	1.482812768	-1.159306804	-0.433673394	-1.178482648	-0.825026766	-1.78284144	-0.768818995	-1.284828142	-3.885553314	-2.813705636	-1.959705615	1.438698009	0.349561249	1.901610078	1.950509487	2.542989459	1.69872763	-0.201337445	4.36881772	3.474133553	-0.744517796	-0.380466966	-0.569616489	0.801098152	1.775217874	2.089323788	-1.075132789	2.688692977	-0.452270834
MSC3	0.508296911	0.273698539	-0.717576883	-0.379602886	-1.19023148	-1.874670684	-0.574377339	-1.377445968	-1.571520374	-0.85442055	0.94391722	0.09183812	-0.02289133	-1.00890503	-2.450119486	-1.642517789	-1.003871298	-1.548123922	-3.17850312	-1.670374282	-1.289665239	-0.28608772	0.592571106	1.707091841	2.996647328	2.333062645	1.439486873	1.26635704	3.454420771	2.253650099	1.160623958	0.244922181	-0.748084868	-1.71196804	-3.001760165	-2.404933574	-1.129053083	-1.738859248	-3.31485627	-1.997848249	0.723538987	-2.220501009	-2.224655831	0.282691484	0.15386054	2.065389975	0.061859907	-1.672330821	0.748225386
YHR182W	0.35906693	-0.065373557	0.886118696	-0.037043042	-0.172941798	-0.323468197	0.289722123	0.274029314	-1.448612846	-0.195605714	0.184594829	0.330602303	0.102227925	-0.379963871	-0.805309426	-0.028030171	-0.168322795	0.358041986	-0.907796024	-0.438579828	0.115751406	-0.524562088	-0.009310983	0.307373484	0.710465931	0.392013161	0.034162228	-0.470022613	0.820407245	0.210856201	0.183243192	0.381263272	0.295904893	-0.362552829	-0.874116326	0.260051552	-0.202223935	0.486050978	-0.672359755	-0.423743564	0.395420634	1.484698451	0.276285668	-1.415557324	0.732527085	1.206338574	-0.925073975	-0.206727731	-0.114831041
YBR238C	0.605109222	0.159855194	-0.499120351	-0.058685734	-0.403335395	-1.441343954	-0.006053615	0.169752172	-1.134301263	-0.957821739	0.625696713	0.672216014	0.002608961	0.254677271	-0.499401809	-0.764650509	0.382772906	0.377845068	-0.230970077	-0.407100875	-0.961319231	-1.38004517	0.094674892	-0.202179556	0.178674477	0.590089346	-0.307432917	-0.772434445	-0.345567679	0.029075588	0.840338477	0.487363654	0.010363214	0.024905577	-0.601490102	-0.903580273	0.107658402	0.46357272	-0.177330799	-0.311024628	0.067674943	0.052205332	-0.434879213	-0.623915509	-0.674247962	-0.6843783	-0.432330583	-0.931053971	1.209998057
GPB2	-0.579837701	-1.851034301	-1.094837032	-1.311239287	-0.499223894	-1.482077072	-1.77501613	-0.646399092	0.142423913	-0.912640358	-1.081166278	-1.783926626	-1.289027794	-0.637564182	-0.317294026	-0.669714749	-0.835206327	0.126504282	-0.262858081	-0.064029393	0.346280245	1.096361338	1.871196049	1.041106506	-0.001240959	0.736532541	0.636008117	-0.953450123	-0.335425271	-0.193160629	-0.626864222	-1.4897974	-1.795480569	-1.006985262	0.055306507	-0.967578517	-0.787140872	0.617485604	0.360247874	0.169659778	-0.866548394	-1.151015289	1.244242778	0.80309668	-2.460627593	-0.194938359	-1.110921196	1.943836212	-0.578396597
CDC24	-2.523724311	-3.368003492	-1.433149449	0.145396303	-1.520683941	-1.323324951	-3.240815775	-0.977576467	1.201731905	-1.256438072	-3.530276657	-3.006057185	-2.357923665	0.771166303	-0.632200012	-0.448030949	-4.042680914	-0.274567299	2.012496502	-0.85620754	3.089922937	3.641017381	2.284931179	-0.008917837	1.643318055	0.26548674	3.136755719	0.469441588	-0.945961654	1.719740702	-3.975429366	-4.632305322	-3.171127972	0.008440322	-2.351575249	-0.443892696	-4.334180929	-0.952035019	1.074508201	-1.268584747	-1.766293396	-10.16812601	-1.863746799	-1.779604969	0.027657865	0.481585143	-0.432486427	-0.194753961	-0.783886947
ELG1	-0.502549463	-2.52774451	-0.822751486	1.075141035	1.669949119	0.426553116	1.770231901	2.297500383	2.082955582	2.751610053	-0.36143205	-1.124169434	-0.876360015	1.661168753	3.135027145	2.670151109	1.343537924	2.145855377	2.554838588	4.628982992	0.556155795	1.549939985	1.500096079	-0.833419131	-2.931181766	-1.399433649	-0.247926606	-1.567544448	-1.849490256	-1.976471728	-0.278319707	-0.899996824	-1.332805636	1.120100485	3.184663456	1.49196335	0.780422252	1.970264814	2.137843084	2.127749131	-0.442489315	1.360297947	-0.023604164	0.362549887	1.869739126	5.086470378	-0.070405188	3.005357595	-0.748834058
CHL1	-1.563134835	-1.539529898	-0.785588534	0.662300024	1.175900682	-0.189297392	-0.36091388	0.679660689	0.696919444	0.653072992	-1.757250466	-1.751691433	-0.622379565	0.866501338	2.566314269	0.093429434	0.157984582	1.256652464	1.417097077	1.791669662	2.695436619	1.640983089	0.770665076	-1.100414914	-2.792388042	-0.281602436	-0.424305318	-1.201155177	-1.210339827	-1.464745945	-1.876025219	-1.491354659	-0.731336127	0.904133936	2.38093402	0.024658519	0.00087766	1.298761455	1.653613608	1.17101213	-0.834825481	-0.766863206	0.225742229	-0.297126443	0.746418053	0.454986493	0.308658572	1.731226865	1.248058628
TAF5	-1.177109732	0.546870389	-1.707520318	-0.694391292	-1.008866905	-1.586404287	-1.872609697	-1.14966346	-1.446289415	0.236556611	-2.22024602	-0.26046743	-1.023115337	-0.840746439	-1.722090625	-0.901629511	-3.046393299	-0.145719187	-1.285191819	-0.536351232	1.888913336	-0.04103653	1.028042942	0.566163166	0.750752796	2.03727052	2.024033	0.011966984	1.365450799	0.496230363	-1.373587738	-0.261799621	-1.091438519	-0.720294875	-1.524545291	-0.639004959	-3.862803548	-0.174545487	-1.242749512	-0.321493381	-3.482859397	0.069364527	-0.20312256	0.128741195	-1.042164483	0.030516707	-4.342455282	-0.003089433	-2.099261266
SIP1	-0.940012445	-2.228818237	-2.099041206	-1.354177254	-2.158150079	-0.633534456	-0.503039555	-1.438022841	-1.923213943	-1.495266648	-1.379514248	-1.565198277	-1.325181957	-0.672404321	-1.074696536	-0.595430834	-0.042776569	-0.817975737	-1.286433964	-0.385580359	1.37348133	1.626994853	0.824702636	0.468926939	0.53341349	0.263526888	-0.099095295	0.878975121	1.248932064	-0.732578759	-0.935831148	-1.681367688	-1.33865286	-0.748494741	-0.880961459	-0.121113835	0.106401656	-0.775003405	-1.455413598	-0.350549739	-1.227727943	1.418795733	-1.510840631	1.533985249	-3.25687632	-0.433786332	-1.353262082	-0.877249598	-1.196547763
UBP14	-2.195887754	-3.173407027	-2.285905226	-2.326347477	-0.803585986	0.223138739	-1.48406461	-1.015973716	-1.600351319	0.386775154	-3.852948752	-2.128192085	-2.462466496	-2.370821055	-0.146726711	1.386246886	0.07569986	0.273673598	-0.771291165	1.419170443	3.132977983	3.014141651	2.529584543	2.408762453	0.089498198	-0.890677811	0.935018546	0.150664525	0.648300328	-1.126113524	-3.324510544	-2.521325708	-2.971418508	-2.180689985	-0.578772391	1.359735178	-0.696655657	-0.411792149	-0.744998095	1.107162725	-3.736355272	-0.134629527	-0.551785639	-1.085865778	-1.687559382	2.9681954	3.059785503	3.634817462	0.268161312
HIR2	-1.608525256	-1.406910717	-0.511808123	1.517380054	-0.892251973	1.467944493	-0.799174681	0.180462538	1.759705949	1.626314395	-1.983079897	-1.284332314	-0.051679776	1.523763763	-1.054129404	1.538123991	-0.930579611	0.792463016	2.267628844	0.794247775	1.824126369	-0.011349709	0.158834017	-0.852178177	0.875498124	-0.849550524	1.173638376	0.314537283	-1.845552691	-0.30222713	-1.989201516	-0.679601789	-0.155333842	1.466713196	-0.903932499	0.836500932	-1.239479626	-0.273615733	1.957499521	0.487529548	-0.019065427	-2.022865258	-0.186356694	-1.677385746	0.222766595	0.239172915	-0.348447353	1.547716235	1.586522222
AMD1	-1.29052634	-1.681257544	-0.77651	-1.944436711	-1.651578977	-1.076802137	-2.411359905	-0.640747205	-1.554465489	-1.04891676	-0.83646339	-0.214198187	-0.829089933	-1.950033471	-2.759187012	-0.07537415	-1.592133859	-1.690741027	-2.717435839	-1.343177381	1.6724396	1.443475315	0.947092497	2.037596577	2.83356986	0.389616322	1.25188088	1.620543013	3.312525566	0.735714208	-1.223961124	-1.282941352	-1.068312958	-2.22940383	-3.015889181	-0.591127221	-1.411489962	-1.549172348	-1.979598473	-0.857665286	1.538369272	-1.214262948	-0.564693322	0.23027921	-1.459218348	-1.406261156	1.103601255	-2.118933354	0.92068407
DBP2	-2.785918627	-1.151590337	-2.367060479	-1.79065157	-1.868634497	-1.55227707	-1.966835573	-2.968276884	-3.023145112	-1.812643647	-1.576835594	-0.777989196	-1.269814247	-1.757249648	-1.886211847	-0.736121702	-1.365268906	-1.511554883	-1.12778294	-1.618567195	0.565639718	0.514419217	0.540603589	1.443517456	2.038067636	-0.576264395	1.688437315	1.037132461	1.680369826	0.756185923	-0.617654953	-0.420016046	-0.922362463	-1.082958231	-2.098965137	0.388745352	-1.614643139	-0.949192395	-1.385453092	-0.260287043	0.220889927	-0.563063149	-2.853839596	-1.400195769	-0.040297382	-0.363266829	-1.030319907	-0.664830355	1.483645504
IOC2	-0.993350073	-1.483100035	2.336363868	-0.007853027	-0.125341055	2.012664695	2.422627108	0.63655205	-0.066020439	2.502127303	-1.247610046	-1.645846929	3.002345782	0.214575852	-0.295783394	2.37066626	2.121098158	1.756459544	0.258222395	1.876056948	0.340748296	1.688220215	-2.075066041	1.337049242	0.011481583	-0.187985857	-0.813006526	-1.896149079	1.063359	-0.792165357	-1.220194538	-2.959859776	2.604231108	-0.583374506	-0.310561287	-0.141721672	1.415019816	2.148601649	-0.877061182	2.582904071	-1.583041726	-1.7607787	2.831153379	-1.158592704	-1.025137139	0.969244217	1.809638741	0.598118888	0.109769362
ASE1	-1.118287471	-1.117953249	-0.085529775	-1.261982606	-1.251368929	-0.706803833	0.699789055	0.626749805	0.592468542	-0.750105335	-1.193146805	-1.096069979	-0.251857641	-0.512983725	-2.171838806	-0.179322853	1.812246154	1.508607617	-0.734131998	-0.115705558	0.947900104	1.204683742	0.189205446	0.02841583	2.121606139	0.258885104	-1.176760217	-1.06362472	0.691688784	-0.377227051	-0.409018025	-1.22191327	-0.233573456	0.06300846	-2.096740499	-0.181601224	0.84147882	0.950061639	-0.994307769	-0.416429205	-0.610500952	-0.239192523	-1.518957125	-1.532692254	-1.897128155	0.916884393	3.197452664	-0.586145769	0.074298326
LDB19	-0.218480995	-2.073835072	-1.406315048	-1.410888229	-2.258626363	-2.116471809	-2.095303688	-3.646923345	-0.517168167	-2.711842784	-0.961739097	-0.627825771	-0.938698036	-1.223210884	-1.411062644	-1.948733891	-3.442105965	-2.73887751	-0.116603063	-4.237033685	0.949430669	0.808044147	1.193082081	1.50515407	1.403049321	1.657769036	3.777277158	2.975135518	0.334648039	4.212032161	-1.320768016	-0.834097018	-1.061201846	-1.483689541	-1.755759152	-1.856168743	-3.345751791	-2.626958053	-0.025815192	-4.181355758	-0.949177764	0.449998157	-0.56009593	0.710323965	1.963494008	-0.061710492	0.15957721	-1.565956617	1.814912044
RSC2	-0.833002446	0.581900432	-1.054362792	-0.113962806	0.846498415	1.518245355	-1.371171603	2.320658834	-0.727024738	0.756272821	-1.506700011	1.137517477	-1.234725638	-0.514657005	0.758258045	1.439941206	-1.387999484	1.758909419	0.538459352	1.186713139	1.235041028	0.235455254	1.904916366	-0.295325519	-0.414866831	0.259993346	2.153312575	0.422115145	1.150590967	0.293118099	-1.36904998	-0.205541127	-1.406620768	0.752394727	0.040808865	-0.422772597	-1.046932857	-0.333177994	-1.002052124	-0.990400835	-1.409457935	1.476629275	0.248314479	-2.060770554	1.072027477	2.311700462	-0.431888475	2.303713776	-2.743401471
SVL3	-0.784250685	-3.730223302	-2.734376962	-3.22295464	-0.869940066	2.85840055	1.193417507	1.328397526	-0.329629146	0.323128081	-1.06214518	-2.801301237	-1.138956042	-0.596343977	-0.609567073	0.450199887	1.380455553	2.062838596	-0.120406158	1.970795997	1.042025915	1.074009914	2.679292833	-0.314146461	2.403231373	-1.989862817	-1.507838285	-1.408164892	1.34442371	-0.175537173	-1.181106398	-2.445597267	-2.77966811	0.507483677	-3.125271087	1.145438605	1.93687365	1.470936511	-0.776778498	0.08310928	-3.195313106	-5.291435299	1.717027834	0.55765462	1.273627492	-3.149267008	1.030955635	0.678177768	1.896643841
NAN1	0.206545831	0.90029475	-1.751214225	1.007810782	-0.702660042	0.353321836	-1.546993107	0.953065325	-0.244229211	2.235876889	-0.445709605	-0.913394854	-1.695669947	-0.157211176	-0.011156035	0.526811495	0.75393932	0.647602285	-0.490913036	1.518751166	1.663716287	3.870763502	2.342159507	-1.441650066	1.839591398	-0.342630666	0.414941388	-0.811030649	0.655106822	2.186677493	-1.740638638	-2.943373092	-2.809083064	0.186773546	-1.844500296	1.015333297	1.553597926	0.684164348	-0.452234088	-2.806472949	0.664199842	-0.565501144	-2.043228956	-3.674099256	-1.272248277	0.626216862	1.557566167	0.423296987	-0.601070616
MKT1	-0.414965377	-0.927601043	-0.604365431	-1.296773745	-1.789165043	-0.285606227	-2.204794133	-1.309667971	-1.58854455	-1.804400228	0.329795867	1.567574676	-0.304838659	-0.208687304	-1.868552294	0.942442276	0.344752648	-0.081356825	-0.529269784	-1.994212665	0.569464045	-0.790750969	0.538203908	0.518006378	1.133864625	-1.323939579	0.81611156	1.44289029	0.832745322	2.18953254	-0.377647559	1.211913947	-0.485211759	-0.535236927	-1.730625991	0.714009015	-0.255043911	-0.494545087	-0.775897127	-1.973676508	1.508196693	-0.558113559	1.359110971	-1.089057193	-1.892047047	-1.324824476	0.091514282	-1.418293109	0.142672712
SGD1	-0.966830159	-0.692221108	0.344345808	1.24666524	-0.303083902	1.393495659	-0.292725221	1.633263056	1.684474988	0.495477145	-0.49511303	-0.486222674	0.33717298	1.295415413	-0.208644292	1.314743785	0.629889819	1.629007681	1.615865185	0.505821811	0.462432443	0.647961412	0.059049371	-0.478143872	1.313416738	-1.719548649	0.283120183	-1.476510347	-1.591852083	-0.305026707	-0.84668163	-0.931793472	0.454692668	1.334215504	-0.858363756	1.924735	-0.1571362	1.778185821	2.124920629	0.414610069	-0.277362482	-0.996959136	0.410156157	-3.017361746	-0.245179851	0.067846403	-0.511053807	-0.234894475	0.748230891
YMR102C	-4.395332101	-0.976446868	-0.746410001	-1.516406758	-1.541472116	-1.879724383	0.140546352	-1.376563438	-1.933494385	-2.389616704	-0.835883256	-0.398467674	0.025744812	-2.262813995	-2.004912864	-1.08022167	-0.489008532	-0.39216863	-1.172862458	-2.320533005	1.056327082	0.067107401	0.183629789	2.169034626	3.172403422	1.402387428	0.172357078	0.480611468	1.021164553	1.814939306	-1.320253666	-0.533616817	-0.011779782	-2.188539894	-2.707452152	-1.573712052	-0.556854093	-0.478011981	-1.149721658	-2.297374749	1.208313219	-2.253425815	-0.591190508	-1.701734792	0.950733799	1.114492901	1.000839667	0.324189693	-0.762774054
SIZ1	-0.226865565	0.09613259	-0.371730228	1.209561611	0.266659076	0.525802666	0.354685009	-0.357646306	1.487827132	-0.601732688	-0.442676182	-0.389217529	0.347787047	1.456924281	0.316096505	1.006177077	0.1292952	-0.358174102	1.526298407	-0.1771273	0.007388773	0.299453784	0.091805289	-1.03504194	0.282718057	-0.412393411	0.288001279	0.616900232	-2.113368864	0.636568551	-0.791110967	-0.402085403	-0.101914315	0.972995465	0.032889035	0.271486336	-0.233370797	-0.629686777	2.078879749	-0.843743799	-0.951468307	-0.383530345	0.591028688	0.588361028	0.899868222	0.194009271	-0.59094046	1.056950263	-0.58995104
TRZ1	0.511197956	-0.660496399	0.121435144	0.471197355	0.225698377	-0.885872788	-0.665175185	-0.58606502	-0.050003809	-0.136689932	0.904532755	-0.279502737	0.366251144	0.640138958	0.881490697	-0.404957046	-0.74870318	-0.398759771	0.222287593	-0.107748817	-1.309629043	0.108738969	-0.62944295	-0.664347881	-0.65372634	0.650577501	0.940769927	0.766011206	-0.326437328	0.551946521	1.033548162	-0.38447884	0.638562047	0.479378946	0.716086766	-1.421006363	-1.033651015	-0.590377127	0.468872747	-0.448590055	1.621638746	0.530518665	-0.023157663	0.689716209	0.390158281	-1.256105405	-0.500551435	-0.024793168	0.451879225
UPC2	-0.504631027	0.051950438	-0.614866967	1.096137828	0.020075378	-0.602919606	0.739560644	0.765686435	1.172533434	-0.071034588	-0.52943155	-0.43072724	-0.251146403	0.772264725	0.248310937	-0.058572765	0.516320058	0.986021394	1.373300987	0.090385206	-0.0165731	0.243119943	0.418545994	-0.793745522	-0.230822625	0.053219588	-0.342775076	-1.2441134	-1.065807622	-0.006574768	-0.537708174	-0.317965966	-0.483904364	0.755297926	0.241723711	-0.082882847	0.392737347	1.051467089	1.208057058	-0.069726068	-0.656174155	-1.864618758	0.166090702	0.847952437	-0.369103723	0.236992676	1.477418535	-0.393696434	-0.226203572
CLA4	-0.851455854	1.692459515	-0.993361334	-0.850327159	0.095454421	-1.54864556	1.213175852	-0.140759732	0.958191253	-0.064027274	-0.895661429	3.359407591	-0.857526399	-0.97768115	-1.346490804	-0.574173973	1.735167257	-0.712907494	-0.254016149	-0.842915794	1.936206279	-0.496074591	0.981581077	0.253958875	1.481944707	0.268265915	-2.349136962	0.959420203	-0.077895943	1.32472646	-1.157356247	0.306206076	-1.503060345	-0.489930759	-2.21884788	-0.899580625	2.625608508	-1.19302498	-0.048492198	-1.364233601	-1.951965575	-2.131532243	-1.417720889	-3.217734611	-0.18387598	-4.444666504	-1.214811282	0.028537205	-1.721320833
DHR2	-1.148053186	-0.100224739	1.116399316	0.992114263	0.55430861	1.515638026	1.443000042	-1.573063504	2.406729579	1.427884637	-2.267641656	0.805393096	-0.3490253	0.940296283	-0.527530224	2.501947477	1.121627895	-0.084194564	2.146538238	0.774255853	1.401273981	-1.912584392	1.52945872	0.364277305	0.503716719	-2.312202818	-1.471141925	1.32573998	-1.749315042	-0.775221499	-2.301804513	0.970862428	-1.37321014	-0.377727977	-0.977292184	3.77220218	1.362462949	-0.87246774	1.864669378	0.721168962	-2.707835423	0.177325699	-3.395414927	0.045773508	-4.397779538	-1.720456268	0.468181331	1.654171673	1.030972993
IES1	-2.426034861	0.008244195	1.226171498	0.36042297	1.218827679	1.194966447	2.568917276	2.184404913	2.163573668	1.566292622	-1.550079712	-0.67053188	1.933947548	1.275040402	1.619648606	1.083074184	1.940148861	1.9567981	1.558000055	1.581733771	1.035713699	1.304547062	-0.771732868	0.030906564	-1.350566405	-0.986388294	-1.016600461	-0.482110969	-0.679408371	-0.801646126	-0.960651998	-1.590687201	1.740397441	0.755250016	2.710400134	0.562374049	1.291673481	1.19091808	1.227567831	1.024684075	-1.313784603	-0.190232096	0.682634226	-1.034654654	-0.845912325	2.016914782	0.708022413	0.60836181	2.289525352
SKY1	-0.382179496	-2.337686338	-2.211069632	-0.987812217	-1.479268747	-0.630549522	-0.919946611	-2.130165554	-0.727401844	-2.3208662	0.582854346	-2.047734402	-0.679084475	-0.032998853	0.02993202	0.739930957	0.06710204	-0.465044198	-0.529706927	-0.952995962	0.417017221	3.228629591	1.328729042	-0.1560784	0.101484833	-0.432689812	0.042703766	0.704068053	0.564327608	1.852792468	0.25035649	-2.840075359	-1.24165043	0.007264038	-0.126221877	0.301092352	-0.205417836	-0.75942946	-0.817209092	-1.680659075	0.255551788	-1.406097805	0.937284223	-0.552857495	1.130282812	1.21649972	0.872028891	-1.44512603	-0.4427835
FAA3	-1.575002445	-1.353778106	-0.591458824	-1.338933564	-1.32363312	-2.266725168	-3.398002068	-1.028223611	-1.910395831	-1.552522199	-1.339177608	-0.499184515	-0.442288352	-0.987208539	-1.164109311	-1.666081696	-1.864510982	-1.308958589	-1.656999612	-1.81961764	2.15528392	0.806182379	0.256833443	0.694811854	0.944147813	2.269237814	1.641625818	1.263603171	1.334981105	2.08259036	-1.215098462	-0.595814796	-0.529380275	-0.967377412	-1.202746162	-1.864292697	-1.775715059	-1.065250647	-1.515093846	-1.842955693	-1.001363808	0.087519169	-0.317231819	-1.378332989	-0.568235113	-0.881524141	-1.331042413	-1.518928485	-1.336928934
SKI7	0.629192546	-1.18075888	-0.398282855	-0.947233126	-0.445480399	-0.923680561	0.824994556	-0.484950357	0.480070336	0.138497028	0.96929209	-0.267367287	-0.235427301	-0.565420905	-0.323725257	-0.260062225	0.972323473	-0.412145239	1.005574932	0.0897865	-0.683526521	-0.270242101	0.390110484	0.218897356	-0.273580463	0.08790098	-0.819788055	1.075035355	-0.900886909	-0.61147826	1.422923742	-0.002226242	-0.314684259	-0.459509316	-0.095587919	-0.404234493	0.893877991	-0.809108647	1.374534845	0.406147923	2.383031097	-1.924379991	1.922861419	-0.202822588	-0.587291236	-0.851763678	2.710239168	-3.269135067	0.618424927
SLI15	0.053901584	-1.148772496	-1.051446223	0.467981272	-0.848071398	-0.750186071	0.47491974	0.091012464	-0.368407746	-0.297536951	-0.857138311	-1.288414026	0.058288518	0.383055747	-0.226652284	-0.893410438	0.475747689	0.553542363	0.212090174	-0.654360327	0.390110845	1.23904878	-0.123311107	0.145947331	0.174576597	1.443180774	-0.292909511	-0.310941965	0.104212761	0.761422299	-0.653786222	-1.056523263	-0.084375073	-0.146673255	-0.269076758	-1.1685735	0.400248532	0.317876388	-0.258033336	-1.248740178	-0.595204355	-1.662628029	0.751919016	-1.32880857	-1.412817991	0.171581302	1.259721776	-0.316024054	0.833840287
PTP2	-2.933294386	-1.638307173	0.779656154	-0.21863337	-1.143195274	-1.500802781	0.879847926	0.738232674	-0.597254778	-0.707163458	-2.399162766	-0.782659782	0.31880718	0.402462586	-0.884010254	-0.359477089	1.650513324	0.215415035	0.115470838	-0.685084153	2.328197755	0.732698789	-0.213887695	-0.366878665	0.975285905	0.473590854	-1.509806383	-0.689006142	-0.225151111	0.464784647	-2.327257416	-0.93751897	0.170705441	0.230653784	-1.143798274	-0.642101245	2.186099146	0.278923852	0.003178366	-0.668811346	-1.759433304	0.137843854	1.199325064	0.813391096	-0.994642238	-0.291350271	0.54067044	0.310224458	-0.475385592
NGG1	-1.141985967	0.337578316	2.498044428	0.47981261	1.288636006	0.445454403	1.684648293	1.018376193	0.150708042	1.441814774	-0.984777439	0.376381596	2.578100157	0.861496795	1.130614656	0.253199866	1.323870751	1.625929044	0.590134699	1.457186972	1.145312538	-0.550766867	-2.26146344	0.294730263	0.238878617	0.956343908	-0.655146169	-1.711849759	-0.386089746	-1.31308642	-1.151893898	0.450028613	2.502762531	0.148493193	0.095513051	-0.676016724	0.374242809	1.093448759	0.263147721	0.962021177	-1.231736709	-0.250602845	0.578906278	1.610160396	0.523864441	0.911540796	0.900873387	1.080680829	0.870755058
EXO84	0.224599607	0.648990902	-1.391769613	3.785627508	0.369867851	0.37647164	0.952853984	0.689060088	0.776547719	-0.011063221	-0.965131558	2.296481959	0.775865859	2.399128664	1.608992661	-0.720592814	-0.322252663	-0.632318709	0.132209346	-0.021014173	1.345591901	0.172057003	0.476400223	1.484911686	1.926921853	1.972724418	0.032975625	0.551820241	2.12077921	0.618335795	-1.111491236	-0.690010427	-1.069900899	-2.375997406	-1.768334402	-1.960119751	-0.66800694	-1.026317734	-2.586233709	-0.314926252	-1.256454126	-2.784106676	1.744174025	1.186977605	2.916567315	0.831601564	0.798872118	0.958808359	1.402426021
INP2	-0.360715945	1.831301677	1.33858656	0.332347895	-0.972575243	-0.741102593	-0.502879095	-1.100108626	-1.212404641	-0.963144382	0.776956421	2.843504295	1.477627898	0.039350067	-1.044161021	-0.828296193	-0.206518626	-1.670436135	-1.037279455	-1.108263426	0.28336097	-1.223445288	-1.711497347	-0.132796493	0.602164008	1.266960655	-0.342717719	1.370208649	0.440187361	0.510746048	0.265909867	1.375755456	1.83623102	-0.145221917	-0.8708096	-1.033079634	0.133819534	-1.678362866	-0.885702345	-1.02730397	-0.799419702	-1.287712489	-0.172671743	-0.31443344	-1.398391051	0.166154426	-0.547412495	-1.795855328	-0.672790272
CBK1	0.286840226	1.307809089	-2.085042778	-1.251368307	-1.932733536	-2.096078997	-0.658044801	-4.223676051	-2.506604315	-3.010454499	0.50836873	0.779594278	-2.64018203	-2.082247153	-1.974295907	-2.314818198	-1.020164347	-2.581721769	-1.841033062	-1.664858461	-1.106808478	-1.499501666	3.628756781	3.379094513	1.036216534	1.659664248	0.469184862	3.935557971	2.566100899	0.776107393	0.814386095	1.039021647	-3.047643375	-3.140187771	-1.512571004	-2.483030519	-0.35669559	-3.093427788	-1.903740434	-1.60852446	-0.350571929	-0.624794879	1.832182247	1.36311058	-3.388216086	0.865620065	-2.208587074	2.247672498	-0.873763801
SGM1	0.410973158	1.046357486	-0.300752259	0.152387899	0.507658119	-0.745397992	0.09967413	-0.322490003	0.279107505	0.464182644	0.770953017	1.535822963	0.112162575	1.164644822	1.410769966	-0.608228639	-0.229269024	-0.329807136	1.093501788	0.42357427	1.180300216	-1.512159227	0.418837932	-0.368744524	-0.98859932	1.036563857	0.447521343	0.610551674	-0.36488957	-0.872719354	-0.217749499	1.49131192	-0.317066737	0.402684182	0.429345478	-1.103413688	-0.557986824	-0.442800202	0.648816424	0.659289621	-0.593768968	-0.331055852	1.416525163	-1.381736873	-0.770628808	-0.524690764	-0.667105136	-0.452413688	-0.269885517
GIP4	0.360082008	-0.890048412	-0.839936759	-1.213292453	-1.490162358	-1.250701588	-2.159019398	-3.027651375	-1.931223142	-1.662359497	0.388889398	-0.955268483	-0.806662211	-0.939678908	-1.195892662	-1.400476984	-0.966929177	-1.312644476	-1.443560842	-1.619587258	-0.293608028	0.818398524	0.744153609	0.879059692	0.794190102	1.394498857	1.566861161	1.849486497	1.859913167	1.456805194	0.457719961	-0.646483535	-0.807847975	-0.908604192	-0.983719826	-1.199923279	-0.721942522	-1.149960889	-2.046282807	-1.372812389	0.523397136	1.000658423	0.12521154	-0.817429294	-1.935563522	-1.355399676	-0.631829528	-0.384532504	-2.031890161
SWI5	nan	nan	nan	nan	nan	nan	nan	nan	nan	nan	nan	nan	nan	nan	nan	nan	nan	nan	nan	nan	nan	nan	nan	nan	nan	nan	nan	nan	nan	nan	nan	nan	nan	nan	nan	nan	nan	nan	nan	nan	nan	nan	nan	nan	nan	nan	nan	nan	nan
YIR007W	-1.375699598	-0.964830686	-0.860402719	-0.844429421	-0.333905545	-1.703773104	-1.295442561	-0.693073547	-0.636535174	-0.523801398	-1.625410495	-0.662628279	-0.711325816	-0.617680137	0.375555139	-0.905965421	-1.391501215	-0.355511619	-0.77324529	0.00729834	1.450783346	0.570787296	0.740492059	0.365483941	-0.6538454	1.440735529	0.889426583	0.501701751	0.535578515	-0.032082726	-1.629850774	-0.744916176	-0.538340207	-0.585689173	0.295861274	-1.083556226	-1.098287681	-0.488518806	-0.683219972	-0.168738089	-2.831019048	-1.07014853	-0.11164964	0.152510043	-0.102339013	0.986341874	-1.261986557	0.581532903	-0.484328658
TUP1	1.195497328	-0.592510175	0.378694733	-1.288339949	0.693212671	1.255811805	-0.776940009	1.680114242	-0.094344915	3.128574274	0.642895129	-1.18012017	0.216762269	-0.931737579	0.788361557	1.789001572	0.723908048	1.073558769	0.852940949	2.597628559	2.479210238	2.724048531	-0.313354952	2.066195841	0.133026471	0.799267497	3.00345125	-0.381677067	1.491711884	1.496098045	-1.259199939	-1.585743614	0.597231395	-1.130509827	0.198803011	-0.529557448	-1.776500372	0.302101302	-0.043846642	0.405028695	-0.891330881	0.330668308	-1.317616122	0.017930451	-0.789012912	5.058710795	1.380039378	-1.284130672	1.354236884
MET6	nan	nan	nan	nan	nan	nan	nan	nan	nan	nan	nan	nan	nan	nan	nan	nan	nan	nan	nan	nan	nan	nan	nan	nan	nan	nan	nan	nan	nan	nan	nan	nan	nan	nan	nan	nan	nan	nan	nan	nan	nan	nan	nan	nan	nan	nan	nan	nan	nan
HOT1	-2.118235254	0.444817743	-0.624426889	-0.783225974	0.189717714	-0.002536186	0.578965118	0.273874492	0.226084349	0.780484351	-1.105041783	-0.079533873	0.00894476	-0.823811552	0.371082869	-0.19595404	1.071889272	0.822853587	0.319609011	1.078277709	0.962056313	0.034447323	0.633555737	1.238936194	0.077815137	0.131824389	-0.601386747	-0.660313009	0.137145196	-0.898137114	-0.800586051	-0.361144571	-0.550816917	-1.189737835	0.377820549	-0.090015318	0.430724015	0.747754479	0.023885643	1.027842264	0.465750672	-0.487344452	0.680220048	-1.650053981	-0.034390562	0.040674829	1.547122152	-0.762969654	1.0362756
TOF2	0.814246911	-0.030074121	1.798237591	-0.224540651	0.565604868	-0.9887538	1.733416126	1.585223302	2.55218906	1.469733655	-0.083280516	0.439426452	1.021703166	1.20972626	-0.018378134	-0.355648953	2.728946843	0.773061209	3.347734496	0.651875132	0.554193913	-0.572419363	-0.024572827	0.432854322	1.139119391	0.3001853	-1.800689759	-0.772978376	-4.510320152	-0.89884503	0.068757309	0.348651521	-0.291247134	0.486933952	-0.906583911	-0.021405605	2.522519565	1.049107566	4.837987858	0.79924921	-1.101542203	-0.208431617	-0.260521073	-0.006068963	0.823620345	-0.620666855	-0.329503903	-1.210452808	-0.090280594
BCH1	1.184547213	-0.243236918	-0.473400491	0.555413736	-0.077883584	-1.261839383	-0.39828232	-0.938055647	-1.081923085	-0.719106744	1.960261879	-0.030789663	0.331764362	1.337466276	0.658299803	-1.005132037	-0.361401375	0.597063249	-2.684044314	-0.956740221	-1.434437901	1.630612682	-0.259996113	-0.391593907	0.432236095	1.561457557	0.272247876	0.163607091	4.088236788	1.719067482	1.474236522	-1.069569289	0.413496971	0.454528837	-0.411360542	-1.088885299	-0.347529943	0.103047216	-3.677328593	-1.503944449	-0.403916421	-0.842333082	-1.336380429	0.442099381	3.940727378	-0.299663965	-0.126581921	0.839391279	1.479019585
ACF2	-0.983151775	-1.580552211	-1.075589549	-1.920283788	-1.598841948	-1.287586082	-2.165967231	-0.809975292	-1.236213417	-1.079170651	0.259777776	-1.106379788	-0.72978391	-1.026100209	-0.936853535	-0.131555144	-2.500145152	-0.220167214	-0.525577773	-0.502026363	-0.252649409	1.316638387	0.68126416	0.864071677	0.80544483	0.190821132	2.326101431	0.106632045	0.414996083	0.406558473	-0.00295149	-1.223347656	-0.896356028	-1.010675332	-0.928468613	-0.173967501	-2.315071213	-0.25075035	-0.616968748	-0.517578024	-1.611631008	1.728041285	-1.789832048	-0.073104802	-0.584746783	2.454418863	-1.16899179	0.311166625	-1.224648479
JHD2	1.095038756	0.092441768	2.284170848	0.047358405	0.190393777	2.152237235	1.534065293	2.153320991	1.160622227	1.442709575	-0.345038905	0.863572756	2.717491657	0.162996111	0.36944986	1.269429011	2.066509053	2.30566953	0.612378882	1.065404699	-0.304620583	-0.206182497	-2.536092581	0.104295597	0.012096362	-1.003066218	-1.530363826	-2.991506097	-0.063832093	-1.11380081	-0.210934939	0.469225024	2.817738648	-0.010974515	-0.101418875	1.145540581	1.522712263	3.334205595	-0.02470589	1.041767521	-0.783492775	0.499455839	0.024877269	0.095042574	-0.93127475	0.471031592	0.063900731	-0.674127382	1.690838269
YGR237C	-0.608907853	-0.112660843	-2.416606882	-2.471676782	-0.696805274	-1.886672982	-1.99810252	-1.262406436	-2.534676297	-2.189389831	-1.197674919	0.450713897	-2.100025322	-1.315896212	-0.923532478	-1.641676071	-0.585327828	-1.994301148	-3.060692886	-2.91859185	1.387052982	-0.347638989	1.80908226	1.235454757	0.488612639	1.102376165	0.51818839	1.633792319	3.037032225	3.127825547	-1.053837957	0.899246929	-2.097665139	-1.503375237	-0.881052553	-1.643694041	-0.609005077	-1.942937761	-3.235468103	-3.092579169	1.247589725	3.357889961	-1.050368824	1.023223286	0.0993044	-1.025371382	-2.37101581	0.260209783	-1.915658551
FCP1	-2.943149749	0.58558455	-0.988236603	0.776665783	0.734187642	-0.066260725	-0.225935451	0.983270334	0.620705574	0.239010681	-1.761318596	0.424172663	-1.192585179	0.33095387	0.606575148	0.082713229	-0.271552526	1.154197779	1.11807784	0.022498726	1.234123977	-0.3127949	1.274264046	-0.343362873	-0.404916062	-1.149165569	0.590505684	-0.058590994	0.342017837	0.086353444	-1.237217028	0.480168841	-1.026288867	0.309375208	0.374144591	1.210188493	-0.22656845	0.752534205	-0.144425098	-0.53149011	-1.922350187	0.501982442	0.17991049	-1.836017965	-0.656552363	-1.963629598	-0.379449798	1.791818312	1.291480367
YPL105C	0.154351844	0.02361085	-0.070841691	-0.431637597	-1.112167176	0.141954131	-0.411093114	-0.900377487	-0.65517879	-1.055367062	0.654346473	1.292681405	1.022849482	0.794073175	-0.688198547	0.939590968	0.784350528	-0.705767055	1.00334675	0.814819817	-0.746693797	-1.378276945	-1.213030317	-0.944914302	0.891311188	-1.497254838	-0.261337103	0.663535565	-1.010544211	-0.628586723	0.836472548	1.477057937	0.965144338	0.97141931	-0.855114803	0.895735483	0.56856685	-0.493613536	0.500198246	0.464423799	-0.181427068	2.587406882	-0.856998931	-3.236366438	-1.357484627	0.305656934	-0.585836408	0.219610474	2.412630902
SHE4	-4.067635854	-1.948565142	-0.656616105	-0.348721503	-1.605431062	-1.510937084	-1.242801619	-0.703758678	-0.367691353	-0.983105479	-1.493968266	-0.235171367	-0.91880011	0.175126726	-0.825648259	-0.431738449	-0.750511238	-0.054155619	1.103368405	-0.152292523	0.24816015	1.149003696	1.006024014	-0.177252943	0.592205608	0.255490913	0.332990078	-0.140393661	-0.93128185	-0.220710683	-0.582782314	-1.050879908	-0.978450315	0.248564772	-0.920679891	-0.365468526	-0.766342342	0.04569778	1.123827533	-0.220787887	-1.433190646	0.069837079	-0.406880166	0.675461633	0.458705483	-0.914259802	-1.752477983	-1.47277647	-0.001421342
AAP1	-0.737032355	-1.341164726	-2.334433725	-3.301520657	-2.578715953	-1.856574235	-1.351233601	-2.725381215	-3.588104762	-2.355400227	1.017949222	-0.734466178	-0.037607892	-0.981509484	-1.100486822	-0.793239194	-1.379031972	-1.70314985	-0.996820643	-1.057737739	0.209364568	1.949338498	1.146077866	1.080715637	0.881336831	1.061432311	3.269339386	1.704815405	0.770852294	0.66386183	-0.139391511	-0.828463163	-0.16945479	-0.973604289	-0.762574893	-0.859534535	-4.100754959	-1.527260511	-1.004695838	-0.520421499	0.528950333	0.016269831	1.288789437	-1.150610211	-0.184254894	-0.881904969	-0.087895682	-2.834902606	0.38966173
UBP10	-0.957069083	-0.895392288	-1.434920384	-0.184077268	-0.265943728	-0.215096251	-1.130676916	-0.15814492	0.076988239	0.11173753	0.508397564	-0.359110013	-1.150271241	0.317242728	-0.192363564	0.217028606	-0.440355986	-0.118184684	0.117855415	-0.135096667	-0.546841294	0.397055305	0.313406798	0.277205861	0.404747079	-0.275811531	0.702648652	0.194729148	0.770399203	-0.021886474	0.331427989	-0.303368024	-0.544616336	-0.390382133	-0.430762191	0.350249755	-0.633025097	-0.203781313	-0.68366797	-0.057736951	-0.611958292	0.194109025	-1.752522489	-1.078793963	0.48932449	0.141578237	-1.04660992	-0.063482536	0.992277612
RFC1	-0.331182178	-1.099345514	0.963666312	1.233924548	0.533243561	1.60778113	-0.600727165	0.667750074	0.325214772	0.397739692	-0.299183561	-0.808461073	0.577989846	1.647018883	0.803420935	1.514819749	0.261156533	1.166897014	0.210693096	1.043485617	0.391103239	1.607985055	0.136197801	-1.046962118	0.375523534	-0.218679231	0.396331846	0.077966156	-0.172419274	-0.524523291	-0.069481479	-2.263352612	0.01815388	1.874809966	-0.226307724	0.535324638	-0.101664137	0.474369561	0.191099751	0.524010809	0.271388943	-1.279129583	0.32193975	0.565865179	2.893279816	0.058630333	0.306155585	0.443256037	1.075445343
TCO89	1.450766891	-0.096168389	3.616736656	1.547518453	1.662849198	3.084120722	0.554162249	1.191605667	2.002270055	1.512977603	0.982311239	0.238302298	4.120392237	3.439131807	3.515912834	6.968018182	2.610342823	2.772600951	4.023720122	2.056917422	-0.478578672	0.582535357	-2.711142991	-0.780109217	-1.09373194	-4.888324954	-1.450972079	-0.77199333	-2.295550777	-1.424797083	-0.386641539	-0.31365882	3.453851257	1.395878536	0.929995552	5.562549982	1.355939241	1.504352338	2.567690925	1.549513057	2.055542288	2.536770349	3.627224912	6.117441872	-1.346750934	1.480546803	-1.170764629	2.150453448	-0.697001801
FOL1	-1.257535468	-1.683603915	-1.613725529	-1.046892518	-0.089337149	-1.336557718	-0.257494221	-1.113112897	0.398632552	-0.693656783	-0.88689451	-0.271769407	-1.610615539	0.005940505	0.512484764	0.015703091	1.337859048	-0.655511185	1.528862445	-1.428166544	1.12423514	2.124510715	1.766369531	0.334145122	-0.961673315	0.403894831	-0.095721859	1.290481631	-1.540920942	1.252669454	-0.907542603	-1.966619903	-2.080414587	-0.338208859	0.626200093	-0.523947288	0.070380233	-0.728282117	1.569685511	-1.33440911	-2.504702699	-1.251264716	-1.601747759	-1.287934529	-0.437038632	3.235726679	-0.069727723	2.457292842	1.081108051
SCY1	-2.011732028	-0.316095659	1.254432072	0.054372781	1.056304478	-3.137922863	-0.43479888	1.250447092	0.653729297	-0.321225615	1.256581228	0.451629365	1.069990242	1.673344973	0.741900709	-1.250297706	0.476841435	4.325871691	1.164213427	-0.25960516	-2.218085519	1.59113746	-2.266786675	-0.683640555	-0.525578354	2.018593046	0.61987061	-2.75139931	0.398093012	-0.523134567	0.561808393	-1.604612117	1.339445724	0.847975976	0.81675854	-2.198451042	-0.62198177	2.45116167	-0.97006036	-0.473652904	-2.925730866	-2.294383191	-3.07746466	3.429605301	0.330238061	3.912781311	0.10522975	2.925499189	0.672710259
POP1	-3.144273559	-0.123497572	0.155740658	-2.312280413	-0.776564478	-2.369704489	-0.306316607	1.221047637	-1.978059023	-1.47481807	-3.845609718	0.39642292	-2.200287585	-1.457589222	-1.103031351	-0.604086959	0.295407398	0.883210736	0.396953767	0.287198749	2.055627922	-0.798658406	1.871699136	1.305051641	0.439621437	0.45773206	0.005076783	-1.407935054	-0.367291888	-0.874519073	-2.904704875	0.150582295	-2.054767839	-1.753706725	-0.64874423	-0.781120585	-0.330723983	1.062697106	0.065429112	0.612884015	-3.122179547	-1.858325333	-3.434731102	0.016611532	-0.163524053	-2.378194397	1.151905256	2.330528445	-1.234641838
PRK1	-2.05813248	-1.432201307	0.406755244	-1.526006026	-1.372732283	-1.86196527	0.294208003	-1.23401972	0.376722018	1.550615004	0.772277871	-0.219939004	-2.143737132	-0.46082309	-1.030973138	-3.049794892	0.398205026	-0.21132007	-0.069954533	0.506345978	0.578973779	0.135252209	1.7763728	2.026734798	2.098368996	2.384661434	-0.172033811	0.064412561	0.836017786	-0.983242027	-1.494775229	0.340027773	-2.109095703	-2.241612332	-1.988815185	-3.781813319	-0.129747811	0.088337393	-0.839408607	0.84580928	1.952581881	-1.641125708	-1.12687895	0.203960572	0.821748877	0.212022519	1.47272032	0.209703798	1.23071581
ARG81	-1.006144148	0.389375512	1.358781657	0.877100118	0.726832026	-0.483115212	1.309495099	1.617951841	0.485074352	3.437300338	-0.785191359	0.662567495	1.652909252	1.409395587	0.735458434	0.133407794	2.283979946	1.866894347	0.826165892	3.152117844	1.441467418	-1.176407728	-2.321768314	-0.792750918	-0.49169428	0.272117034	-1.06908805	-2.231266462	-0.583446706	-2.048225325	-0.693231399	0.833277097	2.595325797	0.976579865	0.81967251	-0.23247997	1.496068896	1.871416115	0.81642527	2.540088953	-1.318015301	-0.214830289	1.359396687	1.077044991	-1.811221389	0.229056753	2.3157606	0.512760664	-0.443662504
ECM22	-2.875062259	-1.380178463	0.432215496	-0.698968487	0.049309285	-2.812450647	0.189412914	0.598226536	1.228147783	1.06026928	0.930904061	-1.863755992	1.070463707	-0.530770306	0.17889697	-2.44434709	1.490443857	0.07955412	1.7695274	0.781074539	-1.236078925	1.968461252	-0.659108417	0.363611568	0.24730364	1.641900414	-1.031489081	0.036497992	-2.46388921	-0.350154459	1.572989336	-1.788249255	0.765092743	-0.658553591	0.136454376	-2.478931757	1.561754188	0.138225459	2.797331596	0.724289164	-0.848784939	-2.873402406	-1.510199734	-1.825220991	0.396401787	-2.096819521	2.063989871	0.099740637	0.523355094
RSC3	-0.615688052	-1.98141041	-0.602007756	-1.135933488	-0.0613045	-0.163496118	-1.481897436	-0.589725442	-0.040403119	-1.195527834	-0.912097664	-1.951144141	-0.96742178	-1.665950828	-0.745904186	-0.105383422	-2.45277106	-1.140476093	-0.681237522	-1.038639256	0.416796428	2.003823311	0.964219736	1.108837918	0.583354269	-0.160848959	2.030364266	0.89819079	0.441097207	0.882804105	-0.986525292	-1.720632908	-0.960818639	-1.509256512	-0.590261577	0.029495252	-2.15771634	-0.964195947	-0.653511394	-1.086366794	-1.659104017	-0.481491558	-1.768659623	-1.404779377	-0.605515946	-1.349051982	-1.276759439	-0.207224356	-0.982120711
PTK2	-1.417559011	-0.142050391	-0.688674066	-1.739286787	-1.351027307	-1.959137404	-0.924430683	-1.278718854	-1.6648573	-1.999593127	0.120156769	-0.09933924	-0.163002761	-1.313214466	-0.946040163	-1.628282985	-1.160638411	-0.848633867	-2.483742055	-3.558960934	-0.310549975	-0.211931838	-0.247637066	1.271543412	0.848237625	2.789699029	0.947623081	0.714746947	2.103557349	2.870738955	-0.100230785	0.059058454	0.08071606	-1.638935385	-1.192577483	-1.857402725	-0.864782851	-0.862845744	-1.753249491	-3.988880446	0.495841952	-0.183631207	-1.170759754	-0.377093093	-2.726222493	0.102127375	-0.776263589	-1.468710426	-2.186386085
BNI4	-1.678516466	-2.673949027	-0.916942361	-0.198367092	-1.081698058	0.203874157	-1.498458488	-0.656416143	-2.641882805	-1.595291918	-2.572502372	-2.346414069	-1.650909066	-0.880126965	-1.730876299	-1.734037152	-2.997801523	-2.888744934	-0.049385186	-1.699075834	3.83124763	3.466632307	1.893608855	1.460475118	2.386550987	1.879792817	3.535727282	2.827287491	2.192873576	1.237458878	-2.995758205	-2.623037166	-1.889162795	-0.961521722	-1.664280773	-1.724587109	-3.706843367	-3.346439121	-2.60548062	-1.609931865	1.605140652	0.292474499	0.048490257	0.489944331	-1.424915211	0.82380476	1.187054101	0.659228859	2.62874964
YLL032C	-3.553446643	-1.029682261	-1.861214068	-1.856550621	-0.885912285	-1.371777277	-2.470534659	-1.613792362	-1.306054709	-1.618975397	-1.82769723	0.754806631	-1.541067046	-1.440810504	-1.332987354	-3.064851228	-0.149064709	-2.085282497	-1.018195557	-1.484543526	2.981375341	-0.766394445	0.904170189	1.791403808	1.566096504	2.328863761	-2.177312516	1.758227214	1.056817616	1.51972562	-2.513018964	1.157773874	-1.326447869	-1.594056494	-1.657649827	-2.629707228	1.100665963	-1.770003875	-1.17850448	-1.925556472	-3.756432983	-0.389538209	-0.360638517	-0.264205101	-0.513305315	-2.423595855	1.730343811	-2.054005088	-1.444673455
TPS2	-3.036548686	-2.204436935	-0.882935416	-1.586013678	-1.740519021	-1.476926491	-0.819934672	-0.917969401	-1.289111651	-1.337247524	-0.717667575	-0.057054095	-0.828772816	-0.284085547	-0.986380966	-1.297242237	1.693454429	-0.117305707	-0.024824052	-0.316852958	-0.251427699	-0.769958969	2.071767349	0.477207298	1.382666418	0.394864183	-1.463387532	0.745252522	0.979985473	0.810174267	0.164345052	0.94838799	-1.176225982	-0.717576553	-0.765056754	-1.189437836	1.336523056	-0.410364179	-0.796427068	-1.030059147	0.731749079	0.223474836	0.602797129	-2.326418158	-0.035504952	-1.522004135	-1.02406002	-0.890879733	-0.568404879
FAR1	-1.301654161	0.358110224	-1.551439559	0.300664864	0.577387005	-0.121551967	-0.49127728	-0.190805247	-0.329039063	0.716780428	-1.054708674	-0.606949056	-1.645114507	-0.006307798	0.914363635	-0.164910964	0.063499358	-0.264196206	0.243852528	1.48446103	0.479226482	-0.026076551	1.728828115	-0.337944265	-0.386827446	0.04883645	0.431806338	0.15774201	-0.0043357	-0.864871403	-0.839055818	-0.550874634	-1.542593157	0.027450581	0.583755198	-0.519049421	-0.321960233	-0.216527604	0.186000553	0.895753423	-0.403758265	0.432638393	-0.978873387	-1.153225044	0.707355637	0.603659288	0.396669885	-0.508294668	-0.111019538
PRP6	-0.992439634	-0.054052431	-1.730391846	1.137755883	-0.136804985	0.89249925	-0.031396116	0.322289036	1.771811013	1.006680017	-0.724199246	0.181441562	-1.003152449	1.49197223	0.109271756	0.698326611	0.892991333	0.445106641	1.086181498	0.627993551	1.019995791	0.463050222	1.090835682	-0.895469352	0.462889639	-0.101687756	-0.918902258	-0.06957014	0.354521828	-0.149734191	-0.840438804	-0.426733798	-1.07236315	1.013209199	-0.28904137	0.043919641	1.120371067	0.183286289	-0.247998921	0.254357998	0.030035067	1.358031453	-1.105331364	1.539850805	1.560553476	0.940530025	-0.085062156	-1.265014736	1.430366121
CDC48	-0.744063447	-1.802508229	-1.103462162	-1.946435479	-1.496964943	-0.211062921	-1.797564783	-1.589695448	-3.42349821	-1.713856879	-0.03446367	-0.847311637	0.41980195	-2.155768703	-0.75368941	0.037668551	-1.246420916	-0.588357744	-0.953354515	-0.296736719	0.204738024	0.439592949	0.071428698	2.128662231	0.958880522	1.394515461	1.759827423	1.473341293	1.712520198	0.352972406	-0.458263678	-0.532563204	0.347757044	-2.19939149	-0.837763828	-0.951382176	-1.566467912	-0.9204349	-0.859677621	-0.039807296	-0.246086611	-1.42904976	-1.339514194	-0.752330637	0.011202538	1.116677693	0.906637776	1.10041445	2.375505103
SAP155	-0.711229956	-0.65076668	-0.502629462	-0.747001207	-1.139967994	-0.191197243	-0.475032185	-0.303473629	-0.648828903	-1.387068095	-0.214278332	-0.592402891	-0.476704826	-0.828727769	-0.912569393	-0.789314158	-0.840894093	-0.77972432	-0.375168506	-1.136712796	-0.197721246	0.70648625	0.074732865	0.923144754	0.617210098	0.573980483	0.815812605	0.426665507	0.619908545	0.894386139	0.138761325	-0.393809728	-0.216373967	-0.983879625	-0.808715784	-1.056899682	-0.961175738	-0.536855755	-0.4104075	-1.139712428	-0.376435463	-0.330211141	-2.279385587	-0.537882943	-2.888815817	-0.129051618	-1.230694148	1.204843357	-2.207419938
COG6	-0.928419042	1.682762549	-0.114386404	-1.152399418	0.066447948	0.038272744	-0.491472058	1.746793561	0.550898749	0.730758981	-2.262136075	3.924124088	1.201344308	0.198545461	1.878511021	-0.055377117	-0.398716937	1.082117002	0.960345547	1.015854669	4.823255866	-3.045425364	-1.524049676	0.956842079	-2.273410649	-0.543263083	-1.326810888	0.006044089	-0.596998738	-0.703722312	-4.270054374	3.935594365	1.55403511	-0.808794087	1.538131813	-0.861635824	0.345684516	0.718711009	0.812298765	0.62591892	-1.431206626	2.682213228	-1.191254256	-0.158976601	1.997618761	0.481499685	-0.329531993	3.655009902	0.792297077
AZF1	0.194689541	-0.262915112	-0.062617864	1.065712628	-0.282620404	-0.154982642	0.688452041	-0.024608757	1.170586438	1.305071098	-0.528998011	-0.202334213	0.15860538	1.065461541	-0.236473814	-0.832446788	0.103476043	0.06348428	0.74072571	0.654991639	0.632338002	0.102205853	-0.368732656	-1.074494909	0.007201079	0.779295908	0.087232054	0.564877826	-0.086004339	-0.017786815	-0.792154524	-0.556897942	0.272918962	1.022788563	-0.053764413	-0.282071579	-0.298792876	-0.551830643	0.396089267	0.417946285	-0.411910204	-0.020975878	0.04068868	0.399125827	0.051797669	-0.292120163	1.790160602	0.316670991	0.242028849
RTT101	2.357938529	-0.739462832	-1.907949349	0.05776306	-0.341927633	2.904806454	-0.075834336	-0.937432801	0.086703517	-0.576749578	0.646006635	-0.559410796	-2.519759291	0.316675905	-0.342814712	1.671906681	-2.214888426	-1.051866527	0.630390317	-0.21134758	-0.143305037	0.180836676	2.179337872	-0.630139902	0.03946839	0.001565701	2.055988759	1.367122451	-0.907534865	-0.024110091	0.287863297	-0.388711152	-2.423616888	0.558376752	-0.261018636	1.596095448	-2.346041454	-1.439214048	0.731609139	-0.229870871	-0.608736742	-1.623430456	-2.356049733	1.001164919	0.117419451	-0.697144914	-3.225765318	0.873367025	-1.043214633
TFG1	-1.262161912	-1.130571806	2.755224333	1.377184487	0.624524539	-0.369658154	-1.871922625	0.163466833	1.403450503	0.745449868	-1.640100779	-1.15983106	3.13286608	0.664569454	1.201953663	-1.050436257	-0.658125445	0.921659295	1.078900199	0.619826989	0.89594094	2.040623078	-2.735621363	-0.821363359	-0.493196384	5.705867212	0.882686078	1.826827983	-0.671746801	-0.629399104	-1.303832885	-1.9523794	3.113733391	1.11990402	0.893622748	-3.03479093	-0.549557856	-1.574565719	1.000349971	1.252760843	-1.431942193	0.242716792	2.126882701	-1.022408811	-0.621724539	0.867133517	0.390849241	0.645474606	1.970026818
RAD34	-1.564927629	-1.341496067	-2.755302571	0.367100953	-0.486771731	-0.628038709	-1.445348956	0.472972242	0.852284043	0.243107163	-1.799613776	-1.017115863	-3.001315718	0.917378627	-0.36899877	-0.76867599	-0.13162699	0.64201538	1.536658806	-0.025375393	0.792764135	1.133798964	2.885837002	-0.622996488	-0.06703825	0.219329271	0.473101248	-0.310445971	-1.250784626	0.240254784	-1.382215106	-1.146261252	-3.199446195	0.612518541	-0.383952897	-0.592049457	-0.590672873	0.148226634	1.350544493	-0.163789067	-1.887442735	-2.481807474	-2.049163122	-0.732074143	-1.887524459	-0.477371685	-0.226076293	1.355372952	0.410054101
DBP7	-0.812590135	0.313851879	-0.804943794	-0.203933001	0.238737678	2.793655808	0.627188109	0.471973931	1.617201768	2.081411498	-0.510216917	0.439506989	0.02808369	0.676900325	0.906696575	4.739203332	0.853925425	0.635638679	2.034123886	1.412520842	0.359038252	-0.022677651	0.693800886	0.306676852	-1.310992005	-3.80911918	0.059001308	-0.703966037	-1.169146742	0.112641901	-0.895134267	-0.565240982	-0.605374897	0.737576661	1.821421581	2.944303493	-0.054724921	1.551458724	2.249693923	1.155799554	0.987854739	0.643745019	-0.202259555	2.187201809	1.380669816	1.071685403	-2.351789444	-1.70657509	1.6591343
YBR255W	-0.642789969	-0.360114977	-1.96574858	-1.528962273	-2.046514406	-2.730728826	-0.560167328	-1.677140388	-0.576604483	-1.608983237	-0.240468417	-0.4217284	-1.746373308	-1.64009906	-1.029991427	-2.74856091	-1.879036873	-2.588534377	0.068710185	-2.385449332	-0.528792892	-0.076616977	1.293023989	1.215030902	0.821065056	3.715363704	1.3068362	2.229711787	0.143546534	1.820756439	-0.143800877	-0.607115805	-1.661341021	-1.530087246	-1.044391901	-2.839590568	-1.833587479	-2.320537957	-0.115931478	-2.347398504	-0.112775811	-1.432476076	-1.542775442	-0.155635333	1.362632061	-1.204320218	-1.023812366	0.587388072	0.98114552
LCD1	-1.111489952	-0.368337201	0.115258947	-0.17138547	0.900139866	-0.200363899	1.620632998	-1.049501043	0.691824547	1.660005286	-0.866319082	-0.962509924	-0.40682912	0.202925108	0.311785826	0.610254382	1.649274635	0.152988741	0.640460328	2.715483888	0.662772234	0.689482368	0.513190106	-0.003261551	-0.866776741	-0.829255936	-2.432956964	0.65664533	-0.085483403	-2.350285126	-0.973011138	-0.852449522	-0.523366994	0.03308754	0.780690606	0.416899322	2.978051098	-0.799597255	0.021887016	2.473502698	-1.457121281	-0.624884696	0.893105536	1.304462884	0.011786589	-0.564681948	-0.050143365	1.144412636	-0.21819199
FAA1	-3.12167626	-2.056984165	-3.210445022	-3.099316501	-2.466419004	-2.230184044	-1.201279807	-2.179546308	-2.46668447	-1.831248473	-0.401901293	-1.661353155	-2.563429262	-2.960951197	-2.068330151	-1.441049494	-1.465544839	-1.241670459	-1.844278128	-2.131369598	0.864126193	1.152645954	2.955568001	3.17689197	2.218984644	1.309069213	1.234045347	1.304520043	2.698838698	2.066118002	-0.885285913	-1.422022342	-2.940815802	-3.291762854	-2.521438051	-1.287797718	-0.893957643	-1.726312124	-2.229287104	-1.988001577	-0.074035486	-0.082168095	0.624004481	-1.20047125	-0.561367228	-0.686537769	0.18466828	0.128090062	-0.547339843
YKL187C	-0.879044645	-0.623027597	-1.425989899	-0.201582237	-1.682611929	-0.73274589	-0.131718247	-1.058989966	-0.190697131	-0.741110136	-1.727038432	-0.689230834	-0.645983684	-0.218164543	-1.837543215	0.471904413	0.56158257	-0.196294385	-0.037857362	-1.629259493	0.970324717	0.311101722	0.821573357	-0.471138061	1.853297664	-0.186724025	-0.91779676	0.119622742	-0.484399741	1.330254384	-1.676889644	-0.698602059	-1.249670328	-0.03735656	-1.988542647	0.121770453	0.509844419	-0.501870087	0.014023617	-1.50769496	-3.053081386	1.044491155	-1.389383839	0.317394886	-1.362463668	2.555379794	-1.546766388	-0.774579318	-0.462967754
BUD14	0.24226326	-2.389947147	-0.71205678	-1.546163545	-1.084350208	-0.036602622	-1.561111048	-0.267153533	-1.931426688	-0.703851088	-0.26502575	-0.861781717	0.176381512	0.144175601	-0.308550369	0.637431183	-0.634219507	0.031377387	-1.148694028	-0.405700993	-0.115340736	1.335385818	0.548768325	-0.182186055	-0.386814662	-0.177549682	1.197914309	1.477133787	1.454879281	0.750878713	0.131208369	-1.64418366	-0.433048234	0.087913313	0.18487568	0.910176794	-1.318668256	-0.672264009	-1.661374003	-0.93276829	-0.815553166	-1.37824957	-0.439851775	1.402415993	-0.258440394	0.287213947	-0.382104461	1.049665009	-1.986567906
PBY1	-0.193527627	-0.772187705	-0.824302911	-0.91073699	-0.915876396	-0.847869262	-0.828094867	-0.966848589	-0.70413901	-0.928575941	0.868188594	-0.319537457	0.415592313	-0.155759708	-0.502909055	-0.15236298	0.010450719	0.197689781	0.556771466	-0.269758028	-0.982881845	0.258549487	-0.29697576	0.000801255	0.788329087	0.082979638	-0.391913908	0.19011445	-0.448020896	0.216300331	0.676303275	-0.425647213	0.269706127	-0.059091007	-0.670168163	-0.108818407	0.066559857	-0.399348527	0.170851727	-0.453182042	1.102366876	0.056169375	1.211637328	0.18851957	0.570742083	-0.299428849	-0.030648562	-0.507790438	0.047712764
CDC5	-0.537276954	-0.685750526	0.504254224	-0.968681396	-1.166510111	0.712736099	1.012799268	1.184343933	3.156065679	0.137842001	-0.990694916	-1.026886985	1.009485719	-0.278672716	-0.870263072	0.57867848	1.008743172	2.073936279	2.186521708	0.305751617	0.863336425	1.606472953	-0.984762314	1.151784498	0.570621878	-0.295813078	-0.359667358	0.089101838	-0.727959058	-0.401366358	-0.851808108	-1.547909368	0.988172464	-1.001172201	-0.725881645	0.377451559	0.900298167	0.323481473	1.350961746	0.2285861	-0.593176268	0.215144949	-0.433524676	0.929039998	-1.50416383	0.425067811	0.818039055	1.575870179	5.596922108
RTS1	-4.523917898	-2.250024263	-1.290889706	-0.714834326	-1.8541042	-1.676031585	-2.431021083	-1.317061161	-1.95141885	-1.622254941	-2.904816717	-1.784337015	-1.071801487	-0.6459502	-0.678381401	0.61211701	-1.259115525	-0.399268682	-1.717146512	-0.486325163	3.177468403	1.496550481	0.658041506	0.810499613	0.424541499	0.907828132	1.873922127	1.126022288	2.113076166	0.96486828	-2.895010658	-1.726201832	-1.225656823	-1.161841631	-0.563990451	0.386478934	-1.850975686	-0.337254331	-2.121663585	-0.922460982	-3.253263278	-0.904501156	-0.491315793	1.130160529	0.258756673	1.644515361	-0.799420094	-0.769263227	-1.696909637
TRP5	-1.375348126	-2.939431653	-0.588681604	-2.306329674	-1.168399198	-2.022050257	-2.472976071	-1.155836069	-2.611206635	-1.784112214	0.203355502	-0.621377679	-1.550697792	-0.112974712	-0.16525364	-1.421332348	-0.739799076	-0.729578281	-0.182739846	-0.246963901	-0.439000293	0.811890538	0.680710228	1.128400239	0.354307975	1.19598956	0.935233597	1.000600617	0.903497138	0.256265019	1.358801431	-1.323842599	-0.981346669	-1.246839437	-0.308859106	-0.521966878	-1.176479547	-0.815034313	-0.848701467	-0.443665401	0.954078897	0.413501753	-0.037878866	2.434603666	-0.18421404	0.141542675	-1.206823925	1.537186468	-1.780378347
CEX1	0.010067932	-0.44980641	-0.539233347	-1.149413661	-0.755303554	-0.61229905	-1.759058894	-0.810676021	-1.35347782	-0.183514721	0.186743039	0.106293159	0.290278691	-0.187676688	-0.267832981	-0.703153938	-1.040807493	-0.515742547	-0.718116717	-0.308924751	-0.752933356	-0.56690062	-0.017566488	0.265896682	-0.080663382	0.288930568	1.220675435	0.285689921	0.352136814	0.311014042	0.942324993	-0.203367811	0.076783523	-0.454584456	-0.168720216	-0.454448207	-1.687337562	-0.109572271	-0.515653566	-0.280141865	-0.948807295	-1.170451867	1.220813492	-0.504853964	-1.571458144	-2.282987522	-1.04165507	-0.24798463	-0.721363809
NOC2	-0.835995323	-0.301759287	0.97206536	0.55655072	0.185994216	0.85520733	1.440924257	-0.731930929	0.257732576	0.447087299	-1.508463021	-0.512302889	0.573716394	0.924008318	0.603261378	0.806352901	1.331644871	-1.164769143	0.406765993	0.654605347	2.089829716	0.953814586	1.60162345	1.303020388	0.113918871	-0.531256518	-0.267644772	2.346815265	0.149089857	0.620837513	-2.56630828	-0.88056054	-0.856707905	-0.246775111	0.551670586	0.512933463	0.249565503	-1.493115415	0.178307306	-0.355435156	-0.025699599	0.70374579	5.747529667	1.234477174	0.993077786	-0.17121644	0.133234009	2.769756721	2.953653375
MPS1	-3.705607895	-1.613897539	-1.686638652	-1.245479928	-2.198739238	-2.817149447	-0.522515986	-0.054234577	-1.628425193	0.516315604	-4.890943957	-2.221035702	-1.359124088	-1.414387069	-0.918931935	-1.851810794	-1.356466667	-1.690262375	-1.152390109	-0.333187594	3.606647707	1.882125113	1.640942256	1.799278494	0.753917212	1.74397232	1.324035381	1.476559548	1.875281392	0.293284461	-4.933973935	-2.364984198	-1.929778472	-1.98904565	-1.184129487	-2.165775371	-1.584957738	-1.579796356	-1.603693445	-0.301120378	-4.852906237	-0.868165546	0.672672692	0.085402006	-0.447530766	1.086763789	1.902570431	2.511480989	1.412911692
ACS1	-1.10693029	-0.326549901	-0.134821277	-0.864490843	-0.401256862	-0.417924255	-0.405601336	-1.288800012	-0.311944426	-0.964064025	-1.052799355	-0.255763997	-0.959283059	-0.432768315	-0.527942042	-1.218791523	0.890953583	-1.298118576	-0.076655721	-0.7817113	1.099500084	0.222122294	0.876201948	0.281845115	0.401037102	1.639506079	-0.814168108	1.497067048	-0.634044734	0.166416729	-1.029613465	-0.153260811	-0.85710497	-0.371422959	-0.562398495	-1.127978427	0.755526552	-1.407765967	0.094564154	-0.784471019	-1.168764576	-0.36153362	-0.249027872	-0.317710385	-1.258486654	0.226471749	1.60817028	1.129068927	-0.483623566
TOP1	-2.492653303	-1.674164884	-0.717242551	0.910117747	0.189435698	0.841403851	0.496299238	1.041239756	1.700757614	0.060946007	-1.711399905	-1.298078698	-0.728754839	0.966037612	0.359554615	1.589695744	0.916513739	0.456730515	1.010592168	0.422002393	1.007126823	1.499805625	0.886603339	0.693951457	-0.274351051	-0.752365276	-0.932430403	-0.831494041	-0.563408001	-0.230350402	-1.040465217	-1.648785811	-0.993634455	0.229422132	0.496358406	1.318749687	1.240980864	0.862780455	0.828404596	0.43513968	-2.818902326	-0.761306731	-2.17623574	3.275139839	-0.048813178	-0.87676315	0.168561246	-0.667910841	3.201418081
NRP1	-0.773195605	-1.642243612	0.520988557	-1.241031371	-1.332067104	-0.367908194	-1.582880233	-1.034181813	-0.962405039	-2.110132236	-0.427576576	-0.709678579	0.833955342	-0.402303247	-0.311936194	-0.585548231	-0.367942055	-0.129717632	-0.120304396	-0.355272005	0.11744454	0.399479696	-0.766350499	0.386946756	0.451023969	0.528316799	0.12630307	-0.283318808	-0.050031282	0.127940941	0.043255454	-0.788793065	0.629652288	-0.467336367	-0.511364696	-0.323268259	-0.060734475	-0.044021694	-0.199426707	-0.287823225	-0.400400695	-1.045350802	-1.730499864	-0.575848628	0.511587967	-0.454616451	-0.238082671	0.515814147	-0.341864657
YDR520C	-0.393787372	-1.04787041	0.252745182	0.87068502	1.099022773	0.870083588	0.351114894	-0.954448034	1.108805417	3.046392661	-0.55056048	-0.953967062	0.324833731	0.961407977	1.203841518	2.082508325	1.759238509	0.191864715	1.882978562	2.331794078	0.75286396	0.960629512	-0.065431077	-1.000255453	-1.769964106	-1.797414969	-1.426429846	-0.231582155	-1.423592701	-1.608857677	-0.805255672	-0.999209347	0.458594171	0.985236768	1.468826762	2.546562908	1.428593312	0.074255295	1.362923673	1.790506023	-0.334072475	-2.700968069	-0.213659897	1.005273892	-0.011407891	0.82050561	2.147242348	1.619798966	2.419133237
GUS1	-0.531608467	-1.629972007	-0.678533461	-0.678417742	-1.082051561	-1.266395934	-0.733658144	-0.809857834	-0.643986794	-1.354930794	-0.658239109	-0.353271673	-0.753815187	0.136115214	-0.494597655	-2.279147323	-0.638507094	-1.195587209	-0.637623462	-1.541917787	0.674129811	-0.23685202	1.500506953	-0.394540876	1.09147776	2.641719814	0.268907585	1.593578499	1.069189	1.027591927	-1.154419995	0.248872212	-1.26495491	0.332816636	-0.763107657	-1.951704739	-0.494924962	-1.452616522	-0.837802438	-1.381026359	-0.184243936	-0.932159539	0.082076554	-0.42354634	-0.889953697	-1.36861473	0.937444798	-0.695108071	-1.0137823
LEU1	nan	nan	nan	nan	nan	nan	nan	nan	nan	nan	nan	nan	nan	nan	nan	nan	nan	nan	nan	nan	nan	nan	nan	nan	nan	nan	nan	nan	nan	nan	nan	nan	nan	nan	nan	nan	nan	nan	nan	nan	nan	nan	nan	nan	nan	nan	nan	nan	nan
BRN1	-1.467327273	0.897408278	-2.385399712	-0.994704889	-0.547397923	0.253645673	0.24086334	1.251530819	0.288219908	1.38916104	-1.207113542	1.130953728	-1.726782829	-0.379131055	0.153911394	0.372076402	0.085047315	0.898089099	0.343926652	0.971279553	1.150175407	-1.118216652	1.767326849	0.622396511	0.076620822	-0.238617909	-0.357726836	-0.652927041	-0.283558309	-0.844368175	-1.582938432	0.755122378	-1.670097786	-0.571726014	0.277681445	0.302516806	0.304784507	0.38794965	0.455356686	0.713235156	-1.337749061	0.31906108	0.472858543	-4.358650634	1.312415556	0.705035604	0.752940889	1.539622345	-2.63713595
PTA1	-0.75751829	0.786309689	-0.841430973	0.389415871	-0.230465271	-1.376689455	1.655105067	0.111881496	0.803370185	1.398848189	-0.370732929	1.130645617	-0.942826644	0.393971705	0.184708807	-0.748416921	1.371478119	0.215573759	0.726091211	0.92861992	0.036840486	-0.879842033	1.767189953	0.613321527	0.362074373	0.53945419	-1.203574562	0.779091245	-1.207632718	-0.050408431	-0.260243609	0.723496645	-1.398433977	0.152404498	-0.274848922	-0.408162324	1.452959728	-0.58104956	1.866559742	0.666784105	-0.906778444	0.646596509	0.28197417	1.455605774	-0.561291242	-0.221592311	1.585651227	0.307104796	0.922039092
RRP6	-0.319900335	0.470290813	-0.917828383	0.187723498	0.533776854	-0.057007226	0.4809349	0.472282116	0.572993521	1.235586747	-1.157744409	2.100368418	-1.274368529	0.145923693	0.660270532	-0.30684526	0.231929411	-0.082752956	1.123094749	0.7727753	0.080724045	-3.085268944	1.825185639	-0.296621456	-0.782690161	0.472891663	1.195433776	1.546765368	-1.274267724	-0.535680526	-0.465257507	2.648618118	-1.0274246	0.315915743	1.115049969	-0.440849465	-0.710226533	-1.46635942	1.884231517	0.844188491	-0.547210566	-0.566360937	-0.266196566	0.263038362	-1.055048285	-0.678060231	-0.383709506	0.049790701	0.017361581
PRP5	-0.221752224	-0.477049828	0.87193235	-1.986453312	0.880927199	0.515688955	-0.262913154	2.684376376	0.496136657	0.630404387	-0.666666028	-1.617901823	0.369630158	-3.09074128	1.015887805	0.442052124	-0.406468244	1.287036231	0.157312462	0.940930824	0.599730736	1.852699104	0.242317669	3.563421709	-0.658767921	0.084097298	-0.079979913	-0.593512619	1.543800102	-0.498813613	-0.933535072	-1.27518915	0.180814961	-3.137327705	0.687199824	-0.087142619	0.990724356	0.457531916	-1.339002758	0.828136032	1.395290176	-0.700527964	0.035359919	1.07361273	0.282009123	-0.17843584	-1.075555657	0.268474949	1.043360791
ACO2	1.585370576	-2.586852828	0.052528981	1.50273303	-0.436860003	-1.608892017	-0.398193638	-2.236277408	0.567226581	-0.803315427	2.005063507	-1.427300381	-0.028296146	1.324221806	-0.403580673	-1.311257777	-0.6259117	-2.484491749	1.034192749	-0.181524891	3.810733322	1.007395079	-1.654226114	-0.502881553	1.075417197	1.26662895	-0.75334897	-0.400102119	-0.934740378	0.714206664	-2.291328705	-1.135120148	1.838634942	1.083346751	0.148801746	-0.796582139	0.692915363	0.669124986	1.402783302	-0.379004723	0.28025305	-1.257618701	0.280921501	0.098447003	1.47369	-0.454701281	-2.363608932	-0.674824876	1.209247301
PSY2	-0.0233166	3.267105962	0.191960574	0.296549593	1.654051397	-0.546093902	0.982062137	0.780302882	0.525309889	1.141241315	0.378229736	3.893710475	0.147010973	0.869656114	2.052744054	-0.110386535	1.484691487	0.990638393	0.622369494	1.35817653	-1.133378874	-2.826654854	0.079681734	-0.031060152	-0.244358694	0.036283241	-0.542526268	-0.928802953	-0.43790275	-1.372898727	0.513538428	3.951529869	0.021433159	0.320300793	1.165251465	0.043419618	0.877245055	1.050012194	0.796997645	1.017674763	-1.620310961	1.174049962	-2.528729801	-0.341412343	3.177400214	-1.359985048	1.418747948	0.407909553	0.129224447
KAP95	-0.856652818	-1.142349108	-1.968952505	-1.706402054	-2.205450509	-1.183296141	-0.753474137	-1.310121775	-1.257897778	-2.004064912	0.798013722	-0.301078929	-0.542207297	0.530323822	0.091293004	0.816854786	0.962058101	0.691954963	1.190423623	0.75892134	-0.419380198	0.466434897	0.318613863	-0.300352909	-0.562495724	-0.308122573	-0.837698679	-0.37514388	-1.712203059	0.159912038	0.700481723	0.412929278	-0.618659652	0.54368214	0.325931701	0.278493276	1.400287005	0.845243169	1.955402053	0.12025029	0.364606467	0.75676522	-0.831690781	0.170218243	-0.51389848	0.781587177	-0.813659546	-0.407745467	-0.883540632
HIS4	nan	nan	nan	nan	nan	nan	nan	nan	nan	nan	nan	nan	nan	nan	nan	nan	nan	nan	nan	nan	nan	nan	nan	nan	nan	nan	nan	nan	nan	nan	nan	nan	nan	nan	nan	nan	nan	nan	nan	nan	nan	nan	nan	nan	nan	nan	nan	nan	nan
YGR150C	-1.377576068	-0.943596333	0.011026202	0.149328234	-0.765395097	-0.613529119	-0.931627713	-0.43237002	-0.128602017	0.676084644	-1.871642151	-0.322836098	0.263761609	0.868325755	-0.877936128	-0.384271053	0.123928337	-0.221212898	1.329333906	1.755898723	2.826199704	0.704712144	-0.052015889	-0.296841733	1.242563111	0.406628236	-0.586029267	0.406540613	-2.107657219	-1.30508371	-4.073883394	-1.55350897	-0.240167799	0.131388352	-1.537324936	-0.685207024	0.263848791	-0.616862987	1.221920686	1.604887459	0.447104208	-1.469014207	-0.219919203	-0.094355166	0.118458112	-1.020471958	0.833859844	-0.594316098	-1.327985324
KIP3	-1.694318339	-1.433941689	-0.772221373	-0.345487363	-0.505038586	0.03946587	-0.081095435	0.87564497	-0.485559512	-0.856891926	-1.305773709	-2.932155157	-0.027186452	0.535161268	0.704765262	0.241849224	-0.244278927	1.203784835	0.078143454	0.768623935	1.031079662	2.850417778	-0.256238156	-0.338056331	-0.836921267	0.429250233	1.02240238	-0.369062442	-0.47134281	-0.244852196	-1.346922229	-2.708260309	-0.034728344	0.55734915	0.797882193	-0.267171894	-0.475834188	0.420048336	0.048317503	0.415947418	-0.949235125	-1.778552657	0.384576858	-0.094734585	-0.764495025	1.628609024	0.795473738	2.423156614	-0.117727383
VPS72	-1.131828087	-1.633572226	0.237578457	-0.765511447	0.065295355	0.014088371	0.622159598	0.544510639	1.710898552	-0.507896745	-3.382244572	-1.202979433	0.482712049	-0.101933556	0.301794054	1.421360728	1.461967533	2.024306719	1.809229951	-0.924186748	2.291592168	1.462662239	0.108449595	1.042988635	0.052735946	-0.577970289	-0.879055503	-1.828372427	-2.212750094	1.036538107	-2.658508961	-1.480621173	0.229698103	-0.726568471	0.073737587	1.496194575	1.525996564	2.494853057	1.955948052	-0.881215629	-3.224271775	-1.647392704	0.225103557	0.436034238	-2.269548855	1.97449105	3.706286487	-1.42613916	2.25181228
VAC14	-0.468804788	-2.377953808	1.203041224	0.089386172	0.868024794	0.888791799	0.215706453	2.174582073	0.722957682	1.801351191	-0.312863617	-2.020505619	2.486798774	0.935674314	2.850581131	3.894706516	1.559005407	2.626473243	2.811316767	3.747223158	0.237244818	2.521517892	-1.983978342	1.497612862	-1.075268537	-3.656698453	-1.244757192	-1.378903875	-2.242128611	-5.388605323	-0.693954946	-3.947148619	1.778734707	-0.891580789	0.867128525	3.217253781	1.271324833	3.076520035	2.136676093	5.357077029	-0.214705644	1.476352352	0.741087301	-0.099705303	-5.334142279	1.381449349	-0.089185603	-1.041807803	-1.407895778
CDC53	-1.86680969	0.134769144	-1.468503658	-1.34871255	-0.313807699	-0.08676657	-0.780512929	1.128653308	-1.082756189	0.062215197	-0.888185468	0.803512306	-1.515696152	-0.9485716	0.510404845	1.080371507	0.064975572	2.387432347	0.242791505	0.980171566	0.625143299	-1.081072582	1.357705112	1.551120622	-0.464002351	-1.181546219	-0.397431036	-2.607294618	0.057690803	-0.826264311	-0.884528903	0.573783019	-1.674232281	-1.249870736	0.411004367	0.75863194	-0.866182914	3.335330671	0.135586334	0.872572312	-0.625955614	0.312042259	-0.256589034	-2.165996515	-0.42464299	-0.930432292	0.340685892	0.395639739	-1.183364923
SAP4	-0.293265344	-0.202905774	-1.091211205	-6.944811431	-0.916686121	0.386085764	-1.399926067	-0.21616892	-0.916155221	-1.240904005	0.184946359	-0.371051762	-0.664941625	-0.356790722	-0.224762373	1.223375443	-0.514577961	0.402104882	-0.319148225	0.043114777	-0.374047629	0.411462223	0.413930319	-0.041421516	-0.092621102	-1.23237658	0.404909328	-0.588663513	0.59961299	-0.054726247	0.070171596	-0.486136205	-0.634359291	-0.12593057	-0.016068923	1.544088854	-0.186884384	0.526014386	-0.559952687	0.174794675	1.235816646	-1.095167203	0.494769704	0.985385484	-1.129806066	-1.19668449	1.532373761	-0.113574542	-0.185144898
YOR129C	-0.334362797	-0.403980284	-1.32607723	-1.200877085	-1.169706929	-0.813172082	-1.184544629	-0.812701551	-0.891500275	-0.86767881	-0.52037481	-0.842206907	-0.663978577	-0.987224314	-1.491027624	-0.930442233	-1.340242408	-0.509070655	-0.546270342	-1.04237264	0.385202983	0.512811863	0.65737292	0.837750173	1.931657403	0.755785535	1.477888241	0.561610203	0.857810277	1.246007579	-0.318009892	-0.848568933	-0.474610168	-0.852095991	-1.529286622	-0.979867728	-1.207360867	-0.763021137	-0.689302272	-1.189875655	-0.205531379	-0.788006673	-0.12782347	0.457275756	-0.478118431	-0.837701408	0.949501681	0.885413405	0.007360474
[truncated: 3,477 more rows]
[truncated: 751 more columns]
