# Supplementary material for: Integrating images from multiple microscopy screens reveals diverse patterns of change in the subcellular localization of proteins
Source: eLife. 2018 Apr 5;7:e31872. doi: 10.7554/eLife.31872 (PMC5935485; doi:10.7554/eLife.31872)
Supplement: Supplementary file 3. — Columns in this spreadsheet are features, while rows are proteins. [file elife-31872-supp3.txt]

UID	WT3_SEF_B0	WT3_SEF_B1	WT3_SEF_B2	WT3_SEF_B3	WT3_SEF_B4	WT3_SEF_M0	WT3_SEF_M1	WT3_SEF_M2	WT3_SEF_M3	WT3_SEF_M4	WT3_MCT_B0	WT3_MCT_B1	WT3_MCT_B2	WT3_MCT_B3	WT3_MCT_B4	WT3_MCT_M0	WT3_MCT_M1	WT3_MCT_M2	WT3_MCT_M3	WT3_MCT_M4	WT3_EDG_B0	WT3_EDG_B1	WT3_EDG_B2	WT3_EDG_B3	WT3_EDG_B4	WT3_EDG_M0	WT3_EDG_M1	WT3_EDG_M2	WT3_EDG_M3	WT3_EDG_M4	WT3_CEN_B0	WT3_CEN_B1	WT3_CEN_B2	WT3_CEN_B3	WT3_CEN_B4	WT3_CEN_M0	WT3_CEN_M1	WT3_CEN_M2	WT3_CEN_M3	WT3_CEN_M4	WT3_NEC_B0	WT3_NEC_B1	WT3_NEC_B2	WT3_NEC_B3	WT3_NEC_B4	WT3_NEC_M0	WT3_NEC_M1	WT3_NEC_M2	WT3_NEC_M3
TOP2	nan	nan	nan	nan	nan	nan	nan	nan	nan	nan	nan	nan	nan	nan	nan	nan	nan	nan	nan	nan	nan	nan	nan	nan	nan	nan	nan	nan	nan	nan	nan	nan	nan	nan	nan	nan	nan	nan	nan	nan	nan	nan	nan	nan	nan	nan	nan	nan	nan
SGS1	0.973068091	0.601449438	1.473382962	0.220222518	0.819350426	1.710951264	1.574975508	0.217094685	1.141362255	1.565397424	-0.055192038	1.377311426	1.530661515	1.111376818	1.008497347	1.125062973	2.059768113	0.488723339	1.22182011	1.205087823	0.399647374	-1.635287033	-1.575815859	-1.04509777	-0.972410425	-1.974814321	-2.32947617	-0.323546028	-0.734047265	-1.171939164	-0.61966279	1.659883259	1.700544341	1.231667006	1.295841896	0.935656929	2.168876274	0.407006653	1.05514542	1.140538854	0.929766208	1.417007194	0.699087546	2.305705175	4.402889551	0.192084641	1.347113315	-0.048158939	-1.117165758
SRS2	-0.344087278	-0.904740706	0.088022631	0.547731904	0.262573275	0.330027961	0.260200055	-1.608543463	1.376772427	-0.24980694	-1.137165643	-0.708890054	1.185180574	0.855398241	0.378727471	-0.770503533	0.437705089	-1.890282827	1.073501929	-0.283915397	0.119491219	1.013912508	-0.865721304	-0.59406126	-0.639146675	0.568425886	-0.0494181	1.553207648	-2.08664333	0.170384654	-0.261666254	-0.686578086	1.006208997	0.991694834	0.548455773	-0.952314955	0.270429175	-1.943196196	2.025331572	-0.226330528	-2.668094904	-0.263337287	0.757925207	1.454894327	0.428813091	0.569908107	-0.188861559	-2.055145172	-1.482188706
UFD4	0.104971917	-1.325785423	0.837022109	-1.137365525	0.607247036	0.253270644	-0.291528992	-0.779950579	-1.296612692	-2.068305265	1.156753135	-0.654989446	1.305293625	-0.044357098	1.179013057	1.072463274	0.198566321	0.198623721	0.153232104	-0.199053539	-1.99701117	0.64308417	-1.176993407	-0.528198328	-1.030660186	-1.706893595	-0.159454212	-1.193371615	-0.480428797	-0.082547547	1.713059417	-0.51630014	1.361648874	0.48904226	1.02786084	1.464608123	0.260449168	0.948102711	0.454701993	-0.059352842	-0.119400237	0.561687181	1.270801298	-0.353352062	0.736862912	-0.144194258	-0.148048374	-1.749357685	0.395967316
YEL025C	0.894464662	-0.665707882	0.345537007	-0.456320729	-0.935223442	0.438287498	0.234764959	-0.819682117	-1.192334306	-0.593074803	1.0327753	0.153321737	0.603802272	0.211383888	-0.935692433	0.216243383	0.567093406	0.169478977	-0.540010746	-0.289579188	-0.875972691	-0.243074057	-0.2480052	-0.366893516	1.069275662	0.028515116	-0.367373623	-0.178285034	0.482522162	0.198980623	1.002715004	0.353716905	0.19371524	0.464067417	-0.723002427	0.02629937	0.687457938	0.412143911	-0.546701489	-0.117254381	0.707713644	-0.90149763	-1.767202136	1.50860556	0.928723458	1.443467374	-1.53530966	1.575715208	-0.325844091
DNA2	-1.488147485	0.879853291	-0.453834354	-1.149229172	-0.377372004	0.730787581	0.125485573	-1.324320793	-2.360546258	-1.739639973	-1.418742865	0.912242397	-0.29515847	-0.430841203	0.136789973	0.007632016	1.293097213	-0.609119009	-1.074051388	-1.015106131	0.085558641	0.096903069	0.0501437	-0.014546691	-0.112548146	-0.749854691	-1.663227046	0.427756177	0.615852008	1.545885248	-1.577353515	0.788045022	0.188694703	-0.068540342	0.129048032	-0.127313133	1.816176176	-0.301910527	-0.829980797	-1.508990881	-0.736391846	4.308539183	0.406107977	0.349599806	1.315255985	0.182211506	-0.136525935	-0.594584062	-4.156484674
RPA135	5.434257985	-1.283271528	-2.577108128	-0.428996256	-0.302302989	-1.50154385	1.089512802	-1.579765246	0.530464257	-0.04773288	3.314727771	-1.433787497	-3.076181536	-0.572711875	-0.552464196	-2.880797118	0.437879876	-1.774965384	0.61517578	-0.500465623	-1.659222912	1.158194912	1.993451047	0.557904872	1.1610943	0.412002579	-0.287506623	0.583947792	-0.39586026	0.218189148	3.481315862	-1.239816108	-1.819511195	-0.968671621	-2.427474096	-0.380428305	0.292289135	-1.291737673	0.571287804	-0.082627732	4.026603686	0.670720681	0.915891179	-0.254083451	-0.042265828	-0.179699259	0.001240054	1.841440157	-0.336192714
SSK2	-0.326127948	-1.005499859	-0.386818788	0.163790897	-0.34547408	-1.346400726	-0.301887763	-0.305137617	-0.316382669	-1.112299871	0.225724502	0.346349084	-0.002642693	-0.173660924	0.316222095	-0.695033002	-0.308720684	0.069524798	-0.133888988	-0.61281996	-0.839249369	-0.168878746	0.158662153	0.072105356	-0.328678443	0.620651071	0.542984203	0.643609875	-0.398266415	0.27113706	1.118562743	0.433258822	-0.431493683	-0.011008797	0.39428188	-0.375800007	-0.210132771	-0.231104631	0.057255518	-0.319316884	1.273421084	-0.200356667	-0.225433927	0.780728612	2.954832675	0.183614689	0.418274116	0.718404208	-1.722104736
SMC1	-0.694995055	-0.226845885	-2.278004951	-1.115672679	-0.502460659	-0.358131728	-1.744899789	-0.356802564	-1.329591818	0.684729704	0.501266568	0.713217305	-0.944797637	-0.695442799	-0.311783287	-0.492527503	-2.060108544	0.439863127	-1.567377229	0.489834428	-0.858377643	-1.339188134	0.216582348	0.091869586	-0.38070881	0.820716982	2.194518769	-2.445455467	1.065503192	-0.688520553	0.873542132	1.133680501	-0.387683802	-0.403716242	0.239831541	-0.613422842	-2.222922433	1.786349789	-1.002031932	0.428264067	-0.332559554	0.440327237	0.718457648	-0.423912036	-0.48984326	1.192728987	-2.794119329	-0.250316685	-2.306520098
BUD3	7.523124154	2.607351347	0.847464503	10.06237118	2.673293857	-0.528284956	-0.290115675	4.740318798	-0.994513148	0.018227075	5.133800837	3.208549539	0.467652053	8.406230214	1.018678086	0.620647896	0.994895968	3.661927844	0.076722941	-0.556139257	-0.590160609	-0.764642743	1.117622181	1.601356982	1.782573367	-1.360470313	-0.21453714	-0.447820233	-0.441648245	1.62115788	-0.162202827	0.825067255	0.225826602	-0.104777316	-1.554696063	1.254310221	1.034359954	1.560097081	0.610062593	-1.42563684	3.187637798	0.533948506	-2.171023119	4.007928039	3.56364728	-0.6231498	0.372629335	2.74690556	-1.619843024
UTP22	1.18480873	-0.515015071	-0.249398654	-0.153855966	-0.060581978	-0.191547048	0.562281412	1.060605079	1.353774775	0.00010457	2.432559387	-0.216097694	0.015588751	0.544665425	-0.118028112	-0.404504929	1.341269769	0.831784605	0.804264041	1.160347047	-4.575330065	-1.328522232	-0.390210964	-0.731768595	2.12271983	0.988021798	-0.706395417	0.475529092	-0.293812855	2.033887472	3.43184164	0.736304976	-0.035372806	1.581146153	-1.277798543	-0.417580124	1.115918222	0.345266107	0.436450149	-0.445225418	-0.936625469	-0.670680855	-0.058686199	1.902773749	0.751994727	0.179225101	0.366321443	1.299146148	1.074785874
DOP1	0.10154414	0.372832718	0.995216342	4.123291005	3.219348039	-2.892873771	-1.831003566	-1.376637062	1.398336313	0.240225492	0.015432973	3.663148241	2.021807543	6.492193281	4.141790378	1.488709004	-1.016778767	0.30553292	2.9406223	3.816102069	-0.876459615	-5.277413332	-1.277280559	-5.785269567	-3.429874178	-2.353667436	0.802262349	-1.454786578	-2.357953766	-5.207181973	-0.475595002	4.654935835	1.333567235	6.652220299	4.05680985	3.292673844	-1.142920594	2.407154438	1.90799488	6.845833344	-1.109287962	-2.80558385	1.719738007	0.190933299	1.888985213	-5.431435948	2.030663727	-2.344502609	0.751281622
UBP12	0.732907134	0.745724502	-1.17850713	-0.529950074	0.460735775	-0.230014092	-0.335942741	-0.125713164	-0.054235001	-0.651622864	1.030168841	1.004790628	-0.570490541	-0.177913886	0.404144052	0.077147384	0.284961027	0.349598602	0.146910523	0.281365447	-1.090584233	-0.998587103	0.311763148	0.550816173	-0.27653545	-0.15691227	0.222560795	-0.582072544	-0.43257348	-0.708630635	1.25130997	0.99814244	-0.501940497	-0.544049165	0.068449041	0.224366852	-0.176743098	0.752366696	0.466655133	0.963746203	0.578393202	1.275006829	0.18970552	-0.622834327	0.831306357	-0.814742749	0.758983008	0.476072355	-0.444602109
RIM15	1.211637256	0.825440371	1.143748149	-0.766195706	-0.387271323	0.507064118	1.354173638	1.53743355	-0.717355882	0.28298163	-0.03410625	1.455485902	0.612261814	-0.230646525	-0.215313894	1.063014601	1.3510561	1.28138712	-0.244714761	0.5146859	-0.686916843	-1.257674631	-0.436877036	-0.03284616	-0.167999631	-1.281992537	-1.348281623	-1.017421564	0.390117235	-0.59673586	0.37687614	1.503804753	0.550855913	-0.278224947	0.055761798	1.280838214	1.501923877	1.051288795	-0.505977909	0.536101775	-0.649641761	0.552538646	0.37553864	-0.650351505	0.098514593	1.198087217	1.506147806	-1.410927552	-1.298262492
PDS5	0.89257522	1.922166256	1.185314006	0.596849575	0.513457563	0.365975429	0.198279058	0.486253369	1.055487907	1.001930565	0.992955438	2.541533958	1.179321029	0.593938847	0.684793336	0.480770088	1.07569733	1.505580342	1.805869051	0.726764059	-1.089608599	-1.820447612	-0.738176898	0.227201824	-0.823784807	-0.323977457	-0.348240999	-1.266253238	-1.308245682	-0.975253758	1.068856502	1.590180926	0.964164088	-0.137368111	0.847538522	0.077313213	1.201713669	1.532066803	1.209890512	0.519408785	0.396119484	0.723381267	0.605754	0.282570422	-0.212826085	0.62616073	0.327403971	1.780688203	1.073984824
YLR422W	0.165854293	0.736832697	0.604630206	0.773890765	1.091268994	0.273565519	-0.586099645	0.346020325	1.347972917	-0.254572793	1.099466286	0.341586132	0.70849034	0.36627111	0.907789869	0.868404589	-0.387782769	0.469340839	-0.350757195	-0.330878019	-1.615123368	-0.501265441	-0.905673445	-1.069235252	-0.913576077	-1.094433091	0.10130193	-0.080452441	0.350161819	0.611187769	1.17968143	0.065511341	0.66618298	0.569163671	0.579179966	1.06604204	-0.214882194	0.474750118	-0.347286012	-0.491541597	0.158381621	-1.249500378	-1.596584837	0.840391685	1.192840319	-1.331432313	0.133654821	0.573962745	-1.886704357
RAD9	0.896241444	0.373353067	-0.47323555	0.164406185	0.464451128	-0.096482413	0.801107993	0.915083912	0.610053196	0.595583847	0.967748935	0.630991049	-0.726772405	0.201681242	0.600874309	0.460333581	0.411257625	1.080195725	0.614091889	0.5739403	-1.82532001	-0.920102091	0.418555263	-0.253531221	-0.9535654	-1.141270743	-0.028702963	-1.086492778	-0.448393554	-0.808824297	1.311008082	0.876506746	-0.375213026	0.111736901	0.812177549	0.684402888	0.221457089	0.883119867	0.279683767	0.912318923	0.245490776	-0.209318093	0.086402473	1.007168979	1.154575804	-0.33299799	0.758944254	1.296376839	-0.062765035
BRR2	0.404484184	-0.810107558	-1.106996144	1.185999469	1.183625902	0.33088111	0.669955072	0.020633395	0.723144509	1.719863584	0.890516479	-0.432073213	-0.747748756	1.407515606	1.412678016	2.196462011	1.565432415	0.58983554	2.201064599	2.01145312	-1.656910648	0.534806525	0.442652537	-1.388535224	-0.824236545	-1.684412646	-1.589209808	-0.466565888	-1.336149032	-1.254593206	1.020699725	-0.270764713	-0.340749988	1.344099154	0.793138107	1.38652887	1.325244451	0.645615262	1.325720389	1.16894025	0.6880855	-0.579798505	-0.743055496	-0.814000864	0.221318501	1.141393472	1.098114775	1.507254557	0.996531673
IKI3	0.357671931	0.238166808	1.229912682	-0.319791379	-0.8747102	0.253899033	-0.086223476	-0.142942192	-0.011099101	-0.814971523	0.086688636	0.278123308	1.164427307	0.330158077	0.368934809	0.383255929	0.126099586	-0.615456886	0.413311382	0.275601424	-0.63927957	-0.43520876	-2.059946496	-0.295116919	-0.82087759	-0.370045412	-0.184102774	0.291784469	-0.366596584	0.05176052	0.572065824	0.740079389	1.344881891	0.489470978	0.698753729	0.979240371	-0.081444521	-0.257345611	0.331092273	-0.001237457	0.232110105	0.449351716	1.782348126	0.264605302	-0.379057139	1.390796611	-1.742682203	-0.952758727	1.603981252
TAO3	-0.177924332	-0.945452173	0.214380197	-0.754563818	0.563151047	1.352464044	0.185055438	-0.059873166	-0.121129585	0.947362857	-0.646460485	-0.603985082	0.653073279	-0.037188777	0.236176597	1.001474236	0.324743556	0.0221223	0.658606112	1.253041638	-0.894854204	0.325408681	-0.861016375	-0.532559081	-0.462172114	-0.864718715	-0.432367177	-0.159601641	-0.904539534	-1.391482542	-0.444490025	-0.440581291	0.677010961	0.161637068	0.516772716	0.923107516	0.33654261	0.013601522	1.028260949	1.436209807	-1.828278449	-1.292446171	0.354760679	-1.2973246	-0.168671537	0.207175305	0.654930301	-1.297260064	-1.177943358
RSE1	1.349819398	0.393778448	-1.438802999	1.158162878	-0.09858201	0.918768598	1.38426459	0.62592164	1.257384305	1.319814021	0.876739704	0.982490971	-0.212857529	1.713677936	-0.19423305	0.86511532	1.920121002	1.273368376	2.135468096	1.712653689	-0.588270479	-0.388053678	-0.21279705	-0.965127047	-1.079189909	-0.713650043	0.192698908	-0.100007616	-0.665200722	-0.360183023	0.728954188	0.719941075	0.119046493	1.310946164	0.942035702	0.55644315	-0.027164749	0.288465715	0.890497122	0.538119896	-0.233883353	2.151025373	-0.959672689	0.20275404	-3.339136352	-1.205780468	-0.660974661	0.084789466	-0.202841232
HAL9	3.301148914	0.949736021	-0.787733015	1.093307878	0.524132028	-2.098541501	-0.738566306	0.619051242	-0.427879462	-0.458824437	2.380021678	0.397452697	-0.995154896	1.604991383	1.380878746	-1.643847014	0.21696087	0.126175028	-0.271112377	-0.495635146	2.219317998	-0.673475528	0.391713639	-1.606208814	-2.079350773	1.160474879	0.832777931	0.215236703	-0.128860166	0.532593794	1.145619317	0.295310723	-0.488521813	1.32337524	2.528662741	-1.664508753	-1.384764583	-0.128307355	-0.036373619	-0.479413365	8.142055336	-0.6240439	-0.681393789	0.019142266	3.058555553	-0.36415946	2.331283054	2.951505142	2.047068259
SPC105	nan	nan	nan	nan	nan	nan	nan	nan	nan	nan	nan	nan	nan	nan	nan	nan	nan	nan	nan	nan	nan	nan	nan	nan	nan	nan	nan	nan	nan	nan	nan	nan	nan	nan	nan	nan	nan	nan	nan	nan	nan	nan	nan	nan	nan	nan	nan	nan	nan
KCC4	nan	nan	nan	nan	nan	nan	nan	nan	nan	nan	nan	nan	nan	nan	nan	nan	nan	nan	nan	nan	nan	nan	nan	nan	nan	nan	nan	nan	nan	nan	nan	nan	nan	nan	nan	nan	nan	nan	nan	nan	nan	nan	nan	nan	nan	nan	nan	nan	nan
FIR1	-3.971401806	-0.118429694	-0.463087744	-0.666565588	-2.456899809	-2.155339823	-0.600055526	4.125702283	-0.372154134	-0.454212586	-2.705508089	0.585621066	0.220013393	1.653424082	-1.299845555	-2.691540122	-0.071807564	-0.072148588	-1.279974597	-0.625178744	3.584106544	-0.348679064	-0.014136166	-2.477953956	1.403788978	2.320305047	0.261664374	4.385578915	0.08000588	1.858117687	-1.994503449	-0.006703927	-0.30932656	1.954308831	-1.616523205	-2.428336891	0.01323685	-3.151083099	-0.736514065	-1.480037681	2.57970987	-2.229978459	-0.293966133	0.722350449	1.658696268	-0.433471558	3.660697674	11.57581401	-4.441556922
NNF2	1.619026373	-2.181723905	0.084247585	0.628440285	0.057371689	1.358735496	1.393822533	1.013038724	-1.032326126	4.547176014	2.798578039	-0.371767513	0.730021168	1.208997877	1.002827843	1.946603116	1.790364532	1.08467535	1.408686881	1.910133217	-3.952276417	1.106140992	-0.872185464	-0.168464147	-1.58335221	-3.160364851	-1.919509198	-0.964888935	-0.545616071	-1.671562371	3.494624377	-0.605260853	0.540251245	0.387513696	1.184060735	2.425951869	1.821376812	0.828552546	1.025471024	1.480087758	1.11375854	2.559485093	-0.207928803	-0.513222592	0.664480712	-2.274195868	1.343558566	2.544922899	2.209007121
RIC1	-0.070524933	0.564413317	2.543970756	0.093320826	-0.204409783	0.255193226	-0.016945618	0.048773079	2.1808511	-1.027576775	0.774658333	0.574896231	4.047960895	0.820679689	-0.064462644	0.868297567	-0.050801403	-0.56067558	2.925111138	-0.219807377	-3.803022399	-1.153680881	-3.496902734	-0.740246983	0.152581575	-0.429782649	-0.40241502	1.080120652	-2.78718376	0.552752475	2.577430691	0.688354619	5.624543882	0.742323294	0.09365892	0.490575428	0.240092651	-0.503819486	2.1904997	-0.224533375	-0.529691732	1.636819474	3.02555181	0.599916268	0.552260362	0.706403245	1.242806483	0.434215203	2.457536632
PDR1	0.855185602	0.084751726	5.206842372	0.622104796	-0.457921147	0.896732497	0.125210346	-0.49900438	-0.438415317	-0.093924451	0.199944398	0.001767644	4.401052551	0.414955055	0.044536221	0.498732802	0.051399112	0.367486537	0.227641693	-0.329514356	-1.329602138	-0.349439512	-4.44188404	-0.979799483	0.098229421	-1.151331768	0.671819341	-1.060395334	-2.994601229	-0.419634834	1.202023826	0.332957412	4.948078435	0.56005939	-0.294643169	1.004644673	-0.298916419	0.952511319	3.520545886	0.231494237	-0.579719686	0.744429764	1.189938074	-0.587246489	1.142310292	2.095989923	-0.771952975	-1.384925422	-0.868859645
MDR1	-2.43305584	-0.003596632	-0.408346973	-0.642203934	-0.66091641	-1.346170478	-0.899740164	-1.405999269	-0.915467002	-0.968415645	-0.933809494	0.005676428	-0.761901565	1.533729191	0.359049847	0.231212046	-1.05700328	-0.823500266	0.452275428	-0.37295297	-1.154348577	-0.065309079	1.157158144	-1.937486419	-1.085997274	-0.57426286	1.156631187	0.376839407	-0.252364019	-0.071405396	0.118522227	-0.147631757	-0.990299073	1.822495037	0.656463023	0.573826909	-1.131364648	-0.310136752	0.134436989	-0.370890299	-0.497081427	1.49463555	1.307630975	1.094631256	0.461179646	3.324255948	-1.878060891	0.226212888	-0.703463644
YFL034W	-3.547087939	0.172440704	1.236204943	0.154324791	1.374453758	2.077933288	-0.976410261	2.244663236	-0.236890047	-0.308626344	-0.846495828	0.460216283	1.574325603	2.481223742	1.60731807	2.520884001	-0.786392335	2.279310699	1.090939148	1.365834328	-1.003151089	-0.29102775	-1.911459601	-2.544006699	-0.875782756	-1.94938658	1.507797113	-2.097985861	-1.485930159	-1.075947312	0.188007327	0.23394752	1.896897542	2.408672663	1.102465515	2.212746836	-0.263890253	1.950232041	1.329494701	1.541461756	-3.733271252	-1.290741906	-0.358676502	0.65565372	0.761504079	5.957029827	-0.880370118	-0.590417221	1.376675423
VID30	-1.551281017	2.432779642	-0.586389234	-0.177122481	-0.490619557	-0.610767528	0.555420136	0.43942159	-1.034563294	-0.462826334	0.150058422	3.783368974	-0.40226587	0.237964129	-0.299359079	0.369041094	1.149000052	0.13699443	0.280515185	0.02421952	0.177975657	-2.878618381	0.706791004	-0.424545662	0.197516677	-0.643203114	-1.548782999	-0.228304213	-0.527759025	-0.040519535	0.134837705	3.52366082	-0.527624709	0.195067391	-0.080950505	0.722487734	2.404943583	0.356519717	0.525222927	-0.036943103	0.607383131	2.392314461	0.590343755	0.339992286	1.005583529	1.22703094	-0.362796504	1.259159518	-0.189072952
GAL11	-1.074517715	0.312715316	0.990810813	-0.474079178	-0.431379485	1.033775579	0.041824988	0.056135531	0.41238722	-0.712081321	0.312079262	0.035632126	1.006059741	-0.713316699	-0.156115712	0.89856274	-0.700722933	0.221387496	0.183389489	-0.248944717	-1.757309737	-0.298912315	0.204119116	-0.145720418	-0.492602279	-1.751984341	-0.349495259	-1.041150389	0.302249037	0.253410568	0.962136246	0.435304848	-0.207569836	-0.21977693	0.292370964	1.529995447	-0.062481711	0.782554103	-0.637248945	-0.05025009	-1.524065461	1.088740066	0.610447759	-1.038216019	-1.35191529	0.5002088	-0.19196787	0.088120554	0.740655142
RPG1	0.561568829	-1.213871747	1.435574034	0.182828308	-0.620288	0.005967821	-0.275460273	0.402281102	0.756162275	-1.044205142	-0.090572466	0.362395682	1.191342251	0.553346472	1.280730108	-0.16967385	-1.28981483	0.025992323	-0.404613311	0.893546452	-0.374920486	-1.095107333	-0.012509386	-0.883448952	-1.087100234	-0.946934512	0.490037962	-0.04053887	0.138552041	-0.951229727	-0.395917668	1.174529269	-0.135702675	1.141123357	1.301075389	0.612728201	-1.07115005	-0.441784635	-0.166545269	0.911892957	-0.384597274	1.412730522	0.993170553	1.212748358	-0.29479825	1.371342413	-0.683940866	1.050860243	-0.042247211
PSE1	-0.439315962	-1.561948157	0.726142292	0.393528643	-0.348580271	-0.478226284	-0.530834271	-0.186632995	-0.376803127	0.035554156	0.37510608	0.228694245	1.267045265	1.13488597	0.684464154	1.774201494	1.528402854	-0.125548896	0.137879847	2.528181844	-1.500498085	-0.195381622	-1.486492942	-1.44565298	-1.511804306	-1.998114872	-2.074222729	-0.485101216	-0.760192124	-2.407377946	0.949231027	0.683923618	1.21464845	1.466017688	1.485722533	2.563701321	2.45523649	0.315866011	0.686435848	2.14492049	-0.538769849	1.476393311	1.003278243	0.604016307	0.646273638	0.171126807	0.406956161	-0.728210238	-0.789529231
MTR10	0.293747817	-0.287222906	1.292204716	0.335555179	-0.625683949	-0.422112541	1.176877867	1.486468991	1.419350046	-0.162363175	-0.297105909	0.669375372	1.401099713	0.807604707	1.027519459	0.32691052	1.682962294	1.37194115	1.250534473	1.158493728	0.096613024	-0.793685266	-0.996725948	-1.548207949	-0.757465321	-0.819271621	-1.797043345	-2.231376655	-1.388304369	-1.138626265	-0.034621979	0.616258572	1.172486355	1.458551088	0.845722308	0.624473692	2.062841991	2.426056456	1.418261245	1.372976775	0.894633646	-0.63858308	2.329609631	-0.430280238	1.152646732	-1.411722191	1.483213941	0.091847902	1.248322476
POL3	-1.172969514	0.196639605	-0.913324777	1.117478524	0.624339596	0.050108944	-0.219193401	1.942340682	-0.21039873	-1.365585412	-0.465995174	0.650066331	-0.983907712	0.903043405	1.126956874	0.458543236	0.838569916	1.617413229	1.225435583	-0.792941684	0.152421755	-0.320126133	0.597427684	-0.616072812	-1.310931199	0.323542936	0.010361531	0.303672728	-0.610483958	0.953328159	0.007731227	0.855892578	-0.819622971	0.168382883	1.421099062	-0.134871855	0.764481788	-0.370694088	0.576422247	-0.94995743	0.935814849	0.374882883	-2.916829695	0.696330137	0.341287316	-1.145337955	0.068694056	0.71189773	1.948817797
BOI1	-1.321419742	-0.331687733	0.49320884	0.418451588	0.373346786	-0.051546768	1.281366221	-0.121745889	-0.40580148	-0.032317846	0.415432241	0.184555783	0.184832839	0.063585265	0.839145949	0.818380116	0.832873846	0.810172032	-0.432166036	-0.073988283	-0.764430079	-0.0978686	-0.190185515	0.329735175	0.137048524	-1.216029834	-0.897510768	-0.796459056	0.730491721	1.050934502	0.502351714	-0.358999047	-0.09802366	-0.094390703	0.422093918	1.018843045	0.772183487	0.776464689	-0.972358213	-0.723271853	-1.724268556	-0.30807228	-1.624419945	-1.522441543	-0.326634015	-1.821272451	1.107072745	-0.397619915	1.098135934
INP53	-0.331432857	1.07657449	0.324984583	2.117814855	0.519254646	0.873539681	-0.609587336	-1.331084074	1.01065268	-0.370783808	0.509904529	0.866088018	0.593016735	3.175714801	1.032604947	0.260340648	-0.794287295	-0.042437263	1.889757571	-0.338677702	0.231162598	0.005744959	-1.099192827	-1.359501674	-1.116309599	-1.298830534	0.506946523	1.035913465	-0.37397388	0.356113382	0.59625595	-0.063548721	0.883457319	1.243674442	0.724440004	0.100337607	-0.755150041	-0.363761503	0.508978076	-0.165970634	-0.556929705	0.89040008	-0.201306575	0.569274147	-1.185256098	2.399776528	1.450281997	1.244836508	0.774480294
DIS3	1.737355885	-0.053420044	-0.40098672	-0.379250763	0.94288383	0.275806004	-0.144707821	0.413919186	0.772731496	0.408525545	1.837692057	0.62148463	0.212814168	-0.317056061	1.286695481	0.30531007	0.431111762	-0.001171919	0.722280802	0.693561216	-1.626058202	-1.465774555	0.453023514	0.716423084	-0.817769332	-0.059153371	-0.356860245	0.008077515	-0.140064953	-0.612884995	1.577875348	1.543590955	-0.202445519	-0.711830475	0.816641852	0.2122408	0.246588098	-0.354090969	0.391051031	0.451629074	0.427890313	0.664622501	-0.839960174	-1.145324562	1.531459043	0.331021612	-0.492019657	-0.787322596	0.465391375
DSE4	0.652386721	1.428629841	0.130517581	0.384286718	0.369767463	1.109521713	0.751664673	0.08229651	1.837417133	-0.279612599	-0.198473017	0.759540427	-0.216337029	1.151454522	1.040223708	1.391140379	0.528717709	0.02086426	2.896896296	1.325027949	-0.182662977	-0.166826809	0.680364665	-0.740616549	-0.24871196	-1.205173098	-0.150114481	-0.272786263	-2.854151541	-0.84526984	-0.064519437	0.909940799	-0.970047272	0.944983742	0.425735838	1.291140445	0.467809022	0.21319449	2.857054274	1.001064109	-1.170044981	-0.449324862	-0.112606427	0.912947312	0.085402372	0.862151421	0.216621649	-0.815186379	-0.341106052
VPS3	0.919324386	1.635964194	1.408972465	1.399892937	2.176148435	2.765268908	2.157235038	1.605411968	4.741965975	2.767744194	0.180657961	2.143297342	2.14195801	2.192330079	2.608454882	1.911263904	2.98490762	2.230956855	4.847200153	4.53209641	-0.5643753	-2.093257665	-0.749413922	-1.543206479	-1.682256648	-2.226468641	-3.425240508	-1.637645884	-3.772857158	-3.733856497	-0.151532981	2.101351379	1.27090922	1.592315184	1.567931047	1.947021233	2.399640696	1.540038322	4.068041129	3.645174075	-0.203239962	1.007872759	1.067800219	0.229503253	1.279745147	1.670504295	1.18010737	-1.064009871	-0.570708746
MDM1	1.241976972	-0.724020186	-0.669990998	-2.000323909	-0.274353419	1.373736179	-0.223888449	0.026087539	-0.334371788	-0.01478129	0.502997409	-0.573811944	-0.714667932	-1.116371414	0.112984508	0.586556071	0.00735259	-0.098238959	0.018695643	0.179592391	-0.327319703	1.046037328	0.322270639	1.017828742	-0.438075616	-1.149273257	-0.020968888	0.020359071	0.226647268	-0.166988934	0.640942173	-0.916000839	-0.537942115	-1.228742858	0.232609286	0.935503704	0.243083579	0.005287679	-0.067171699	0.155256664	-0.707728672	-0.758853424	-1.672185836	-1.118450965	-0.328656934	-0.860688555	-0.935980968	-0.870456273	0.336223693
BUB1	1.417660539	2.358308151	2.026537408	1.052915463	0.84889115	1.698356722	2.517178552	1.643114921	1.529494824	1.875873238	1.817294993	2.68324648	3.047533224	1.255063948	0.58868907	1.876060305	1.812906281	1.975480003	1.112344233	0.511824131	-2.067843376	-3.814211075	-3.340276839	-1.449313647	-0.730839916	-2.048525727	-2.070077175	-1.901212239	-1.063613078	-0.292288589	1.575586208	3.115739291	3.15297051	1.290936036	0.6357029	1.916347893	1.658683645	1.959404565	1.069555493	0.359330002	1.484333303	1.518027448	1.412068215	-0.28927665	0.067684723	1.357393577	0.108389308	2.005163744	0.986958559
TAF2	0.546439566	4.039498445	-0.115265523	0.579414541	0.257194183	0.228103358	-0.865091224	-0.795648674	-0.811556578	0.859273209	0.54554989	3.218672894	0.438537924	1.257650729	0.379445102	0.687576138	-1.127292596	0.228836453	-0.314518292	0.294771477	0.243285479	-2.354779401	-0.891354818	-1.818998659	-0.503729984	-1.891677157	1.826653771	-1.008800166	0.4320642	0.126391137	-0.025493398	2.567930577	1.172935903	1.795740702	0.034778359	1.265850253	-1.40856959	1.060708271	-0.420981294	-0.360460002	0.513227381	3.528030403	0.081276273	1.251167964	0.896213419	0.888382276	0.720961177	0.379662131	-0.6556573
SAK1	nan	nan	nan	nan	nan	nan	nan	nan	nan	nan	nan	nan	nan	nan	nan	nan	nan	nan	nan	nan	nan	nan	nan	nan	nan	nan	nan	nan	nan	nan	nan	nan	nan	nan	nan	nan	nan	nan	nan	nan	nan	nan	nan	nan	nan	nan	nan	nan	nan
SKI3	0.586409962	-2.00374775	-0.380446883	-1.074402296	-0.013805937	2.519743986	-1.63108479	-1.702798542	0.59515293	-0.347707405	1.170384971	-1.888785922	0.913664805	-0.085063122	1.336368844	3.373820293	-1.360113957	-1.420078042	0.482630117	-0.423057033	-1.84083629	-0.27825176	-1.524541786	-0.938957141	-0.155278772	-2.199741604	1.155487079	0.93092359	0.115938047	-0.150297253	2.044752632	-0.032823318	2.00766938	0.905095387	0.430211092	2.186686744	-0.107864377	-0.96731896	0.122105644	-0.491310772	2.609177108	-2.647965523	0.397746297	-0.438290812	2.120725034	-0.288828418	1.386350805	0.470926261	1.27372346
PKC1	-0.207044297	-1.387885434	0.043625258	3.507633306	0.195807747	1.095180941	-2.665308711	-1.448301596	-1.837666888	0.323706004	-0.506856435	0.907300274	0.764759551	2.388432539	-1.922638977	0.864493571	-0.670478179	-1.517895386	-1.437862691	0.025724232	0.396634488	-2.700523815	-0.270416382	1.306356597	-1.050886677	-1.199569099	-0.04040793	2.269164304	0.969156358	0.313355213	0.760499835	2.316626176	0.131457847	-0.874124243	0.447199353	1.266145727	0.058214601	-1.610069802	-1.788049731	-0.609264927	-0.358923409	-0.145317348	1.994559534	4.312916282	-5.482161214	0.338902286	-0.804310484	-0.225130365	0.311011943
SPT6	0.272843477	0.18068344	1.714506874	0.472170419	1.193233578	-2.260725566	0.855798745	-0.065322883	-0.637784387	2.525196339	0.584937759	0.409834853	0.587496105	0.246420108	0.868894213	-2.356462303	1.237142461	0.426719921	0.537952668	0.891065847	-2.680467264	-1.905557944	-2.19116109	-0.402396139	-2.802649788	1.549783191	-3.332769806	-3.170286403	-2.116405459	2.826969711	1.841622852	1.519442767	3.097023736	0.824257226	3.494548424	-1.10775347	4.360266017	3.015773091	1.66808731	0.073995414	-0.329106735	-1.470123499	2.113651244	-0.905456724	-0.638886786	-3.663888631	-4.953810954	-1.591034835	-2.420634702
YCS4	-0.017880725	0.368141486	-0.156292423	-0.0677204	-0.102927449	-0.563314596	1.139668892	2.466064732	0.184579897	0.554145076	1.020945142	1.136348605	0.373412075	0.327901476	0.185257999	0.415503582	1.161764388	1.820186762	0.635294155	0.352612594	-1.778205686	-2.095468258	-0.455150627	-0.902805348	-0.687386903	-0.459565279	-2.944245127	-1.108345112	-1.088421623	0.150973207	1.767585132	1.504379327	0.292566694	0.940165864	0.579305069	0.536667454	2.011296302	1.465211474	1.385679367	0.123398995	-0.856757073	-0.488001971	1.674238276	2.747771694	-1.039880389	-0.904659711	-1.390829004	1.340782799	0.363297749
MDS3	0.828401627	-0.868399233	-0.436905833	-1.068959443	-0.776380299	-0.020404332	-1.174834381	0.43240754	-0.081173224	-1.613081235	0.470594458	0.506920702	-0.00622493	0.148532009	0.457249495	0.65108868	-0.033374593	1.113913402	1.055280406	0.160463417	-0.86930488	-0.405103057	0.412308488	0.053374652	-0.010400613	-0.178858855	0.161742246	-1.093973603	-0.757028969	-0.387993034	0.757345989	0.436571819	-0.114348369	0.40617177	0.781266505	0.702130971	0.155736801	1.331390968	1.008660558	0.403372376	0.323460248	-0.601866457	-0.688192134	2.287785205	0.477308336	-0.586590876	-0.847667758	0.225979654	-2.339572414
NET1	2.487013904	-1.913317907	-0.672039466	2.524881791	-0.482949766	2.000899238	2.155789366	1.254368382	3.130434939	1.17004705	1.558783897	-1.838807621	0.108814086	3.6264318	0.575512215	1.258887882	1.24979676	0.095870064	3.128877031	1.221222923	-4.516554217	1.237801947	1.052565075	-4.461016821	-3.56529584	-2.71599908	-0.839983414	-0.600371567	-4.129098505	-0.492284552	3.4619589	-2.173612918	-1.447826647	7.843514084	3.446485471	2.511811283	0.658159817	1.128781043	2.337698694	-0.011332565	0.567720873	-0.49271481	0.428039543	5.52120905	-0.934403531	2.079155226	1.986638723	-1.674751941	0.772444002
KEM1	0.381453067	-1.134760022	-1.26080206	-0.425949341	-0.676544987	0.70411574	-0.132687396	-1.417794199	-1.072123033	-0.078871863	0.209473103	-0.584657066	-1.923770075	-0.305732355	-0.143655541	0.921797831	1.518563046	-1.356820353	-0.281421415	0.001400976	0.114232708	0.121201918	0.716998063	-0.635384103	0.505970354	0.057554212	-1.303936565	1.344141541	-0.621757763	-0.006512144	1.381836663	-0.365675754	-1.237050207	0.508492232	-0.017325289	0.912475276	1.319748319	-0.921622848	0.275349582	0.327947549	-0.631449151	-1.573599626	-1.673430873	-0.661493782	1.99974608	0.921570344	0.619840013	1.314682256	-0.069516761
AXL1	-0.06948181	0.687362722	0.655740114	3.706647951	1.962897943	0.746116304	0.152333558	-1.623314442	-1.914397057	-1.419381163	0.342675653	0.648562362	1.070338522	1.592219458	0.25565314	0.697761753	1.120540235	0.529440026	-0.149205201	0.169070485	0.032390492	-0.057359598	-2.274671293	-0.32646428	1.571133869	-0.719727377	-1.325372577	-1.41212197	-0.212598109	-1.259983102	-0.274776222	0.74818016	1.834671509	0.966216537	-1.213439952	0.901684771	1.508149289	0.881920849	0.040725348	0.476015263	-0.406395589	0.903754023	-0.82352117	0.624067547	3.042424476	-0.245753151	0.79184861	-1.336126596	-0.538032137
IML1	-0.012045734	1.018066794	0.782741602	1.174796867	1.236452516	2.129423661	0.047174261	0.338293381	-0.814957445	1.888202707	0.384462286	0.727145876	-0.0375269	2.064719458	1.869861202	2.317848514	1.436756265	0.113831441	0.551103362	1.875508482	0.970617049	-2.107528063	0.561409177	-1.605720479	-1.373563694	-2.030667232	-0.684616947	-0.508815246	-0.531923411	-1.808498014	-0.042547654	1.646183049	-0.135778405	1.7406161	1.462163818	1.701593476	1.126651243	0.381986312	0.269527237	1.72617913	0.732378353	1.841398385	1.939978669	0.257898121	0.379346249	1.407191476	0.880039483	1.162374442	2.292014876
SNT1	-2.255717028	3.128656624	-0.121397977	-0.857902579	0.49540396	-0.09902308	0.642113248	1.972091147	-1.155244212	-0.415688458	-1.148574128	1.982643539	-0.001829092	0.033958785	0.406394024	-0.2307963	1.294524308	1.275041175	-0.843799846	-0.669746698	0.608392106	-1.751663668	-0.080636625	-0.599442013	-0.167622128	0.506931167	-0.175529827	-0.415165307	0.918944014	0.44765097	-1.084700199	1.868903084	-0.095159825	0.465004763	0.538014216	-0.376071645	0.608233051	0.468990758	-0.533674541	-0.841237289	-0.887374202	1.114711003	-0.112474142	-0.355602564	-0.151830731	1.205902142	1.007348347	1.659834583	-1.276532259
HIR3	-1.199559429	0.024671049	0.44911587	-0.396583688	-0.944215462	0.452371736	-0.813039935	-1.138168935	-0.991473009	-1.433500506	-0.087983092	0.19101946	0.759474421	-0.24109122	-0.964274447	0.715770818	-0.545578742	-0.506015269	-0.515153136	-0.840574207	-0.779635802	-0.271472343	-1.514594502	-0.373471718	0.952034937	-1.404670495	-0.137779294	1.342372142	-0.089739438	0.862767331	0.408830222	0.248295364	1.410017412	0.223231649	-0.898275711	0.83538246	-0.337271882	-1.025779429	-0.226475289	-0.660363791	1.11551696	-0.978180854	1.332224704	-0.77658468	-0.238399379	-0.077015503	-0.007590638	-0.310825554	-0.900212906
TOF1	-0.335624451	-2.559739245	0.113843568	-0.194517583	-0.219755176	0.468108035	-1.017463027	0.052644932	0.502164734	0.31417058	0.147132346	-0.827251187	0.045943778	0.215177496	-0.155678201	0.496633683	-0.879573975	0.53030529	0.567149572	0.059206453	-0.745273929	0.492844561	-1.353186469	-0.379347005	-0.467638232	-0.701414463	0.618680804	-0.249124042	-0.966538181	0.024074951	0.30864576	-1.148510158	0.896996352	0.292104033	0.26755822	0.668370084	-0.812160457	0.345359701	0.526549329	0.052100192	-0.850645714	-1.197203137	-0.023019261	-1.3250319	-1.637630813	0.052496393	-0.74560346	0.593705439	0.436538371
SNF2	-0.315129669	1.013815693	-0.440217442	0.935267897	0.559017025	-0.135116858	-0.760309794	0.622111852	0.765704515	-0.404404783	-0.066318194	0.789755549	-0.578916174	0.437700254	0.31179504	-0.474726851	-0.787270147	0.954888023	0.441338108	-0.808717151	-0.621442968	-0.328370694	0.303797064	-0.461870626	0.450445363	-0.039377206	0.159242299	-1.123616864	-1.086921063	1.11949708	0.338582517	0.322614113	-0.179645606	0.393261515	-0.254178034	-0.240726413	-0.156574998	1.333669897	1.303949786	-0.682319042	-0.914979035	-0.504302187	0.573730629	1.104947225	2.322480762	-0.639294047	-1.317657648	0.087263763	-0.50600409
ITC1	1.22271292	-0.041384225	2.234057356	-0.037428972	0.366704537	-0.359822727	-0.080841614	0.596299946	-0.478104972	0.794322997	1.782311264	-0.188000415	2.227687855	0.496441869	0.508321038	-0.300644933	-0.217304169	0.905107428	-0.056503064	0.589998535	-2.722301061	-0.677378938	-2.638206109	-0.096723343	-0.461704127	0.447004734	1.547533998	-1.335112901	-0.075356769	-0.350018441	2.915925732	0.337787165	2.142119654	0.181681958	0.372846634	-0.68200236	-1.155706919	1.4437008	-0.051759687	0.151353958	-0.455469209	-1.898474622	1.097632333	0.932281016	0.5548333	-1.450880617	-0.833662594	0.137790615	-1.089531595
DUR1%2C2	-0.723981148	0.685703708	1.44659674	0.133095881	-1.615375745	-0.186725711	-1.797213907	-0.74465451	-0.565151319	-1.67979323	0.348173014	3.064148923	3.027251563	1.251978865	-0.603191497	0.032870401	-0.187338434	0.021125949	-0.282559927	-1.981755038	1.463782324	-1.133625646	-2.657285952	-1.685401437	0.063608456	-0.789458352	-0.127237386	-0.271536727	0.720009712	1.143047636	-0.326137214	2.134860667	2.421210066	1.948210079	-0.017285785	0.672594384	0.127578439	0.158662786	-0.252794781	-1.715683893	-0.420815684	5.104307286	1.873140547	0.846656011	0.15216851	-0.976035548	-3.08543059	-1.50221537	1.405111148
CLU1	-0.431070376	-0.965070315	-0.164914983	-0.436335613	-0.470523113	0.524920739	-0.35786965	-0.65911645	-0.403237872	-0.799917693	-0.516892127	0.464602054	-0.826715605	0.366734951	1.200674873	0.924295824	1.319865409	-0.284887621	-0.579115324	-1.979799178	-1.337860845	-0.526302751	1.721750543	-1.427276513	-1.202139776	-1.403220678	-1.143606773	0.775886003	1.086536311	1.017085795	-0.168627671	0.736928788	-1.170847419	1.335610962	1.450535744	2.007120382	0.732041249	-0.544451294	-1.34915954	-1.637439791	-1.141714713	-1.44714195	-0.546753263	0.116700816	4.028760499	1.930704143	2.294484096	0.525497383	0.018923572
BNI1	0.06175651	1.114394118	1.312275361	1.288354515	-2.100606407	-0.239975188	2.512844663	1.494855696	-1.4423167	0.815621927	0.724842677	1.385913888	1.245978896	0.933008172	0.01986194	-0.186808876	1.566947019	1.340409432	-0.675278551	0.306159267	-1.237181572	-0.691170518	-1.923096088	-0.65644943	0.004688018	-0.106156758	-1.459433571	-1.451795613	1.037266333	-0.324626014	0.872844381	0.783374479	1.271654283	0.548157079	0.013671942	-0.278487214	1.4751807	1.145544188	-0.754372443	0.257362938	1.124246612	0.860299645	-2.097467777	0.892326312	1.601925645	1.277892252	0.34967041	-1.865241714	0.547800386
RAD50	2.293019268	0.764580759	0.237564639	0.921813709	0.734896195	0.028375038	1.120285395	0.915656746	0.549317341	1.070967113	3.74820887	0.815875727	-0.007165164	0.729883284	0.990438031	1.836958445	1.232628107	0.853751912	0.829396933	0.240611138	-3.313399906	-0.756638271	-0.279109079	-0.870471007	-1.333137095	-3.014383523	-2.473226387	-0.568417366	-1.121141307	-0.137837564	3.086167544	0.943584811	-0.132519756	0.670045959	1.504015137	2.8073702	1.831683814	0.353037943	0.888347097	0.417946426	2.840537567	1.130749686	-1.277301905	-0.338977934	1.020685259	-0.394804847	-0.757017588	1.196971939	-0.906342654
BEM2	0.167674501	-0.046439022	-0.266603045	-0.405586043	-1.644709015	-0.476446448	-0.776763794	-2.496437082	0.56692611	-1.951620829	0.647241569	0.756900269	0.299665066	0.113891108	-0.627931339	-0.549747501	-0.680096493	-1.485928005	-1.360326863	-1.611722216	-0.14246319	-1.276172643	0.021508965	0.210532954	0.993979201	0.473250093	0.218456971	0.358577253	1.074501865	0.84669134	0.49543771	1.047470164	0.203114321	-0.206097621	-0.680705328	-0.4186661	-0.815477983	-0.889071384	-1.483991511	-1.339022006	0.155642355	-0.345383875	-2.062201287	-0.402265032	-0.483543884	1.586140801	0.737619026	-1.165883598	-0.061998521
RPO41	nan	nan	nan	nan	nan	nan	nan	nan	nan	nan	nan	nan	nan	nan	nan	nan	nan	nan	nan	nan	nan	nan	nan	nan	nan	nan	nan	nan	nan	nan	nan	nan	nan	nan	nan	nan	nan	nan	nan	nan	nan	nan	nan	nan	nan	nan	nan	nan	nan
PRP8	-0.145519804	1.052052935	0.610267272	0.705856689	0.267766225	-0.386383773	-0.992188746	-0.975727736	0.626519633	0.613322517	-0.262381583	1.273845661	0.494437643	0.880200068	0.261279672	0.568234547	0.021055767	0.1328604	0.323101853	0.518000902	-0.006462442	-1.485434054	-0.179898337	-1.42726994	-0.038054767	-0.403062066	-0.208402224	-0.040563649	-0.417362963	-0.503789018	-0.013413607	1.638360577	0.234599136	1.269728362	0.14835922	0.567302655	-0.106446771	-0.378523491	-0.062440306	0.420528246	-0.117362459	0.699219633	0.371457586	0.690793729	0.556773932	0.051795412	-1.358228158	0.023753567	0.500378495
KRE5	0.077158902	0.788847747	0.183431041	-0.33350161	0.627851414	-0.178359265	0.508194398	1.314523907	0.106294545	-0.198496766	0.091322709	0.676382139	0.43001784	-0.096656522	0.475826029	0.241694528	0.889145051	1.317774946	0.459961941	0.573934647	-0.62927411	-0.511912376	-0.890382595	-0.433405153	-0.941052416	-0.5203226	-1.35070789	-1.870340839	-0.610392166	-0.76423439	0.247255743	0.732538394	0.506632928	0.20182263	0.99677698	0.316199403	1.036047275	1.618364898	0.492393893	0.709039055	0.692958067	2.108077899	-0.167527375	-0.56020076	0.807272631	1.642010221	0.083546964	-0.066477817	0.805050023
RAD2	nan	nan	nan	nan	nan	nan	nan	nan	nan	nan	nan	nan	nan	nan	nan	nan	nan	nan	nan	nan	nan	nan	nan	nan	nan	nan	nan	nan	nan	nan	nan	nan	nan	nan	nan	nan	nan	nan	nan	nan	nan	nan	nan	nan	nan	nan	nan	nan	nan
STE5	nan	nan	nan	nan	nan	nan	nan	nan	nan	nan	nan	nan	nan	nan	nan	nan	nan	nan	nan	nan	nan	nan	nan	nan	nan	nan	nan	nan	nan	nan	nan	nan	nan	nan	nan	nan	nan	nan	nan	nan	nan	nan	nan	nan	nan	nan	nan	nan	nan
YPL009C	-0.54929588	-0.479145249	1.838391979	-0.351384544	0.14763649	-0.373702089	-0.544455299	-0.147828528	-1.384156946	-0.246241536	2.023448681	0.963418501	2.009623274	1.475166522	-0.303050749	0.203767114	-0.697440754	-1.842700023	-1.743846292	-0.464939063	-2.901753253	-0.90139916	-0.766656679	-2.264571241	-0.058052439	0.215856065	2.3976678	0.913101702	1.165027715	0.34875064	2.875838106	1.159690215	1.409504422	1.975450708	0.040000452	0.204016467	-1.902707687	-0.844180843	-1.117775251	0.107916183	-0.265664458	1.32689239	0.091276404	0.126123334	1.609762086	0.956319163	-1.34582437	0.617084637	1.654837751
PDC2	2.60660444	0.540183784	1.860861252	1.340559028	1.296151912	-0.799113018	1.513109231	-0.1223166	2.801473305	1.08477223	1.513315397	0.339140229	1.940860092	2.19413198	2.117986135	-1.187217533	1.442616405	1.211855234	2.557304149	0.668094765	0.630516038	-0.938611928	-1.800772539	-1.308789282	-1.24610733	2.213282995	-1.006633265	-0.407144896	-0.91143146	-0.791049635	1.413120816	0.693798906	2.247370067	1.536073073	2.039847512	-1.124881045	0.978640238	0.671128458	1.089288722	0.570793268	4.165929231	0.209482685	0.743845699	-3.960650624	1.054426046	-4.515963747	2.543679403	1.345587861	13.22183758
HBT1	0.180772751	0.286047969	-0.232814424	0.735375459	-0.057305595	-0.512804571	0.004419901	2.165517831	2.918584329	0.510997072	2.038255795	0.92350076	-0.993547994	1.348812325	1.283247208	0.823949345	0.310205981	0.505320651	1.857442458	1.152362771	-1.537337073	-0.743684358	1.179712614	-1.595767833	-1.058217428	-0.737307447	-0.297354476	-0.437861067	-1.392686287	-0.813196735	1.723369578	0.648476702	-1.239516115	1.345350277	1.087933228	0.555384806	0.020182973	0.807742963	1.201686953	0.865338988	1.621484348	1.928366837	0.326008431	-0.080338971	1.490294108	0.76899031	-1.561399082	2.606487787	4.290568093
UTP21	nan	nan	nan	nan	nan	nan	nan	nan	nan	nan	nan	nan	nan	nan	nan	nan	nan	nan	nan	nan	nan	nan	nan	nan	nan	nan	nan	nan	nan	nan	nan	nan	nan	nan	nan	nan	nan	nan	nan	nan	nan	nan	nan	nan	nan	nan	nan	nan	nan
SAP185	-0.580294228	-0.336600777	1.213745054	-0.273497085	0.140037869	1.149621088	-1.007359854	0.057716098	0.221491091	-0.956202781	-0.613024745	-0.402806741	1.829356922	0.172721092	0.751490188	0.942327325	-0.473354922	-0.842240904	0.867762176	-0.63243921	-0.044772814	0.355361932	-0.495200325	-0.284211145	-0.91804094	-0.104610434	-0.637976067	2.626082373	-0.837335234	0.551541196	0.093785754	0.033367127	1.056896058	0.128253291	0.903029564	-0.451173052	0.404019255	-1.668294808	1.036218179	-0.593505776	-1.524118758	0.533289042	2.443205785	0.668529	-1.550242856	-0.931427751	-1.896596549	-1.394579036	0.676910641
SPC110	-1.533708387	-0.736398755	2.090985231	0.250193428	0.598235484	-2.616079052	0.632306364	0.525216749	1.585444059	0.44008253	-2.14731598	-0.388329502	2.118831828	0.215166868	0.742533011	-2.865927763	2.410427221	1.571906367	1.64616835	0.804227179	1.109481696	0.157980278	-1.772027796	0.405831651	-1.043091833	2.11978939	-1.143982663	-1.1624467	-1.232178153	-1.121375415	-2.577167522	-0.344827922	1.936008271	-0.064404575	1.164536954	-2.310421466	1.105288691	1.835091944	1.711179656	1.66998524	-1.504846605	-1.448679184	0.636962093	3.2291622	1.351425593	-1.808479012	2.401956372	-1.042975935	0.332659412
RTT107	0.053856736	1.801622065	1.817963495	-0.060544613	0.405094039	0.946870111	1.134510005	0.877503133	0.079410102	0.051835142	0.435957462	1.880842125	0.986940347	0.208178671	1.03324339	1.815898339	1.43041099	0.949997079	0.12897891	0.597838925	0.038774008	-1.516919081	-1.487742664	-0.624510236	-1.50905935	-2.637146636	-1.978881177	-0.827600258	-0.15414888	-0.703497795	0.113411348	1.80017423	1.362565435	0.344644004	1.35902997	2.072520188	1.59978438	0.834552303	-0.012451284	0.930915357	2.70575206	0.706408473	0.927258212	0.998138169	0.113918589	-0.194233374	0.285591114	0.81952218	-0.492151565
ARO80	0.43183007	-0.426008269	-1.589385511	-0.840024087	-0.452585818	0.012769645	0.894325844	-0.697591956	0.445171436	-0.128926455	0.201998261	0.284566268	-0.782721819	-0.476949504	0.421006789	-0.763174228	0.49088485	-0.199290109	0.553364902	-0.076928955	-0.686204046	-0.366867878	0.340701334	0.144612115	-0.214998432	1.002945232	-0.478134396	-0.159391329	-0.735274745	-0.616131208	-0.062405963	0.32992505	-0.542505813	-0.263030138	0.51215836	-1.201223371	0.495095647	0.026609225	0.847870104	0.097136139	-1.060094099	0.137635654	-2.055336474	-1.017576268	1.217841988	-0.096460314	-1.050010739	-1.492199244	0.006198207
PUF2	0.902032037	1.295935282	0.474079095	-0.373150264	0.704249378	0.667009106	0.024059093	-0.918471571	0.21379208	0.494324784	1.172776412	1.410717221	1.294887728	0.546510655	1.209138718	1.033265204	0.42367118	1.153732029	-0.186971195	0.698011822	-2.437880112	-1.217355054	-1.655237188	-0.565224798	-1.118276317	-1.08852182	-0.319197229	-1.320338925	0.437009482	-0.850418515	1.426471995	1.320796459	1.464247512	0.478254437	1.663508809	0.878900328	0.454141707	1.247977994	-0.116047846	0.874906381	-0.365307378	1.259901324	1.979367548	-1.27754848	-0.411854089	-1.128468844	-1.774561714	-1.324655229	1.820619773
RDH54	0.934458522	-1.142772561	-0.988157434	0.977062984	-1.309447265	0.052828589	0.99670942	0.246911486	0.915400894	-0.830220676	1.30211745	-0.392701	-1.730002035	0.831137213	-0.993364453	-0.347920841	1.08591726	-0.050799281	0.266121909	-0.93318475	-1.341490802	0.254682943	1.243477687	-1.616566746	0.385879262	0.28868035	-2.136591978	0.362588235	0.030744921	0.098104657	0.945122643	-0.050553243	-2.197539448	1.184602004	-0.219022192	0.058026493	2.39128373	-0.382625099	-0.216244981	-0.27177281	0.665689739	-0.247798336	-2.953415051	-0.696683532	-0.07685196	-0.159840465	-0.135254217	1.522941909	-0.110679326
RGR1	-0.775170866	-0.35812329	-0.804721394	2.161312143	-0.588407239	-0.167572477	0.402469355	-1.151095046	0.942784321	0.646977608	0.193796221	-0.536950849	-1.039062247	1.495935226	0.070269062	-0.376001717	1.313866516	0.885963736	1.449680441	0.527849911	-0.029393611	0.589338221	1.699461802	-1.420041175	-1.00083922	-1.189633816	-0.687547902	-1.889162486	-0.628499963	0.218359677	0.342722529	-0.365083626	-1.091682048	1.086119757	0.419540837	1.083783186	0.446523616	2.762515258	1.210599411	0.379402334	-1.339203237	-0.409248388	1.486155053	-0.096235202	0.068650559	-0.932477768	1.195682607	0.214296988	0.253454404
CYC8	1.594388971	-0.455630763	-0.278051941	-0.908691377	-1.718758337	-3.693760505	-2.199907984	-0.62404163	-1.281656088	-0.359627	2.884392907	-0.323508828	-0.787615228	0.78357325	-1.166492974	-5.980211075	-2.338422043	0.474856192	-1.40511235	-1.24470535	-3.541950178	-0.913212698	1.877733935	2.229885321	0.958912996	2.950264627	-1.005260198	0.631166867	-2.069953237	-2.824838308	4.35488653	0.825971971	-0.614659221	-2.040529477	-2.524942854	-2.595205157	0.327852794	-0.326927209	1.469853794	3.658471164	0.474944913	2.133657842	0.474274189	-0.101213086	-0.770305088	-3.400968337	-2.928065172	0.328446521	-0.093939931
CDC60	-1.035012126	0.010421042	-1.767998625	-0.393558219	-0.532951097	0.854583864	-0.642814002	-2.868708563	-0.912781943	-1.654231977	-1.061664343	-0.184287262	-1.16093335	0.70841919	0.438198791	1.167783049	-0.184150206	-1.134920153	-0.607569909	-0.813006428	1.039187991	1.316809731	-0.935195129	-1.218275271	-0.835642754	-1.738547984	2.528397721	-0.498962828	-0.682317526	0.119343664	-1.28865618	-1.865655624	0.628142819	1.11253823	1.219998733	2.395538197	-4.826921205	0.921488718	0.306229482	-0.193156098	-1.893988698	-1.906322537	-1.293904305	1.732910541	1.239323279	3.07412288	-0.115145112	1.15821294	-0.860617093
SIN4	1.349588972	-0.600873336	2.45228304	1.39648046	1.172516103	1.305702617	0.996409999	0.778885459	1.149022347	0.383956538	0.733195076	-0.351369585	1.664949238	1.15398355	0.888508257	0.937526095	1.234764839	0.993488609	1.123628877	0.608181588	-0.028594277	0.666131237	-0.275979485	-1.000297087	-0.549484838	-0.42343994	-0.690368578	-0.369962488	-1.025601125	-0.283405776	0.171943483	-0.23855088	0.786230838	0.910813985	0.717266818	0.958674405	0.302748926	0.479385029	1.070516729	0.808670043	0.520610853	0.783099883	1.510117483	-1.180378374	3.497562121	-0.474586764	1.305965379	-0.811543034	0.778016117
TSL1	-0.136838179	0.229071969	0.912590155	0.597341982	0.435662935	-1.125351825	-0.035044524	2.14314532	0.474299367	0.181962086	0.434433919	0.562021635	2.415230124	2.373700984	2.997101827	-2.341600792	1.35883785	2.4766427	0.631067884	2.511201216	0.674349677	-0.430870967	-1.561499137	-2.048023748	-2.884868683	2.890897609	-2.267924949	-4.253336261	-0.799168242	-2.263126578	-0.291776301	0.395767015	1.899105856	2.532927736	2.808330465	-2.570640058	2.440784024	3.154735687	0.741074976	2.346658927	0.362285588	0.981738201	0.799559739	1.339578433	2.795247298	-0.821970499	1.654191931	-1.064208634	-0.764328024
REV1	-1.580445247	-0.234732021	-0.080298187	0.608827602	0.681072567	0.474166672	0.380294232	0.986859427	0.889525191	1.452573278	0.013437178	-0.392240857	0.372191917	0.947408938	0.753355038	0.773576404	0.607732145	1.629643974	0.896252901	1.603009968	-0.147112116	0.625678327	-0.67452025	-0.961375066	-0.819414977	-1.179961977	-0.615248704	-1.660463149	-0.589428553	-2.011440281	0.291449428	-0.612789411	0.519985528	0.828670413	0.894687548	0.750989442	0.702714504	1.383374922	0.55009765	1.803355905	-0.026285046	0.055729398	0.165715716	-0.4987521	0.65856937	-1.614079238	0.13229868	-0.346049408	0.179926258
AKL1	-0.207636065	-1.082714178	-0.682942565	-0.889798767	-0.681687147	1.16802218	-0.27627915	-0.697812324	-0.169784149	-0.75159141	0.329640794	-0.802333958	-0.139808535	-0.254100226	0.219340238	0.284345768	0.034571881	0.150081482	-0.217434042	-0.572743905	-0.804745919	0.26904221	-0.033143212	-0.139901754	-0.553773942	-0.278854931	-0.52382878	-0.52173755	0.173829751	0.129660408	0.728846993	-0.327928131	0.090934208	0.234656425	0.491277096	0.377027472	0.295040513	0.278819493	-0.002891397	-0.272952271	-0.290877195	-0.465629286	-1.756500124	1.514841982	0.749765333	-0.845464975	0.720736743	0.40848168	-0.074827576
ISM1	0.337843471	1.524227119	1.560954962	1.056860507	0.235055706	0.786463459	1.041678802	1.393915527	0.615786089	-0.181458124	0.488164287	1.037594581	1.878778367	0.939112331	0.558583456	0.25059302	1.259149998	1.585442572	0.181047529	0.313121086	-0.13073953	-1.23218377	-0.569466505	-0.733684153	0.163635197	-0.116883065	-1.451529986	-0.69508717	0.226015184	0.128097795	0.286963625	1.334234318	0.801637057	0.668847296	-0.028121804	0.123651356	0.944760512	0.680468012	-0.06671225	0.206775644	0.846425826	1.790605349	-0.821071318	-0.275722435	-1.527266797	-0.873399466	-1.322991046	1.59068432	0.423830866
ECM21	0.849491715	-0.867720122	0.874542376	0.073494365	-0.993085437	0.201197091	-0.495167917	0.330866363	-0.605981831	0.329495479	1.44267935	-0.421867605	1.040997972	-0.013929265	-1.568656168	0.499557761	0.161676463	0.663451182	0.126697232	-0.637527186	-1.277959054	-0.027545125	-1.205953203	-0.54044702	1.073235978	-1.173008979	-0.348103418	-0.700185884	-0.654520315	0.908890526	1.048554129	0.214674127	1.357460872	0.447656091	-1.248564662	0.766286954	0.543372645	0.470465336	0.67489028	-0.614963683	0.780009601	-2.906839158	-0.09912305	-0.660435104	-0.687662397	-1.554067137	0.981728711	0.498133836	-0.269736731
YPL183C	0.789491834	0.613360771	-0.404226798	-0.795761977	0.295327074	0.252973131	0.623259057	0.943156641	-0.280880891	0.441789868	0.167722942	0.753653599	0.070334132	0.412968806	0.130952309	0.986316751	0.237710357	1.322852849	0.600657482	-0.271771019	1.325101046	-0.961682001	-0.45036457	-0.963580251	-0.723524331	-0.29882083	-0.248977635	-2.474856071	-0.792617929	0.030652316	-1.17577067	0.907413764	0.334158984	0.564391855	0.537346013	0.366804302	0.31398455	1.678359744	0.634701333	-0.036989873	-0.027033644	-0.070171178	-0.190800473	-0.854280037	1.049889285	-0.456290332	-0.617949408	0.946964276	0.557998053
BEM3	0.753134254	1.22580308	1.574798515	-0.893632374	-0.612653886	0.066451724	-0.650015392	0.643493274	0.212448031	0.359134291	0.512277869	0.835361328	1.257886691	0.35606053	-0.373060334	0.497591534	0.262962002	0.951287214	-0.084885493	0.300051876	-0.620188263	-0.915599801	-1.401074314	0.589556098	0.208600307	-0.521963456	-0.329478641	-0.991189484	0.028956008	-0.478780998	0.593312924	0.736242969	1.151786193	-0.027120008	-0.200672412	0.666642946	0.4776198	0.995717392	-0.147739776	0.470190408	-1.592825651	2.386914491	-1.45503756	1.596665905	0.70656327	0.57989802	1.621260959	0.08961528	-1.520886801
POL5	0.37241682	0.72416412	0.542169266	0.227403912	0.3865273	0.545573276	0.666071982	1.056671713	1.039137028	0.175426585	0.089687305	1.265635422	0.615178448	0.585302447	0.590006079	0.415440859	0.54356892	1.666275517	0.967154581	1.030635935	-0.596471257	-1.218237623	-0.899186305	-0.585497463	-0.707245658	-0.854367369	-1.412229642	-1.65222086	-0.819134889	-0.868403027	0.639166445	0.654159806	0.642392586	0.652407548	0.839505446	1.134081288	1.288489399	1.358050514	0.775730195	1.273139293	0.037530054	0.098957195	-0.358657659	0.749082213	-0.52022795	0.520651222	0.089730866	0.279986914	0.058515491
GEA1	-0.141652534	-1.13030432	2.404421411	0.497872495	-0.111182771	2.543752652	-2.045338047	0.562544056	-0.264385812	0.786969187	-0.635668591	0.391358471	2.960148484	2.288309327	0.270456914	0.878472364	-0.144427624	1.750215946	0.361679949	2.316815089	2.426291952	-1.557976199	-2.638848564	-2.629981589	-0.613370158	-0.731214746	-0.616019404	-2.158622165	-0.336592524	-1.211811176	-2.392245214	1.558227946	3.040959821	3.449997958	0.388847661	0.405958074	0.373611322	1.909292625	0.466876943	1.243323256	1.80111784	1.938982766	2.185416035	1.022014939	-1.340656646	0.231953174	-3.015684184	-1.240289429	0.313958154
GIN4	nan	nan	nan	nan	nan	nan	nan	nan	nan	nan	nan	nan	nan	nan	nan	nan	nan	nan	nan	nan	nan	nan	nan	nan	nan	nan	nan	nan	nan	nan	nan	nan	nan	nan	nan	nan	nan	nan	nan	nan	nan	nan	nan	nan	nan	nan	nan	nan	nan
CAT8	nan	nan	nan	nan	nan	nan	nan	nan	nan	nan	nan	nan	nan	nan	nan	nan	nan	nan	nan	nan	nan	nan	nan	nan	nan	nan	nan	nan	nan	nan	nan	nan	nan	nan	nan	nan	nan	nan	nan	nan	nan	nan	nan	nan	nan	nan	nan	nan	nan
YLR035C-A	1.288623133	0.278739046	0.481229242	0.416790999	-0.81933385	1.777709361	-0.666222939	0.935681461	-1.125148982	-1.732217793	2.582585837	1.346426749	1.664430497	1.451177126	0.227821731	2.356414445	0.043498079	1.730113118	-0.240645849	-0.891512951	-1.576097472	-1.233744598	-2.175803583	-1.775192775	-0.701768261	-1.516131387	-0.110714514	-2.233957667	0.149531626	0.884352494	1.40785539	1.446332565	1.638416799	1.86595228	0.540605232	1.724848725	0.318134513	2.434405508	-0.184632866	-0.711218243	-0.020745126	1.588424091	1.787312571	0.065321418	-1.100667278	1.28056456	1.082748756	-0.623077761	0.360367165
GEA2	nan	nan	nan	nan	nan	nan	nan	nan	nan	nan	nan	nan	nan	nan	nan	nan	nan	nan	nan	nan	nan	nan	nan	nan	nan	nan	nan	nan	nan	nan	nan	nan	nan	nan	nan	nan	nan	nan	nan	nan	nan	nan	nan	nan	nan	nan	nan	nan	nan
ATG11	nan	nan	nan	nan	nan	nan	nan	nan	nan	nan	nan	nan	nan	nan	nan	nan	nan	nan	nan	nan	nan	nan	nan	nan	nan	nan	nan	nan	nan	nan	nan	nan	nan	nan	nan	nan	nan	nan	nan	nan	nan	nan	nan	nan	nan	nan	nan	nan	nan
INO80	0.611012885	-0.434665803	-0.016245814	0.720173514	0.216764342	0.537903253	0.164711513	0.504888359	0.768862315	0.486110623	0.388102325	-0.138436583	0.36943019	0.733897858	0.270301469	-0.255777661	0.791227639	1.38306442	1.248734107	0.440118077	-1.163690054	-0.061142638	-0.677178365	-0.40347084	0.355952069	0.711147569	0.157473743	-1.440613521	-0.472001635	-1.720877176	0.902397679	0.226843554	0.385631202	0.108581179	-0.586827453	-0.582258867	0.018738007	1.720312884	0.765321674	1.231145148	0.246183171	0.574038703	-1.707887165	-2.04308331	-0.301892461	-1.01501579	1.044437729	1.679427257	1.071968592
TFC3	1.719182336	-1.075723497	0.519855716	1.382853568	-0.020572252	2.746378402	0.748586607	2.145820123	-0.187721307	-0.209402845	0.729628696	-1.091421714	1.115131037	1.803690224	0.39616255	1.540318543	0.67195188	1.481560992	-0.176807938	-0.31363191	0.610779854	1.672180723	-1.308144029	-1.527883873	-0.54573243	-1.46599404	-0.879899819	-1.240228761	0.225478061	0.582713945	-1.27613042	-0.642148611	1.540701576	1.640883687	0.627798143	1.470402535	1.531069656	1.065975218	-0.15238352	-0.215994574	1.184951219	-0.521928917	0.876965699	0.497231156	0.646501803	0.955037166	-0.159368613	1.757534591	-1.391781529
GDB1	0.314736869	-1.141670832	-0.560107187	-0.596106998	-0.169902006	0.765738089	-0.2037446	-0.252661139	-0.439557987	0.72621697	1.362603226	0.039767813	0.22686142	0.88674152	1.593568407	0.964097073	0.392092952	0.603833511	0.213319998	1.535528179	-1.716136182	0.057700306	-0.142680039	-0.684596667	-1.80447453	-0.885851544	-0.186760155	-0.570969887	0.015791742	-2.076817089	1.374648905	-0.236217074	0.465897312	1.024283181	2.266570672	0.820786948	0.535471572	0.806267304	0.228025604	1.559298283	1.197721979	0.862567709	1.324704935	0.684432913	3.42649624	2.178543948	-2.321270237	-0.159769242	0.396857619
MYO5	0.377091729	-1.543442842	0.88457262	-1.058226084	-1.785297428	-0.159449239	2.399232029	1.610514165	1.422639885	1.868867946	-0.097646152	0.15697043	1.534325118	-1.082556074	2.417968383	-0.146918957	2.398913968	-0.351638145	1.161281901	1.357120256	-0.8714481	-3.007500108	0.457194687	0.390165656	-2.03649097	0.673416584	-0.517081064	-0.425075268	-1.528137355	-0.72817434	1.0561019	3.117121262	-0.110524052	-0.196497006	2.607599444	0.31436172	0.668876658	0.219914915	1.28160993	0.35087415	1.911259062	2.305916182	1.46554645	-0.394008581	-1.262228793	-1.606528057	3.753457558	-0.853709615	0.689847976
ARO1	-2.239560955	-1.1195184	-1.458469456	1.217198774	0.725054098	1.920197828	0.076446491	-1.378461143	0.476799469	-0.523821699	-1.545243115	0.109972088	-0.455719262	0.686458111	1.604994982	0.923623548	2.87256739	-1.420608212	-0.725947348	-0.199445382	-0.277382078	-0.556257786	0.459300591	0.98479039	-1.885815943	-1.038708771	-2.13770215	0.789641403	0.93892133	-1.067970582	0.38617897	0.7530526	-0.813375079	-0.779132707	2.292044571	1.020050369	2.016503401	-0.581021007	-1.698840082	0.964896395	2.883599645	-0.074131472	1.070376697	1.664756999	5.193239291	-1.120252735	-0.936923676	0.562799441	-1.63997867
RRP12	-0.870598277	0.19001923	-0.354855165	0.841568979	-1.074121722	-2.577187893	0.505388976	-0.958429332	1.347714772	-1.732529108	0.357981902	0.536713526	-0.123549139	2.902793577	0.869302751	-3.614022267	0.041250279	-1.891177253	2.058795625	1.246653619	-0.490827094	-0.283300453	0.050604076	-2.360449681	-1.751133012	3.568007114	0.093043232	2.012486999	-1.05259987	-0.616571868	0.959394068	0.49269658	0.02288682	2.374118305	1.02879952	-4.491481919	0.344380108	-1.766522988	1.516357636	0.437450749	0.094806927	2.512615281	0.453845709	1.967957518	-3.209332882	0.734103733	-2.691457331	-0.960308071	-1.685726128
CHC1	-0.597340674	0.929099259	1.220375551	2.292184586	0.383694311	-0.002574675	0.532265652	0.867343227	0.394984196	0.384945361	-1.652752992	2.02626381	0.330168349	2.654151669	0.672992222	1.775288395	3.022133383	-1.26582315	0.92284004	-1.592690472	1.068310204	-0.693240264	-1.196913108	-0.99573905	-0.599217767	-3.119185461	-2.974967726	0.751846807	-0.913533368	0.980785935	-1.278322865	1.05368766	0.710314835	1.051482102	0.934349735	4.009156136	3.00531962	-1.126531322	0.642857838	-1.053423631	-2.803016224	0.321532096	-0.123014999	-0.063437215	-0.116986923	-1.523626898	1.111612718	-2.280297236	-1.986543067
NST1	-0.459292985	0.737468154	-2.415495644	0.065569167	-0.975120107	-0.272425135	-0.883837775	0.298863872	-0.974286195	-1.01257426	-0.738886921	1.252277838	-2.397625045	0.654825128	-1.487909584	-0.388419896	-1.961739127	-0.102302277	0.037060258	-1.063903631	-0.037620467	-0.77948495	2.079362525	-0.947890107	1.231338199	-0.960196894	2.679304957	-0.380857362	-0.322137891	0.673991469	-0.800409202	0.870370154	-2.182590635	0.923034587	-1.307107584	0.419959004	-2.199175026	0.220333044	0.335697338	-0.990537468	-0.602513753	2.458912569	-2.467068644	-0.261825418	0.152508786	-0.843841228	-4.012992543	-0.046620935	1.77083818
RRP5	-0.534535077	1.336104028	0.277185296	0.798607021	-0.213309293	-0.292399849	0.30537023	-0.687911961	1.947424052	-0.797798488	1.776264328	0.409251023	0.101543857	0.500754313	0.063371874	-0.887320843	0.102252261	0.032106859	1.1077519	-1.110435843	-0.261659926	0.75276126	0.345166417	-0.963632583	-0.200665678	0.602704849	-1.047223505	1.000065765	0.084228263	0.555960282	1.139966045	-0.749603819	-0.342830879	1.9554089	0.123304703	0.166724284	0.509219234	0.07480315	-0.069155993	0.416500399	3.101128904	0.094192285	0.030158081	0.349001379	-0.555307852	-0.027566253	-2.141430081	0.450147256	-0.588580398
ECM16	0.244088847	-0.085980342	-0.440946024	0.998739193	0.991586942	-0.176539976	-1.536121897	0.785564724	1.323976728	0.946735505	0.324385492	0.550420022	-0.335927543	1.227972136	1.128624485	-0.068244311	-1.036452499	1.519511905	1.253471898	0.93506444	-1.058741074	-0.24244164	0.114242143	-1.19994613	-0.928117031	-0.124055834	-0.919139349	-1.343114659	-0.840557618	-0.986862355	0.776175366	0.486897166	-0.364727422	1.260365079	0.865710429	0.425919189	0.839362914	1.613574255	1.203603899	0.805315015	0.933004059	1.614728063	-0.062605896	2.485948727	-0.680179154	-0.905047862	-1.519270473	0.31539059	-1.288631703
MOT1	0.444005215	3.664935722	2.332264349	0.388508556	1.957925211	-0.826471011	1.008607192	1.716795995	0.452197283	1.143580242	0.843941946	3.105322544	1.857457806	0.740236057	1.61958648	-0.535907209	0.119273099	1.232914177	0.612330582	1.374832798	-1.911183768	-3.63683654	-1.161137048	-1.455581164	-2.057766864	-0.396604535	-0.581693378	-1.468141778	-0.61795667	-3.963696138	1.964659574	4.605813579	1.920384367	1.198958155	1.536713824	0.677037661	0.611335352	1.142176564	0.830887952	3.89549268	1.146890408	0.730169711	1.391032205	-0.828526479	-2.199558885	-2.132675203	-1.20141633	-1.200699458	2.715554938
MIP1	-0.0963452	1.455521704	0.722750515	0.287786634	0.715928069	-1.292700718	2.370014425	1.245803374	-1.781254784	0.403974005	0.709428782	1.299043366	0.421933411	0.965113933	0.884261593	-0.276441454	1.806660223	1.220951466	-1.071660285	1.415259394	-1.842243291	-1.630990952	-0.614763003	-0.213787582	1.211164145	0.20400253	-1.415833598	-0.416883258	2.31259676	-0.553012987	1.158353296	1.774729526	0.884293363	-0.05841611	-0.80085122	-1.096433081	1.328624757	0.332563368	-1.896239143	-0.279988631	-0.1997811	0.170239485	1.191422399	-2.283642004	1.763147432	-1.793646094	-1.317254329	1.116037593	-0.937861866
SLH1	2.046217526	2.088230143	1.050931419	0.434715895	0.392279369	1.288205786	2.145331246	0.43766121	0.45717046	-0.50094473	1.984713382	1.254937394	1.390725686	2.385949667	1.133014601	1.987316325	1.834150922	0.657445278	0.998905267	0.263616602	-2.080719198	-1.031570908	-1.662783868	-1.838511009	-1.536747881	-1.414036236	-2.164545203	-1.476036217	-0.907249705	-0.41229175	2.07699768	1.008112715	1.939866723	2.153556598	1.352657501	1.826479993	1.560697189	1.478108576	1.089729235	0.401070996	1.800298042	0.252130347	-2.260497756	2.148690222	-0.37339577	-2.737392028	-0.366578819	1.951309873	-1.911960879
SWI1	1.821526857	-0.169779094	0.789729092	0.935306825	-0.08748276	1.132376065	0.783127708	0.004870857	0.831480285	0.613579738	1.092842118	0.193818664	0.615906324	0.52696118	0.218337856	1.094073616	-0.119494771	-0.006441461	0.570082602	0.361726353	-0.711822853	-0.182364041	-0.18920921	-0.491434003	-0.882891294	-0.337262359	1.113371189	0.524677381	-0.589217373	0.166202757	0.682595395	0.901938662	0.292811455	0.21062178	0.720465974	0.63587035	-0.694116404	-0.559004247	0.516765827	0.221203889	-1.243795925	0.941443669	0.144322087	-1.345566863	1.400765038	-0.484580792	0.512483415	-0.260504283	-0.960174454
SEC16	0.689597061	0.061708629	1.033655537	-1.235340533	-0.000382934	0.410838186	-0.194271697	-0.443682093	-0.989014439	-0.510028174	0.930460741	1.207298061	1.87462718	0.132848324	0.72223255	0.661923195	1.000838052	0.013213186	-0.146217997	0.388879221	-0.976598253	-1.389115909	-1.536200627	-0.900174487	-0.877644495	-2.022564559	-1.201272235	-0.352399098	0.290462415	-0.352421812	0.800764823	1.411022104	1.291271644	0.887907481	1.134611035	1.134017875	1.139063491	0.379679212	-0.457867091	0.627030845	1.530938236	-0.121566433	0.741845751	0.546514749	0.556380649	-0.19793428	0.524195342	0.31623384	0.274724541
ROM2	2.62816519	0.959126371	1.113818776	-0.162806762	0.073483013	1.794193975	0.480282083	-0.606041921	-1.438253904	0.329667923	1.353348322	1.394643565	1.289154955	-0.10918702	0.64701966	0.085376495	0.467609738	-0.146802382	-0.656712864	0.704239343	-1.311069046	-1.526131878	-1.442443027	0.021149431	-0.983047611	-0.531768158	-0.480150977	0.434519452	0.469391216	-0.224638815	0.968362311	1.57208694	1.0766663	0.022723073	0.773356519	0.136041574	0.553024058	-0.007994327	-0.562585835	0.585238344	-1.020396915	1.117479872	0.221497824	0.048388998	0.889383846	1.557323557	-0.115833453	1.86068863	-0.618459727
FMP27	-0.669951541	-0.93569074	-0.10893252	-1.506129283	1.274273877	0.441748248	-0.690017874	0.767356124	0.269841865	-0.316386732	-0.267791613	-1.202337735	-0.76200838	-1.013564791	0.916006292	0.275062889	-0.311523303	-0.324006241	0.00418596	-0.632563392	0.493962414	0.818170161	1.020215535	1.143351451	-0.149757259	-0.254665961	0.378037989	0.412381623	0.500363667	0.853492474	-0.050058887	-1.005380527	-1.044232536	-0.70242841	0.562916999	0.175073331	-0.627848596	-0.385871324	-0.449277953	-0.74260664	1.319941403	-1.169783576	-1.072750481	-0.97683053	2.211321589	0.655796873	0.313783928	0.446808972	1.351300028
BNR1	0.560505678	0.403559611	0.957324007	0.194423024	0.311957021	-0.15399891	0.853168768	-0.513060716	0.930512052	-0.548569944	1.052138575	1.221106811	0.746821398	0.417012548	0.649329702	-0.031572922	0.879631144	0.010620864	0.240672524	0.561727353	-1.327179915	-0.905789137	-0.396597593	-0.605293312	-1.4653252	0.052672239	-1.11327637	0.186988311	-0.885991939	-0.693020411	1.63208949	0.87174035	0.703908479	0.639557275	1.101069479	0.120508391	0.937846465	-0.073413699	0.561317281	0.54214525	-1.820809468	-1.163008625	0.573248382	0.316603137	-0.039733899	-0.544230352	-0.319900314	1.525342611	-1.530743944
MET18	2.974554504	0.124978154	0.740498832	-0.885728886	-1.041771247	1.946534613	1.592967516	-1.229551736	1.92093134	-2.395515487	2.177493227	0.686573583	2.500957367	-1.714867666	1.678260287	3.094092944	1.135691965	-1.727264099	1.194881915	0.048787134	-2.419193785	-1.045140929	-1.037975904	1.529446341	-1.862494428	-2.162485761	-0.478348612	1.477935264	-1.014691417	-0.190528015	2.820330939	0.860123465	1.559147723	-1.185752224	2.2329754	2.880004858	0.123872284	-1.181071848	1.571761396	0.342261996	-0.046674549	1.023857584	3.177131202	-6.145390444	-0.162074225	1.582318812	-4.193187839	-2.395052595	2.787873574
KAP104	-1.003695935	1.895522599	-6.036444944	-0.502748978	1.202916717	-3.668837752	-1.342031675	-2.433877057	0.734553842	-1.297968093	-1.141765387	1.387552342	-5.075972178	0.563218199	1.398564324	-1.448976445	-1.422962786	-0.894750539	0.58782328	-0.656955525	4.360938013	1.230213452	4.157897565	-0.823888846	-1.107115786	0.746904103	2.192227196	8.057539867	-1.711025626	0.263714642	-3.246255229	-0.435128167	-4.720728815	0.938951371	0.623717845	-2.121859955	-2.007822612	-3.792903714	1.880591466	-0.137842518	-1.653966494	5.68187227	2.042743334	-0.647875345	6.383508191	-1.457680771	0.445076003	5.112140699	-0.457059006
YKL033W	-0.02155031	-2.699927195	-1.544368809	0.810685492	1.244275487	0.507365035	-1.776137181	-1.491061959	0.669038617	1.123946005	-0.051257791	-0.628566585	0.526523801	1.318339117	1.698454252	0.651485986	-0.131798466	0.676091513	0.740301559	1.63394941	-0.131110909	-0.262954605	-0.810335123	-1.964548772	-2.466031948	-1.359280295	-0.341351646	-0.843864717	-0.473348305	-1.760360205	0.471707363	-0.079202781	0.981844462	1.415839799	2.189423154	1.241011051	0.286219988	1.209225044	0.872388797	1.763282793	-0.549911303	0.722337779	0.419419707	-0.291140563	0.768783894	1.578529423	-1.151011948	1.717426802	0.970302825
YBL104C	-2.314637883	-0.470679605	-3.00157873	-2.600603975	1.684901854	-2.561892842	-0.126529588	-2.758498324	-2.792704303	-0.886897958	2.512475809	-2.136060078	-0.114973373	-3.099817072	0.966980736	-0.415741312	-0.668902595	-1.456451432	-1.423061984	-1.425280959	-1.054456409	0.468284957	-0.823641055	2.371643028	-0.480900984	-0.004598302	-0.69036423	1.097433299	1.516088191	0.884941886	2.021509071	-1.054801795	0.411116908	-2.416007892	0.605681974	0.544244976	0.500754629	-0.266543914	-2.513963468	-0.771246682	0.834273364	-1.644884411	-4.355532916	4.342537974	4.744407715	2.096420915	2.106631624	3.924582609	-2.771229969
MSH3	1.222199026	0.143707215	2.425414796	0.154885921	0.35634516	1.418959332	0.482253173	1.602591448	0.596075182	0.803203656	1.82593811	-0.153797455	1.575609178	0.108532392	0.591333288	0.409621952	1.074783677	0.664348062	0.51119407	1.016874063	-1.930761902	0.140284078	-1.646113293	0.064525388	-0.689975831	-0.194319425	-0.723747826	-0.746054374	-0.399422447	-2.022011829	1.014233814	0.494512152	1.734150383	0.133816512	0.740812065	0.009459991	0.070087264	0.723064826	0.35019116	2.353785773	2.061434567	-0.208763325	1.231744868	-0.42002767	-0.549563794	1.397995213	1.827582608	-2.122907398	2.298287634
STE20	11.70449847	2.147208084	1.347552902	-3.099708292	-1.504677959	-3.234980145	-0.157375133	-1.80029107	-1.253676664	-0.270683262	0.523163982	0.943326268	0.652246878	-0.426283246	-0.447192369	-1.310718466	0.160278456	-0.109997297	0.385656235	1.089697401	-2.643619571	-0.606155033	-1.770969255	0.042875697	0.036522547	-0.172660567	0.260390625	0.879313336	1.134601353	1.585769264	0.969341749	0.040238942	1.679698524	-0.565423664	0.177973481	-0.253183706	-0.287940283	-0.370936855	-0.671695173	-0.780288185	6.596730756	-2.504216983	-0.094357981	0.962979683	-0.339883677	-0.197463948	-1.187499634	2.404883897	2.040897232
CAF120	-1.302698338	-2.535372364	1.583962129	-1.576836567	0.236120362	0.989568745	-0.180419528	-0.966731712	0.241056778	-1.954832563	-1.199549771	1.213451894	-0.266316241	0.658763895	0.320866079	1.028662871	-0.05782349	0.370858254	0.898272877	0.481447456	-1.271682095	0.002175335	-0.666422688	0.058658978	-2.092529311	-0.830626341	-0.296640942	-0.407437732	-1.028103274	-0.393146219	1.552175902	-0.832922258	0.534223379	-0.546963683	1.846715466	1.204345469	0.203748728	0.470608808	0.884385944	0.565109536	3.682830902	-2.492866257	-0.14055432	0.187039486	0.548515379	0.400282716	-1.544077735	0.212341906	-0.569499992
RPN2	-1.628691702	0.624260615	0.981567233	-0.213610993	0.44442055	-0.397360677	-0.543993036	0.242495616	0.486765044	0.242502151	0.639162113	0.745479912	0.763375558	-0.01953266	0.222758825	0.172230404	0.024577782	0.785780992	0.5828608	0.912782964	-1.661256253	-0.391201357	-1.341886311	1.127824827	-0.125737488	0.030533044	-0.479103869	0.463854433	1.108109209	-1.78065323	0.59644209	0.776979771	1.104001904	-0.3613468	-0.054372492	0.296492376	0.265207409	0.73830632	-1.133529042	2.164822888	-2.090933978	1.992060899	-0.854352227	0.649674152	-0.382354167	-0.051380328	-0.525735433	-1.718724252	1.021394705
PRP16	1.407984361	0.271950798	-1.032735317	1.782840437	1.208548506	1.930455705	0.065728247	-0.176246788	1.595106372	1.398098017	1.508039781	1.141258271	-0.066849639	1.6609323	1.530684013	3.593002136	0.668901059	-0.30924513	1.788668555	1.350765229	-1.176454713	-2.462679983	0.17779422	-1.492304583	-1.625499739	-4.238346916	-0.978309477	-0.204137047	-2.123715566	-1.578453123	1.261636559	1.235427045	-0.374327892	1.928186824	1.366659833	3.641578221	0.323402048	-0.126158966	2.11729783	1.416961917	0.844375914	0.100993698	-1.551990083	-0.037061971	-0.701713318	1.770585718	-0.28741879	-0.573569199	0.131022591
TIF4631	-0.44227834	-0.737671099	-0.500275469	-2.985958952	0.385575437	2.979696629	-0.343630336	0.764327746	-1.45283001	-0.559746719	-0.381293193	1.181891206	-0.021395582	-1.730992067	-0.534443464	1.712637644	-0.273281455	1.009651638	-0.150998531	-1.328554379	-1.720560568	0.366999728	-0.517290778	1.224438918	0.72570885	-1.465408908	-0.078281144	-1.248746193	0.099219905	1.588505328	2.026722613	-0.225043081	0.599752252	-1.434132389	-0.950532771	2.584312059	0.057744105	1.204539315	-0.073833612	-1.676621868	-0.601258182	-0.16567892	0.477188788	-2.461949496	-1.050055796	3.031789836	2.503688439	-1.187153748	4.031313866
ZRG8	-0.097450598	1.088646042	0.920067577	0.04351113	0.10159808	0.410269762	-0.486372119	-0.319872526	-0.228324134	-0.578983141	1.269289365	1.063858925	0.701700046	0.675013439	0.57267746	0.310204257	0.377451065	0.192059637	0.337444599	0.726851247	-1.613262814	-0.71095758	-1.078969378	-1.124061348	-0.759955683	-0.874025764	-0.466170784	-0.246836762	-0.197593615	-0.895951298	1.507254557	0.908029973	0.90016713	0.938066534	0.880088892	0.605103629	0.531823577	0.170937601	0.476929448	1.053980121	0.399638001	-0.021683015	-0.520544987	0.364966466	0.737459744	0.58330094	1.033758144	-0.240561211	0.031591889
PFK2	-1.742430353	-3.165271326	0.330544992	0.85839491	-0.501298785	1.08922122	-0.925284873	-1.772220426	2.018858647	-0.178873722	-2.637098616	-1.435560758	1.685196715	0.010467761	0.33221204	-0.684552032	1.377720668	-2.152380376	1.887742118	-0.328877085	3.566767348	0.140596699	-0.5426128	-1.627088095	-1.569793733	0.798445558	-1.088839964	0.984032285	-0.961916121	0.302725566	-2.507886097	-0.247020393	0.283249925	-0.338211002	1.09490208	-1.379521272	1.406009882	-1.248102765	1.097344229	-0.212838992	-0.388050812	0.664140367	4.514282645	-4.056524672	-1.006672914	-1.590409216	-0.03411715	-2.647452523	6.03181729
YPR115W	-0.344948402	0.28105029	-0.207017627	0.224439979	-0.050311583	-0.432962581	-0.421074888	-0.497351209	-0.800424891	-0.522979775	0.561023869	1.426858702	0.470973652	1.036219092	0.522859387	0.105838967	0.335078407	-0.469849736	-0.254282691	-0.397944941	-0.675301178	-1.071549691	-0.597114906	-1.374715788	-0.612235965	0.002819476	-0.602277673	0.197023695	0.233915432	0.549568788	0.550003706	1.234298333	0.742161073	1.078943646	0.694914607	-0.084884737	0.426108685	-0.336350049	-0.256131121	-0.452946825	1.533082938	0.795158054	2.600515873	2.068841881	1.076708203	-0.202519316	1.829695451	-1.043534181	-1.46870333
STO1	0.175481164	-0.603905202	0.605826972	0.042854734	0.302970711	1.108096113	1.317250434	-0.369600188	-0.540515067	0.012039691	1.016488405	-0.281806522	0.426012214	0.19604874	0.288377227	0.839548748	0.55406431	0.252915584	0.293364325	0.446620858	-1.943216434	-0.033237846	-1.156237339	-2.082730066	-0.484134419	0.150227933	-1.039954748	-1.676246945	-1.443596358	-1.204563727	1.525875463	-0.338724861	1.199811127	1.652524606	0.513002585	-0.765019294	1.442940449	1.521979886	1.213884679	1.003385655	-0.757442445	0.224425024	0.640756037	-1.129873181	0.048444142	1.224378591	-0.141927595	-1.576831698	0.83159853
JSN1	-0.7277752	-0.897374628	0.118670053	-0.288450752	0.242087774	-1.202349392	-0.028945492	-0.208556577	-0.345865543	-0.521312856	-0.299105819	0.498306741	-0.295833024	-1.343886567	0.154762986	-0.934984584	0.610249407	-0.147449317	0.006715409	-0.428771328	-0.157959566	-0.440689227	-0.217373257	1.442091099	0.083376581	0.871498535	-0.626995659	0.508797282	0.165985062	0.92629047	-0.021331967	0.157538222	-0.14559627	-1.031622299	0.084030925	-1.158470654	0.653547368	-0.260873598	-0.214474476	-0.772895738	-0.309106672	0.633978424	-0.729105636	0.334354287	-0.356010814	0.666181659	-0.319925496	1.129175422	0.260371653
CDC15	0.361170111	-0.06982738	-0.262984287	0.074390536	1.047114723	0.009943908	0.641805027	0.429045526	0.719059517	1.018662978	-0.380353481	-0.010266757	0.147431561	0.703140565	0.914892654	-0.026459767	1.121180312	0.2379836	0.783711893	1.463903561	-0.348799533	0.009877714	-0.483516898	-0.41001618	-1.078231147	-0.35519193	-1.07493922	-0.315754	-0.767407437	-1.694679058	-0.490352568	0.032652087	0.355013797	0.398096593	1.19279859	0.030760558	1.345744029	0.047688919	0.796374619	1.971793062	-1.159219821	1.457381684	1.069356046	1.288570537	0.02644331	-0.445910334	-1.575122778	-0.740499973	-1.890829007
RAD1	2.142876501	2.684477214	1.217693251	0.763711817	1.460720942	1.099200735	0.805674766	0.503672994	0.783627268	0.648749771	2.095075996	2.29477648	1.887230571	1.138064501	1.714487768	1.033303865	0.67797158	0.454693783	0.656375091	0.790009505	-3.49221033	-2.371708384	-1.528565534	-1.70317574	-1.930480867	-1.123767121	-1.545747246	-0.061986922	-0.457732796	-1.405785851	2.565599295	2.513051968	1.152249891	1.666270435	1.898252511	0.853656575	0.844608175	0.331511621	0.079121927	1.294488137	1.57680435	2.391737496	-1.117702244	0.516455681	1.360866903	0.360647122	-0.138476235	-0.470584004	-1.163714909
PFK1	0.64388642	0.746492088	-0.097176032	0.397374237	-0.519495817	-0.342378754	-0.180433372	-0.904601651	0.4065096	-0.527392485	1.135690076	1.035033623	-0.181156307	0.816253429	0.091174999	0.47907055	0.34662223	-0.882569082	1.226343847	-0.425339062	-0.605405162	-1.354448762	-1.496118722	-1.025286553	-1.124362836	-0.128345609	-0.040190121	-0.326644361	-1.809763276	-0.104938996	0.834067765	1.082679637	1.363174	1.615501327	1.040701431	0.26080311	0.253385414	0.226520512	2.094993461	-0.133305395	0.830632263	2.70383309	-0.327187943	-0.060562637	-0.751534672	0.474736077	-2.571161285	0.65901538	0.379296311
RIA1	nan	nan	nan	nan	nan	nan	nan	nan	nan	nan	nan	nan	nan	nan	nan	nan	nan	nan	nan	nan	nan	nan	nan	nan	nan	nan	nan	nan	nan	nan	nan	nan	nan	nan	nan	nan	nan	nan	nan	nan	nan	nan	nan	nan	nan	nan	nan	nan	nan
FUN12	0.326383456	-0.108008507	0.694223427	0.768477774	0.3352779	1.023169821	-0.687530219	-0.095032339	0.89043932	0.435410914	-0.868940338	0.170944686	1.661224303	0.529031402	0.730140325	0.735790227	-0.188381521	0.441739043	1.771392852	1.113395114	1.969638358	0.404599996	-2.847715343	-1.208052949	-1.810593596	-0.11147482	-1.250638587	-0.60550136	-1.947260426	-1.481344014	-1.748846409	-0.357801035	2.8322475	0.95923964	1.483446239	-0.435837266	0.336420459	1.092010916	1.953638924	1.291272069	0.697847439	1.164455922	0.948065716	-0.305740038	-2.221809659	0.578435142	-1.274583994	-0.865942993	1.543987267
CPA2	nan	nan	nan	nan	nan	nan	nan	nan	nan	nan	nan	nan	nan	nan	nan	nan	nan	nan	nan	nan	nan	nan	nan	nan	nan	nan	nan	nan	nan	nan	nan	nan	nan	nan	nan	nan	nan	nan	nan	nan	nan	nan	nan	nan	nan	nan	nan	nan	nan
CIN1	-1.393473726	-0.302464151	0.217201893	-0.60907812	-0.409242386	0.427518543	-0.333847673	-0.410356804	0.064318347	-1.137691091	0.329943857	0.140031264	0.243196283	-0.551908962	-0.19648404	0.489869389	0.387036358	-0.016588403	0.220030823	0.38814991	-0.559330423	-0.526701724	-0.284383766	0.577751049	0.266407541	-0.689478881	-0.206102562	-0.224140353	-0.092248616	-0.363752907	0.617875848	-0.076725403	0.234113756	-0.542888121	-0.01958178	0.759985833	0.35896907	-0.015128109	0.22944678	0.332300278	-0.214206247	0.395281375	-0.72305522	-0.910744008	0.633550364	-0.10892186	1.069861826	-1.010678909	0.548355735
ISW1	1.022489992	2.151117612	0.592534436	0.278163846	1.025135544	-0.50917629	0.644510699	1.211354124	0.443983183	0.522348585	0.631500068	2.350511037	1.365401145	0.554110842	1.261913543	-0.930831718	1.2300769	0.876003392	0.822100047	0.838981169	-1.457295998	-0.54959532	0.265255545	-0.422470065	-1.112530306	0.37363568	-0.345077881	-0.957561833	-1.133543751	-2.04921364	0.754106214	1.044963187	-0.432874332	0.125991495	1.391102567	0.276977935	0.502798238	0.792296625	0.833968106	1.411471809	-0.126261512	0.964003187	1.562890802	-0.736257885	0.606279097	-1.811820175	0.207497836	-0.569468253	0.726942524
UBA1	-0.877918279	-0.312826607	-0.934668929	0.073942317	-0.07461026	-1.551547748	-0.691377538	0.173566066	0.23879851	-0.371289469	-0.688857628	0.845547421	0.750735714	0.97163908	1.032698858	-0.83150602	0.233708636	0.720577883	0.63442057	0.621622886	0.049731182	-0.667474289	-0.903769437	-1.301730719	-1.559731106	0.246469257	-0.27992479	-0.569433303	-0.774309559	-1.342047568	-0.045176121	0.665290525	1.089164994	1.148388177	1.403735721	-0.10252864	0.049623676	0.581599844	0.627649394	0.854359165	-0.612143447	0.525487707	0.682585624	0.670391717	0.473025294	-1.01899168	1.099823123	1.304849722	0.563163998
ECM5	-0.034453848	-2.170756169	0.071829182	1.009482872	0.84821164	0.620956979	0.859771983	-0.767277923	0.863488361	-0.418334191	0.461628881	-0.780314437	0.657202419	2.785645611	1.759112546	1.055944487	2.604411373	0.231637885	0.936728682	0.354693395	-0.45969889	0.419043414	-0.264006994	-2.352027122	-1.221988712	-1.309702953	-1.784932235	-0.209568439	-0.570526066	0.28394858	0.709792979	-0.443829931	0.713179203	3.128849116	2.093321851	0.882437412	3.589225445	0.748893179	0.917432723	0.10007289	0.356376844	-1.656482632	0.666043143	-1.209709345	0.61989101	1.477614104	2.207261058	-0.504620805	-0.132777946
PRP22	-0.344559243	0.405448107	2.866638633	0.515650765	1.006583685	1.404220143	0.762189322	1.042862664	0.592439418	1.359345461	-0.930080787	1.011556261	2.085716474	0.846846099	-0.111098325	0.749776425	0.664058036	1.468405019	0.574769777	0.981877027	0.592189749	-1.019931846	-2.156812484	-1.98636954	0.826078503	-1.421150228	-0.990686737	-1.017583903	1.331995116	-0.066136434	-0.864462067	0.895533995	3.013517322	1.84218968	-0.639350174	0.893669097	0.648199096	1.097344416	-0.984617218	0.091999784	-1.666042053	0.197686757	4.020974868	-2.878159458	2.597018049	2.960883009	0.588359302	0.920937056	3.270687561
SPP41	0.873590165	2.221070151	0.27490525	0.605431372	1.253773842	2.573442593	-0.506074446	0.115583663	0.356122378	0.552156848	1.043482638	2.142264813	0.605497501	1.516047608	1.545946675	1.839220495	0.176244883	1.303011183	0.484524207	0.355660279	-2.039665887	-1.837261646	-0.628042084	-1.051475997	-1.810747239	-2.882768182	-0.306297836	-1.637468831	-0.013896114	-0.182367672	0.793443935	2.115635947	0.157123514	1.762295711	1.924773285	1.916570705	0.652986369	1.702206137	0.73550822	-0.069020966	1.491711004	2.175683187	0.388935473	0.80103191	0.609988789	1.174517555	-1.616979205	-0.241814806	0.184435458
KEL1	0.460548228	-1.142797617	-2.58066859	4.589226326	2.088850675	-0.666136609	-0.630784049	-0.382205703	4.234619501	-1.039020922	1.82470538	-0.063740666	-2.159833501	2.352270982	2.659197811	1.65694887	-0.628207739	-0.865566365	1.759201439	-1.655558747	-3.145304548	-0.711954532	0.160954756	-0.004564016	4.162221997	1.07533476	0.620204532	0.928411361	2.234936662	2.739048292	4.118653815	1.01285792	-1.200970203	0.808609789	-3.010788195	-0.641551387	-0.780300829	-1.117866582	-1.357374712	-3.285157687	4.652269492	0.946127268	-1.160873353	1.950494691	5.535241595	-1.281944073	2.125004063	0.030054303	2.27211751
RPO31	0.766666308	1.088271224	0.085670257	1.296958961	1.712768158	-0.864676273	-0.006556724	0.269720466	-0.984892799	0.885794007	0.884547388	1.655938338	0.706613117	1.602388189	1.988927152	-1.090034012	0.101356172	0.532411526	0.072474474	1.150003755	-1.508664507	-1.900581866	-0.462379368	-0.892091778	-1.824623702	0.237139174	-0.296026998	-1.475792863	-1.370775553	-1.655274893	1.53115927	1.763728012	0.233754742	1.51758485	2.484541979	0.11177337	-0.400980492	1.673175657	0.904112866	1.391304852	-1.1099989	1.101218328	-0.045661214	3.008223014	1.341637553	-1.158535408	-0.157780714	0.098127513	0.46495959
PHO81	-1.121659528	2.509101184	0.924406784	0.151729688	0.972286594	-1.31331368	0.274317055	-1.414783293	-0.038597867	0.307458505	0.829002432	2.59311978	2.300143703	0.340771383	0.868724602	-0.601316694	0.876828022	-0.35616551	0.494277451	0.499651865	-0.930839268	-1.98596528	-2.429968087	-0.332820221	-0.109548824	1.070403611	0.592751731	0.342429852	-0.645511203	-0.212056581	1.341335269	2.684395099	3.178426831	0.402294845	0.278828511	-1.041635573	-0.022456792	-0.364006161	0.426127898	0.558635959	-0.135565718	0.745418943	0.042392712	3.36003257	0.39771539	3.178865799	1.292837837	-3.327791175	0.367022343
SCC2	1.078678517	0.553825912	0.411603262	-0.552596725	-0.109370973	-0.136970782	0.771119012	0.190275445	-0.778459444	-0.105541097	0.597505687	0.330113228	0.976546848	-0.089257041	0.805311313	-0.031965997	0.790284897	0.227026771	-0.652231912	0.04557834	-1.634612735	-0.278470337	-1.103130028	-0.385747198	-0.768645739	-0.118835566	-0.167329808	-0.432221096	0.275845213	-0.036664221	0.898977798	0.374006566	1.067058497	0.313530828	0.60987066	-0.063651993	0.417984426	0.409815457	-0.428825485	0.049804489	-0.093975475	0.296395641	0.54050478	0.232044824	0.71833609	-0.622873916	0.241130576	0.568836398	-1.029435633
YKR096W	-2.867153414	0.256529207	-1.315620132	0.071750966	-0.435267519	-4.00920203	-0.768722189	-0.644621131	0.788661913	-1.666222349	2.417608555	0.985464268	0.003192549	-0.681650958	-0.225762189	-5.408447551	0.567668533	0.728232894	-0.139539404	-1.06927298	-0.538907837	-1.510938386	0.092792738	0.423725068	-0.336315768	3.287337976	-0.755756481	-0.328079689	0.398598878	1.366423975	2.843088195	1.317193566	-0.290012728	-0.604231034	0.016528758	-6.219236314	0.763148004	0.301072653	-0.482537	-1.419969814	-8.546590584	0.30854844	-2.656657079	0.159496842	-2.706857173	-2.085191838	-0.082723286	2.654438112	1.623939015
SIN3	-0.640090019	0.421887909	-0.11767026	0.63401795	0.684331257	-0.843821656	-0.448510178	-0.398124111	1.237756074	0.064381338	0.012864096	0.651672942	1.039671074	0.634641181	0.491257816	-0.554209909	1.067170125	-1.367390639	0.694532475	0.59202156	-0.05134196	-0.783008585	-1.105906566	-0.417474333	-0.671606467	0.488415728	-1.345947327	1.053404024	-1.118103779	-0.649254975	0.199771773	0.675740361	1.353121843	0.501330875	0.679085182	-0.44559448	1.288064463	-1.43045023	1.029454545	0.747009052	0.121794193	0.41704857	0.747931106	1.106681797	0.083703999	-0.554684533	-0.383294436	-5.3893987	0.903637006
YGL140C	0.425472159	-1.565870137	1.724330295	-0.279218043	-0.296249488	1.191579603	-1.478814719	1.542108558	-1.308735864	2.630276774	0.519068789	0.225844252	1.529521565	2.08043408	0.655915258	1.72879918	0.672915902	1.09520108	0.218059209	1.793086476	-1.89776781	-0.269148753	-1.227996442	-2.128857722	-1.146449695	-1.141768638	-0.943748765	-1.555370991	-0.301974468	-1.585948222	0.724016816	-0.448433901	1.172237277	1.755485335	0.822590039	1.584537887	0.755365935	1.566229156	0.52504483	1.338369575	-1.783272315	-3.358702232	1.732053064	2.82096759	3.552525762	1.461256579	0.36072918	-0.087301291	-0.426974345
ATG2	-0.425731001	1.343880013	1.571836262	0.259162253	-1.766928024	-0.240350978	0.364795631	0.669194087	-0.236275276	-0.724261637	0.338715678	1.938599024	1.476166966	1.058497125	0.221129548	0.723608024	0.321601413	1.133246202	0.655847928	-0.183037816	-0.392157553	-1.839541975	-1.891754282	-0.855280756	-0.173192395	-0.473865762	-1.172766694	-0.860874243	-0.502897037	0.147839347	0.179737678	1.994052864	1.993583902	1.084358864	0.482803194	0.562898696	0.732420848	0.529501676	0.613137485	-0.108814281	2.098986319	1.130853275	0.078251806	0.361971047	2.19580199	-0.119484072	0.169577503	-0.58831025	0.377547074
YSP1	3.534117344	1.288565262	-0.920583034	-0.488462262	-2.564610741	0.614458311	0.584543595	-1.472355249	-0.696500543	-3.399410476	1.857343316	1.247201528	-1.432809024	1.090762257	-1.795374201	0.984086581	0.944354288	-1.458802484	0.414488834	-2.851444679	-1.551645287	-0.949289859	1.392187103	-1.580856193	1.75721176	0.558380022	-0.284441084	1.277578554	-0.066935297	3.450274683	2.955052196	1.15131318	-1.431820314	1.285911518	-2.031436035	1.278260918	0.00136164	-1.418838142	0.195309683	-2.95479183	-0.586352376	-2.29497712	-0.441262003	0.125893475	-2.233875385	0.258413032	1.399024015	2.201170766	5.496963673
ESC1	0.32799017	1.702771329	2.320788743	0.129012143	-0.97575006	-0.257187147	-0.811628303	-0.892538081	-0.829216066	-0.072511821	0.944791848	1.345679994	3.141694106	-0.117808839	-0.282291809	-0.581694196	-0.873325816	-0.633914929	-0.224155757	-0.055673171	-0.875012033	-0.520890526	-3.649758794	-0.336581283	0.903843869	0.303663156	0.701167788	0.616047256	0.063326907	-1.317104994	0.588539258	0.689462177	4.393784708	0.065665612	-0.798594175	-0.594244308	-0.723089606	-0.769170461	0.075718577	0.7936619	1.429162108	1.959037067	-2.002666791	-0.335730946	0.653332829	0.919522159	0.098638299	0.919575585	-0.040143542
MSH6	-2.008143854	0.492448127	-0.497506754	-1.019307751	-0.044807528	0.569636115	0.595843777	-0.103170591	-1.055275422	-1.686102172	-0.668309479	0.338177914	-0.018506855	-0.737821306	-0.275188886	0.416204228	0.49900493	0.113145388	-1.289766141	-2.044628532	0.756082631	-0.516398999	0.233942728	0.352782694	0.335320525	-0.054530017	-1.103699936	1.252744681	1.352787723	1.866107091	-0.586287009	0.529491457	0.261402615	-0.495319146	-0.55108626	0.675830534	1.396692759	-1.223716539	-0.522584365	-2.199471824	0.077331146	-0.278612189	0.038616228	0.155923907	2.545091804	0.126386358	-1.233266687	-0.662605584	-0.143075665
RPO21	0.087675337	-2.03955992	0.676152066	0.371892081	-0.455975477	-0.050184383	-0.152806044	-1.555600573	0.272909132	0.870954935	-0.07647265	-1.512319869	0.382000143	0.29560443	-0.537370639	-0.2622372	-0.135062911	0.022785911	0.156553128	0.008138214	-0.272144117	-1.052387068	0.769830325	-0.671727326	-0.029685492	-0.30765848	1.266473966	-0.31320702	-0.535615501	1.445427672	0.245108066	0.754752271	-1.031382705	0.591978111	0.338329294	0.039382872	-1.514228	0.922640383	0.464678096	-1.590115262	0.1083322	-0.938063758	0.987627197	1.851020129	0.736058251	0.278196569	1.45256155	0.237506034	-0.412481835
MYO3	2.844713238	1.197803228	0.851533753	-2.825634599	0.045806285	0.500840952	0.482124525	0.471880865	1.122032629	1.696470875	3.241776244	1.80628669	0.936897221	-0.354466163	0.944332389	1.10578093	1.107253554	-0.165503336	-0.155576869	0.853546261	-2.027793579	-1.398810957	-0.916580548	0.786126885	-0.82797016	-1.498706551	-1.662341411	-0.275799286	0.70825293	0.087360622	2.135693892	1.692660637	0.822536977	-0.873825042	0.637964779	0.731435099	1.699468264	0.018392338	-0.653907555	-0.087450796	1.142337108	-0.543593985	-0.940784449	0.004652991	-0.051547417	0.749403551	0.580990277	-0.846242498	0.79662955
ECM29	0.635794702	1.422735094	0.506993533	0.052920112	-0.13649646	0.167266328	0.477879925	1.077414946	0.34438718	0.088089205	-0.455674358	1.741716267	0.744259351	0.535048519	0.215668652	0.04792305	0.782845478	0.980111198	0.331982094	0.306570406	-0.44348651	-2.054663267	-1.385099817	-0.710528726	-0.048358184	-0.313690531	-0.972736378	-1.520647948	-0.617521868	-0.597643049	0.304871248	2.370118068	1.547379941	0.646668301	0.074172131	0.326822095	1.032156774	1.303823693	0.443146595	0.417935744	-0.282620869	0.174013376	0.211871528	1.484769059	-0.015239945	-1.394670807	0.787890949	1.377476605	-0.250046045
OSH2	-0.082296663	-0.224091434	-0.340759492	-0.802501204	-1.279067535	0.782503533	-0.052824097	0.416524069	-0.257793527	0.967476781	-0.085883724	0.942060802	-0.828721276	-0.316536546	-0.469750301	0.550560997	-0.510426693	-0.185677596	0.219655191	-0.001461164	-0.366209111	-1.226152355	0.926288303	0.846242328	0.795084764	0.474972891	1.188332681	0.48333838	0.230212455	0.866222038	0.02252498	1.034953016	-1.038942125	-0.653578048	-0.518684823	-0.180814505	-0.874097469	-0.171383214	-0.106964807	-0.794841757	0.311575087	-0.432825833	0.983860005	-0.643363886	-0.338442755	1.600134113	-0.226291666	0.199914651	-0.161161071
LAA1	-0.397221268	-0.399235645	0.806601118	0.751437332	2.167188412	0.04161941	0.565184918	-0.677579924	-0.663638614	0.745309894	-0.864708097	0.649376082	0.764562769	1.739221552	1.875663267	0.686253776	0.641304901	0.828196638	1.039473745	1.065540229	0.769624596	-0.720595778	0.055638038	-0.852656309	-1.28976074	-0.463527111	0.355307763	-0.915815166	-1.855584672	-2.048876902	-0.398875558	1.295745569	0.027499116	0.913630429	1.216781054	0.328947731	-0.239714539	1.17473844	1.581884675	1.680921664	1.735303336	1.1721664	2.986655578	1.10229054	-2.219525194	3.046764342	0.7510426	-0.477171803	-0.465176926
BUD4	2.180365185	2.717343756	4.874947835	3.431453867	1.254718584	0.376553152	5.929506943	1.686959441	4.296322049	5.192481296	2.589359688	2.851234493	5.474267776	6.868680279	3.729483433	2.297288856	5.050452759	4.44791687	3.568373244	5.019570397	-1.163134054	-1.032693142	-3.290622941	-4.697197149	0.653850191	1.706230163	-0.542510822	-3.118106584	-1.720339415	0.208222138	1.211247011	0.639821878	2.078282711	5.458954454	-0.164452863	-0.933977472	1.777881275	3.209189843	3.165574986	0.474216078	0.643723645	2.552321927	1.805501479	0.464498852	3.182738615	-2.369318556	4.959847695	0.071493044	-0.588039027
URA2	0.320063034	-0.831598197	-0.864831304	-0.021002851	0.449500768	0.390463704	-0.889435118	-0.521713967	0.669222918	-0.109173415	-0.086878653	-0.077158589	0.190217295	0.22531108	2.836062149	1.807832184	0.551841178	-0.03295302	2.938741606	1.642396	-0.207333151	-0.908145305	-0.525024878	-0.635424066	-1.351864397	-2.531531984	-0.900299651	0.376182197	-2.141417243	-2.061376611	-0.693971362	0.867156354	0.707297502	0.483734818	1.967045665	2.968056866	0.788012487	-0.262471149	2.624657481	2.100389872	1.308854273	-0.244962862	0.424861055	-0.62075987	1.035532606	-0.069372998	-0.232062098	-0.210284555	0.960788922
PSK1	0.503541105	-1.097284846	-1.056726704	-0.099450302	-0.701888953	-0.384135507	-1.661638053	-2.013494517	0.112209049	-1.421071499	-0.112847892	-0.890560806	-0.341776056	-0.039224396	-0.568885789	-0.410354954	-1.062051859	-2.040686744	0.511885488	-1.000445461	-0.073039487	1.022321391	0.390722273	-0.168967379	0.540722697	0.065464502	1.03569288	1.893978028	-0.725372743	1.021008373	0.075842124	-0.879570861	0.060227202	0.184300835	-0.42954709	-0.073420791	-0.643801491	-1.452387719	0.60512517	-0.818859814	0.402639657	0.259885921	0.506745629	-0.543482581	0.561293023	-1.258228802	0.707334982	0.996181158	0.013099901
GCN1	1.33472908	0.582972778	0.122812041	0.573217788	0.096201981	-0.26196911	0.333015449	1.317059524	-0.65064987	0.338807433	2.282251093	0.549755229	1.098272755	-0.003117207	0.930832569	0.400782548	0.640986999	1.67534939	-1.052141976	1.019040406	-1.821613446	-0.694075643	-1.536536623	-0.718586229	-0.958386394	-0.226552989	-1.048862421	-2.032522281	0.415800642	-1.397239916	2.343214027	0.145130566	1.66556959	0.702835374	1.057472048	0.576157526	0.725191576	1.817608027	-0.659894375	1.800287453	3.545048517	0.822567722	-1.054109442	1.784036826	-0.400423823	-4.276461237	-0.02661582	1.364009401	-0.384822231
YTA7	-0.161161738	0.513348681	0.354406718	0.704322036	0.429234529	0.653887152	0.483308114	-0.153199519	0.289352117	0.242294111	0.146978451	0.615609683	0.737721826	0.82294359	0.991271331	0.754338508	0.875619217	-0.333646503	0.674935691	0.647360581	-0.29125659	0.032372942	-1.242289797	-1.409423289	-0.882861544	-0.777789156	-0.672234446	0.124468245	-0.334362406	-0.86949025	-0.071257022	0.320752239	1.255534108	1.126896965	0.921366289	0.398716894	0.649051321	-0.001057174	0.4899505	0.485636717	0.73508927	1.071572992	0.567847492	-0.284872106	1.138046718	0.755577463	0.530355507	-1.254373048	-0.54928754
GCV2	nan	nan	nan	nan	nan	nan	nan	nan	nan	nan	nan	nan	nan	nan	nan	nan	nan	nan	nan	nan	nan	nan	nan	nan	nan	nan	nan	nan	nan	nan	nan	nan	nan	nan	nan	nan	nan	nan	nan	nan	nan	nan	nan	nan	nan	nan	nan	nan	nan
BUL2	nan	nan	nan	nan	nan	nan	nan	nan	nan	nan	nan	nan	nan	nan	nan	nan	nan	nan	nan	nan	nan	nan	nan	nan	nan	nan	nan	nan	nan	nan	nan	nan	nan	nan	nan	nan	nan	nan	nan	nan	nan	nan	nan	nan	nan	nan	nan	nan	nan
CIN8	1.165509211	2.668036005	0.235119804	0.734296789	1.389918109	0.291754411	0.581577662	1.44302822	1.466200805	1.450460193	0.17368894	3.280088041	0.37567565	1.200968588	2.272064517	2.533046438	-0.325536034	3.922163141	1.42152916	1.562609119	-0.825967011	-2.71766936	-0.155523367	-0.292279784	-3.157324411	-1.969149264	1.2322213	-4.627405187	-0.54442919	-0.925027832	0.997989494	3.708351993	0.369805648	0.681759189	2.547360956	2.073100092	-1.02421392	4.037122245	1.249016137	0.958564366	1.773044187	2.428534463	2.819963742	3.488862661	-0.748646422	2.72499499	0.573180972	-0.533878227	0.75364041
DOA4	nan	nan	nan	nan	nan	nan	nan	nan	nan	nan	nan	nan	nan	nan	nan	nan	nan	nan	nan	nan	nan	nan	nan	nan	nan	nan	nan	nan	nan	nan	nan	nan	nan	nan	nan	nan	nan	nan	nan	nan	nan	nan	nan	nan	nan	nan	nan	nan	nan
NMD5	-3.100478262	1.591363727	0.749921746	-0.533939541	1.314749544	0.133446926	1.88094328	2.307741331	-1.02538033	1.392778042	-0.088170523	1.444200084	2.314988015	0.563781594	2.25822546	0.752314338	2.459833665	2.551356452	-0.054001279	2.816865696	-1.249705425	-1.08726452	-2.221530449	-0.382313185	-2.349096501	-1.683440602	-2.819024484	-1.69443945	0.211399666	-2.068732481	1.391716143	1.194997296	2.494915712	0.56513023	2.265524003	2.028586279	2.432496388	2.067894089	0.105082953	2.041522089	0.386940045	1.836091279	-0.568024509	0.779092695	-0.153841353	-1.131513468	0.460957513	2.79497041	-0.149443774
ZDS2	-0.130879612	0.08284728	-0.823181614	-1.325550697	-1.005778297	-0.064439561	1.355418511	0.405133064	-0.973729775	-1.105740779	0.706755276	1.097708387	0.306597845	0.679459287	-1.729238768	0.853559005	2.354467338	-0.382671709	-0.913343098	-1.407358253	-2.354614961	-2.063822097	0.143209928	-0.687728062	2.855828685	-0.941025883	-1.956886481	0.043914867	0.419386125	0.914183609	1.539820804	0.622470382	0.044975879	0.864816471	-1.082014824	0.651503819	1.797211842	-0.227251781	-0.656956194	-0.912651802	-2.390675227	-2.17017394	0.15125906	-3.085197526	-0.053226538	4.227953223	4.58334284	-1.664953058	-1.695527976
SUM1	0.181567934	-0.516567607	-0.880079894	-0.584614889	-0.313483853	2.392312942	1.229093768	1.619767317	0.664030893	0.063676885	0.625195814	-0.383609448	-0.958065398	0.0451291	-0.19732039	1.951449009	1.385469416	1.265265292	0.09013837	0.178819075	-1.238520505	-1.248430604	0.843091812	-0.559269795	0.280498797	-1.353183216	-2.095117043	0.678436682	-0.485855938	0.127139515	0.833162202	0.374272925	-0.816350865	0.499868237	-0.156267192	1.392583915	2.845281408	-0.581510768	-0.135351844	-0.219858721	0.12744217	-0.868238088	0.591595162	-1.905869534	0.119125419	2.553040329	-0.232766215	1.782414898	-0.851336452
SFI1	0.906655913	-0.576625533	5.88132951	-0.885976425	-0.680701002	1.126161733	-0.28906883	1.178771385	-0.580530889	-2.111588712	0.822150089	-0.389845621	4.411963524	-0.559712769	0.735404973	0.922381951	0.576723072	1.285604503	-0.598384639	-0.212936747	-2.300684338	1.112410751	-2.906301188	1.098162042	-1.025776201	-1.282421027	-0.68323956	-1.073831405	0.843217221	0.004165621	0.783221073	-1.021055347	3.804922255	-0.695495679	0.344330908	1.243812314	0.570066794	1.368188433	-0.538890984	-0.231868084	-1.065380956	0.186467369	1.303233233	2.15676317	3.531296745	-0.303481561	1.289563293	-1.363128912	-1.136374795
UBP7	0.754463448	-0.460803627	0.124400258	-0.241988232	0.683372848	0.904089176	-0.97739083	-0.921919528	1.019793275	0.245833423	2.068172122	0.295836251	0.877612991	0.290159883	1.195721647	1.328495881	-0.045595973	-0.181751149	0.389581469	1.58498452	-1.187810173	0.055846984	-0.733831109	0.085963137	-1.134882784	-1.391892828	0.02379789	0.051242021	-0.212067308	-1.155300268	1.899467959	0.265681218	1.058649739	0.029851171	1.596095546	1.506231823	0.002923885	-0.014154957	0.059440727	1.046494384	0.534919413	-0.112968278	1.725813416	0.314852847	0.14946061	0.843341663	2.715735112	-0.474021497	2.427264968
FAR11	0.883369552	-0.373185612	-0.777450625	-2.204895247	-0.565862028	-3.070617397	-1.056747067	-0.231401983	-0.291027255	-0.922418858	1.705395491	0.651952603	0.200686713	0.179836596	-0.827227004	-1.56856477	-0.927927197	0.01424361	0.920549773	-0.293534937	-2.128133172	-0.689583682	-0.228854557	0.502432272	0.954693376	1.243590732	0.73987086	-0.16687802	-0.38218225	0.659427901	2.539214215	0.72810794	0.85389812	-0.613727836	-1.01224182	-1.450045077	-0.397341473	0.246676919	0.512224786	-0.3148518	0.159420928	-0.756993976	0.089462446	1.577431202	2.016314073	0.722901857	1.308200456	-0.144722968	4.166750222
CTR9	-0.241098086	0.413398844	-0.368154118	-0.105679726	-0.091499817	0.57794085	-1.07552296	0.686266419	1.101812198	0.733179408	0.141301955	1.270557721	-0.530580754	-0.164520801	-0.178076342	0.726183062	-1.867918375	0.355008448	0.574347796	1.666299147	0.101977053	-0.611602346	1.09926724	1.886569615	1.526751901	-1.223256197	0.531763308	0.125151161	-1.419362223	0.289340741	0.125398498	1.314419166	-0.946715873	-1.992144883	-1.408695523	0.93832587	-1.131078134	-0.425175283	0.872066905	-0.739900607	0.771449819	0.03216956	1.606259055	1.290962407	-0.522909874	-0.473939883	0.001201908	1.098088868	1.397929959
MSH1	-1.447406219	1.242299226	0.306067331	1.190304719	0.886579056	-0.079012318	0.164016206	1.303709032	-0.299095111	0.177037321	0.813746503	0.810843715	0.798388339	2.959033495	0.826728579	1.307189257	1.151358379	1.821360563	-0.770180767	0.597302169	-0.422067262	-1.447137554	0.415329457	-1.442009792	-0.406386289	-1.334374685	-1.650943387	-1.264502367	0.865435293	-0.68965067	0.674486032	0.870063249	0.030039912	1.404306024	0.744823697	1.310179704	1.665130395	1.251012101	0.000795014	0.709776746	0.845276612	-1.299077041	0.94213703	0.584498737	-0.297617254	1.679594621	0.613601041	-0.474950641	0.256883565
HOS4	0.197524843	-0.823481985	1.262339845	0.081868825	0.860407795	0.605261784	-1.05554104	0.600930494	-0.411933067	-1.810653606	0.301223388	0.007361481	1.296732384	0.324744581	0.960031361	0.158633558	-0.523136777	0.056223317	-0.523848301	-1.408281386	-0.981230196	-0.300151194	-2.062899813	-0.897241593	-1.641727438	-0.368440354	-0.253416212	-1.047879332	0.64080269	1.028433868	1.051225825	0.222909015	1.986216494	0.809833882	1.748893445	0.092838837	-0.111687286	0.731139203	-0.549682372	-1.168513054	0.343081214	1.595224437	-0.947839691	-0.091389965	1.455118578	1.075493353	-0.401475464	-0.492279976	-0.822453048
DSS1	0.714716913	1.325898881	0.261040716	0.145586375	-0.604269379	-0.503497097	1.503350535	1.321824434	3.331145456	-1.831306307	2.686842428	-0.033594023	1.270511182	0.915587149	0.356296804	-0.029213893	2.841981071	-0.067430356	2.535138147	-0.670944333	-3.076070362	-1.4834064	-2.011256794	-0.113601003	0.329487536	-0.4543414	-2.130745159	-0.657638225	-1.727810221	1.439940639	2.737092226	0.410298488	2.136448484	0.732961057	0.094646201	0.230857522	3.344027026	0.156551491	1.987142453	-0.88851587	1.241905336	-1.710912508	1.40931579	2.944418937	0.467148683	2.917941188	3.902486164	-1.032036902	-3.244914652
GDH2	0.550512024	-0.921412373	1.681770047	0.595211808	-0.350601182	-0.707904491	-1.039821994	1.449626363	0.322251964	-0.400897539	1.878206156	0.023248197	2.490665819	2.448462126	0.28488719	0.970542909	0.038875432	1.324352563	1.471154631	-0.228887545	-3.394690629	-0.558756012	-0.669176311	-1.291315124	-0.242573141	-1.327448318	-0.716486548	-1.529800418	-1.810621846	-0.303029792	2.500329339	0.656893807	0.38493672	1.885974593	0.361955817	2.266500236	1.071533727	1.621744399	1.808592034	0.306435266	0.813521144	-1.139502484	3.444084243	0.144290687	1.495784604	0.267687488	0.764175524	-0.695216552	0.818430367
MIS1	1.290213147	-0.564631222	0.038692384	1.654109229	0.994097262	1.836274215	-0.66166544	0.770798704	2.386364225	-1.918528699	1.644925301	-0.377797854	1.004233109	1.689785693	1.655469416	0.159817869	-0.132558502	-1.173460856	2.252477364	-0.664565761	-1.459715175	0.360794404	-0.119821349	-0.990055366	-0.259960365	1.101524731	-0.647518636	1.323631648	-1.559919075	-0.443515625	2.436655252	-1.007269049	-0.10242859	0.937404246	0.370949117	-0.70994392	0.727540907	-1.560949926	1.480369082	0.72494046	1.031981363	-1.273384079	-1.592803477	1.560950801	-2.652739588	-0.737207107	-1.783817974	-0.73314434	1.724451109
LOS1	1.06626395	0.553189427	-1.917217594	0.214752509	-0.970331963	0.003737851	0.563268565	-0.063527359	1.095153945	-0.009153041	1.437899433	0.843927394	-1.63831677	0.084002386	-0.443872779	-0.001354249	0.192523645	0.66700683	0.698520306	-0.008112018	-1.314112395	-0.809996807	2.23891209	-0.307580364	0.87303386	-0.291190206	-0.036360028	-0.154238078	-0.725577464	-0.241207088	1.523810392	0.998891145	-1.825670567	0.193208179	-1.048061083	0.03066068	-0.07115861	0.219972826	0.619446744	-0.004470389	0.644837644	2.536194795	1.342615418	0.800166456	0.655614398	-0.804025257	-0.174538282	1.331251329	1.507004758
CYM1	1.583779974	0.234576085	0.748165508	-0.86010014	0.593754729	0.159713315	0.27465918	0.303857432	0.182978331	0.617700267	1.278643871	0.458985087	0.957580038	-0.722794479	1.05859692	0.158900504	-0.052918428	0.802753403	1.259345944	1.267146885	-0.742626069	-0.062102171	-1.011486494	0.376456475	-1.557962247	0.281187791	-0.438461882	-0.962885873	-0.77787793	-0.784256203	0.952349395	0.123053406	1.021838361	-0.236810974	1.641846285	-0.462700542	0.463585845	0.808399731	1.20726089	1.276621329	0.370931844	0.42330884	0.802521344	-0.843482821	1.596607802	0.442475714	0.135666934	-0.487391999	-0.10904148
KIP1	0.649625007	0.641917883	-0.315159933	-0.341430321	-0.930878063	0.665225295	-0.080049436	-0.243682739	0.074778174	-0.43634499	0.507261287	0.514808588	-0.321596163	-0.459293085	-0.683190629	0.627922786	-0.181936607	0.200917595	0.950636445	-0.224902392	-1.358704783	-0.626927243	0.082382744	0.143019495	0.612104683	0.0919989	0.267621557	-0.370330504	-1.074752802	0.343292139	0.606564531	0.416461565	-0.120353004	-0.475631885	-0.469951933	0.225322518	-0.481444806	0.129373922	0.949000094	-0.273037155	-0.230189559	-0.03523294	-0.413028037	0.253890467	-0.505002997	0.901046862	0.019094334	0.654358396	-0.968033198
KAP114	0.961995996	0.130395298	-0.193752861	0.156031506	0.222661052	0.74818291	-1.068049945	0.664090334	0.483073791	-0.005027629	0.664272557	0.518755896	0.341334882	0.365154262	0.782919919	0.739668658	-0.254878567	0.642446229	0.452067021	0.425606393	-1.051295532	-1.047878984	-0.44988188	-0.731372167	-0.887703726	-1.123660886	0.118889926	-0.776099318	-0.582429753	-0.464234846	0.720386927	0.901560835	0.476487189	0.599493584	0.871215237	0.969234775	-0.368151854	0.721341937	0.729625565	0.480440919	-0.08897384	-0.833862441	-0.903082331	0.605531641	1.398910251	0.34342449	0.807740273	0.849416449	1.18484099
YIL151C	0.426025075	-2.477479634	-0.007350198	-0.328326915	-0.213377431	0.220127461	-1.318249319	-0.028726773	0.555142719	0.448565536	0.379487276	-1.006382747	-0.339826843	-0.278930819	0.470927032	0.213913652	-0.419849944	0.393196275	0.923387439	0.858490393	-0.74926511	0.6469684	0.118029324	0.058163036	-0.89776836	-0.342513623	0.386190341	-0.262100056	-0.847968955	-1.140774453	0.653066914	-0.888830712	-0.198682071	-0.16744925	0.864332067	0.417026255	-0.217338935	0.288141116	0.979909024	1.202434859	-0.524715167	-1.087053302	-0.603628903	-0.622505853	-0.006542406	1.118835026	-1.075810689	0.226415628	1.819942442
KGD1	-0.766758808	-0.314748735	0.925729766	-0.188069462	1.341973519	0.941424141	-0.663976408	0.003951267	-0.186230284	-0.648758199	-0.135838504	-0.222640311	0.069638489	1.106055877	1.06863543	2.1721552	-0.600796464	0.160948345	-0.354854918	-0.444787933	-0.057596096	-0.473547773	-0.191064535	-3.081169894	-0.388245106	-1.868745377	-0.397577131	0.928895681	1.088367723	0.40756803	0.320972113	0.583747103	0.154756945	1.924854123	0.239470519	1.651692462	0.410663158	-0.509239393	-0.746341724	-0.137189766	0.09046959	0.311299911	0.456689437	-1.26660625	2.802503322	0.419821454	-0.571459911	1.087374049	-0.429536999
FUN30	-0.36104106	-0.19868953	1.669738207	0.199652783	0.285700183	2.421918485	-0.040964953	0.478452601	0.310643365	0.594958729	-0.213972021	-0.179961098	1.532105721	0.064636304	0.912026472	2.214748944	0.124540915	0.276708106	0.679526341	0.875557613	-0.568889716	-0.369819686	-1.384829512	-0.175806629	-1.081160087	-2.321432609	-0.25470829	-0.125696116	-0.008098083	-1.335204425	0.453927713	0.467279201	1.229682603	0.125058216	0.786686096	1.729643137	0.283008618	-0.140428755	-0.050231145	1.199053396	-0.559167375	-0.141825661	1.913286914	-0.035981928	-1.062948458	1.036719124	-0.952503744	0.448738395	-0.018992292
TFC4	-0.453036815	2.313232507	0.375891056	-0.158989965	0.226826017	1.766090879	-0.067792808	0.657806875	0.074881825	-0.082751338	0.279381508	2.802280512	0.677575689	0.087159393	0.522005952	0.790667135	0.352528996	0.603204089	0.11900982	0.393786344	-1.408601759	-2.078956292	-1.099772722	-0.323355761	-0.898801773	-0.761952516	-0.307308827	-0.738024549	-0.597146951	-0.330594297	0.822287829	2.312142567	1.093856297	0.213002613	0.892904011	0.743910924	0.370138915	0.608807391	0.515106861	0.328991537	-0.109749979	-0.616772617	-0.735031723	-0.307722497	0.43498953	0.694290126	-0.070609555	1.534707976	0.216122103
SMC4	4.52117902	-1.013073948	-1.489783681	1.041398474	-1.151820438	0.279057334	-0.216557594	-0.539515144	-0.112890346	-1.463574718	2.633979654	-0.316343323	-0.772154687	1.082715003	-0.450493817	1.320442493	0.103023706	1.105734147	-0.023199525	-1.286181209	-3.960977442	0.176583718	0.882707524	-0.390947692	0.065655246	-1.879156196	0.190435632	-3.380948217	-0.238095711	1.370452299	1.046860673	-0.425888058	-1.100527566	0.303682738	0.222105879	2.965073196	0.363934162	2.922583055	0.088447908	-1.065880418	1.556979228	-0.595417577	-1.161027954	0.642056932	1.419077678	-2.617387821	0.441432077	-1.353100454	-0.417061577
VIP1	-1.460633543	-0.260397127	-1.722520145	-0.26457781	-1.268323083	-0.969643093	3.168497105	-1.773043508	-0.452846212	-1.370266172	0.033081871	0.472484014	-0.943283878	0.946468154	0.259290227	2.40821542	5.114754775	0.03157599	-0.024645821	-0.412667487	-2.436698128	-1.369710491	0.59273086	-0.708387637	-0.79251125	-2.281837511	-6.166772635	-0.204031087	0.015559893	0.32569017	2.679555132	1.672992751	-0.3828433	0.671781564	0.750373241	2.132735435	6.27522347	0.62411932	0.025643112	-0.029062368	1.408903835	0.837115224	-0.761711761	0.798597818	-1.685775315	-2.115516298	2.221976194	4.595955167	-0.408044967
LTE1	2.576592752	-1.808168977	-0.870462119	1.069932087	-0.27668029	0.585322618	1.221881608	0.488687096	1.184686732	0.858140936	1.448094979	-0.208021626	0.121230075	1.185866163	0.269493326	1.007859643	0.966965432	0.828200102	0.590937634	0.823983846	-1.310782277	-0.164789169	0.001577454	-1.631054844	-0.060521164	-0.673304352	-1.44981785	-0.747396753	-0.372958721	-0.576018236	1.661423718	0.058480099	0.384360325	1.304016495	-0.015821318	0.621634276	1.258005063	0.884324141	0.525614065	0.331699001	0.671240598	2.575364571	-0.584875088	-1.622477579	0.883778167	-0.145032421	-0.920366007	0.377709272	1.341454991
RAD5	0.925490733	-0.71112868	-0.048799512	0.052010202	-0.879645434	-2.582971636	-0.599502569	-0.105529676	0.684557838	0.875618924	1.007906778	-0.106177033	0.825662621	0.998422211	0.106467452	-1.857041091	1.169160181	0.384122459	-0.271981782	1.000425401	-0.860969061	-0.337790638	-1.499922775	-1.212579468	0.666960409	0.703011704	-1.305001399	-0.371640867	1.600535292	-0.366353112	2.363696805	0.224675093	1.406698287	1.355823984	-0.453716489	-0.227030781	1.279059213	0.533190175	-0.66081636	0.386867679	0.386306267	0.965781378	-0.93124686	0.940185406	-0.388880815	-1.565632991	-0.048425765	-0.271259605	-2.652177809
POL1	0.999908936	0.834529601	0.496826969	-0.062465608	1.46016571	1.185691363	-0.390837496	0.4011311	0.775021348	0.513525804	1.432813459	1.303020234	0.367593608	0.4499218	1.741412796	1.988266447	0.742043052	0.789461882	1.696787861	0.767009266	-2.323161968	-1.229548865	0.150131991	-0.35518856	-1.562037829	-1.273088663	-1.583324604	-0.238420131	-1.130673624	-0.685884503	1.771393535	1.285387392	0.053844518	0.503318497	1.521472115	1.503479314	1.217752386	0.097989184	1.057462957	0.29246524	0.773846301	1.316021811	0.562631248	0.653041096	1.37232927	1.450368919	-0.164863411	0.501984166	0.419986563
PYC1	4.311753623	-0.202804724	1.028505604	-2.469419853	0.054274974	-1.234789042	-0.878186955	-0.019650529	-1.196229841	0.014969579	4.677571111	0.554063617	0.076431162	-0.459569552	-0.915073617	-1.816444258	4.034122066	-0.568149949	-0.226072845	-0.578755473	0.622979163	-1.057063257	0.593822006	-0.380606806	2.513566204	1.729386892	-1.444929396	0.409661376	0.159062713	1.309314998	-0.129138725	1.08323554	-0.676015841	0.348668115	-2.095536174	-1.664066258	1.267348369	-0.279767141	-0.075863373	-0.892477759	3.543604722	-1.005867165	-0.326850323	-0.55289117	-1.981556425	-2.285759655	-0.019508168	0.73572095	-0.175278989
IQG1	1.16044138	-1.212073915	0.695805682	1.899343581	1.698531011	0.606960383	-0.060469834	-0.710574898	2.462190912	2.237900304	0.310452424	-0.627959916	-0.508049556	2.532993549	1.951711675	1.362441175	-0.578352089	0.752406932	1.304323161	1.645285058	-1.01801332	1.004828001	-0.515652306	-0.077046387	-1.699318465	-0.855187149	0.797918317	-0.099252472	-0.39252832	-1.431073453	0.344623347	-0.471329136	0.884659624	0.952073	1.599576589	1.092141328	-0.656291413	0.747309548	0.885555968	1.450548756	-0.05751308	-0.518509254	-1.877481601	6.077955037	0.504073153	1.66154314	0.507488957	1.532477777	4.979779745
NEW1	-0.094111031	-3.4995948	-1.291207043	0.019916685	-0.357411953	-2.012965876	-2.400256367	-1.240276733	-0.495067626	0.383830668	1.377573804	-0.876112492	0.423646353	0.552598759	-0.579605589	-1.303416034	1.572835111	-0.410845672	-0.446267801	0.872365604	-3.604056847	0.002767741	-1.812752918	-0.337613579	-0.06266825	1.203868092	-2.399568336	-0.573137046	0.298468322	-0.64812605	3.518626922	0.88929904	1.396592265	0.151212404	-0.056002544	-0.929940518	3.118349194	0.264021746	-0.346726058	0.948457158	-0.052623717	-1.650314655	2.34704053	-0.044430365	-3.537400245	-2.501108442	2.235119746	-1.988099867	-0.875355554
TCB3	-1.49030823	-0.648806752	-0.546165431	-0.375202924	1.735304492	0.370317118	0.389114823	-1.211710528	-2.215637341	-1.441804615	0.388616716	0.587248199	1.436376314	1.722163429	1.378367418	-0.295018067	0.352106916	-0.153922447	-0.749077795	-0.870731659	-1.023025242	-0.892436407	-2.397763089	-1.797602222	-0.497913914	0.776111866	0.906299627	0.537809496	1.110916142	2.008588784	0.313924127	0.533158822	2.091246307	2.096407616	0.674101326	-0.581934013	-0.1797534	-0.041409601	-0.749100402	-1.129567316	0.168314256	0.688006684	1.593317765	-1.738255274	1.827725207	1.522429263	-0.378588325	-0.997749398	1.646241574
RAX2	-1.08641334	-0.609690901	0.141659183	-1.11290413	2.808212741	0.001557464	-2.158585217	2.092335516	-0.440014587	0.866485018	0.924360053	0.257448236	0.004142311	-1.041806893	1.74946616	-0.254164767	-1.082490907	1.571606268	-0.533483357	0.878701368	-1.240415596	0.617286471	0.935138155	-0.250795957	-2.908779106	-0.166025609	0.747804151	0.495511821	1.331268762	2.299594894	1.895260907	-0.637030584	-0.998118308	-0.41497057	1.941905178	-0.094960021	-1.125811674	0.104169522	-1.195299865	-1.479246084	2.515741012	2.491167253	3.654665092	-2.096349691	2.644119179	-0.976769465	1.140994221	2.017158642	-0.031102911
RLR1	2.629891269	1.322980117	-0.110477829	0.555813751	-0.03310591	-0.464327979	-0.359849598	0.21266702	0.818527888	0.536201115	2.605655804	2.336631554	0.028219965	0.784313284	0.264983141	-0.398733722	-0.413857411	0.179709391	0.846732265	0.909195344	-1.808743536	-2.184369604	0.127568364	-1.059400301	-1.330454282	-0.045473667	-0.020067071	-0.303228552	-1.625179931	-1.136040444	2.658770005	1.911815012	-0.126307646	0.801017767	0.636573437	0.070494859	0.069912798	0.220163046	1.22257137	0.655629114	1.46764834	0.561275332	1.826731964	-0.930236223	-0.457513596	-0.620046833	0.637627218	1.767771726	0.290769162
SIP3	nan	nan	nan	nan	nan	nan	nan	nan	nan	nan	nan	nan	nan	nan	nan	nan	nan	nan	nan	nan	nan	nan	nan	nan	nan	nan	nan	nan	nan	nan	nan	nan	nan	nan	nan	nan	nan	nan	nan	nan	nan	nan	nan	nan	nan	nan	nan	nan	nan
GCN2	0.641444265	0.998459106	-1.000883479	-1.112331997	0.126217645	-0.405097746	0.693583443	-1.57378875	-1.385064287	-0.062290425	1.150467527	0.726270516	-0.261728428	-0.471391669	0.350515922	-0.318647846	0.661658993	-2.26629135	0.31602695	-0.612509719	-1.660762329	-0.941722598	0.24014011	0.197267732	-0.575690086	-0.29295193	-0.315877874	2.564782975	-1.155903399	0.27286517	0.872491479	0.695151711	0.297542366	-0.189312593	0.850040255	-0.240963934	0.338412596	-2.220622027	0.97746008	-0.273130942	2.054682206	-1.161355343	1.203648771	-0.297892546	1.325934531	-1.581252042	2.215964758	-2.568139249	0.418680902
SLA1	-2.990407111	-0.581881384	-1.524914206	-0.25931714	2.441530155	3.54324059	0.956047475	-0.901806128	1.595140176	-0.106051721	-1.520541385	-0.090920709	0.412514362	1.10238045	1.358400283	2.634112444	1.575823554	0.09033733	0.61791641	0.642231575	2.408022487	-0.870466986	-1.708573473	-2.049419461	-0.370479581	-1.98507069	-2.753573587	-0.558881315	-0.616612473	0.420554095	-0.676712673	0.320213505	2.325875739	1.699400302	0.759922597	1.679530667	2.58331432	0.764695142	0.655684829	-0.009420695	1.511867052	-1.596624502	0.877977076	-0.364789746	2.297264381	-1.180414886	0.560459639	0.065487758	0.191036183
APC1	2.147272058	1.942347926	0.702630466	-0.164046389	-0.780607696	-0.002714411	0.405524519	0.257386845	0.070680856	-0.018689425	2.20259223	2.107469141	1.14587938	0.204478041	0.099337491	-0.302056443	0.546941423	0.940573461	0.011997576	0.076232536	-2.241404268	-1.539987955	-1.375022305	-0.439274687	-0.127434929	0.224771253	-0.788034596	-1.151675575	-0.058342874	-0.516407527	1.67818716	1.779747313	1.242634421	0.437557419	0.426302964	-0.363526593	0.744345366	0.966436519	0.140671441	0.373515317	1.593962999	3.21502594	0.421707163	-0.386631361	1.081703224	-0.582468501	-1.050999462	0.410194623	-1.322748805
UBP2	0.573219285	-0.986164498	-1.213183531	0.162529818	-0.557877216	0.062952596	-0.639307806	0.177335077	0.239159119	-0.416000043	0.371644155	0.260603018	0.005550084	0.594885479	1.108941811	0.826603078	0.581492947	0.309130107	0.548149677	1.580070805	-0.393337064	-0.595938525	-0.533274132	-0.553754353	-1.459004187	-0.6422901	-0.55926776	-0.495693992	-0.787484679	-1.545816588	0.835911344	0.641852666	0.452025225	0.448647098	0.979728898	0.787418361	0.704939913	0.46546091	0.814335915	1.576316198	0.916527583	0.488967897	0.02941531	0.592063221	-0.71309061	-0.670912304	-1.199496874	0.187264807	0.374064701
UBR2	2.818989676	0.374945622	-0.214643367	-0.161228811	-0.548911477	1.41267438	-0.257186499	0.926821674	0.488961127	-0.960453132	1.93105632	1.144498698	0.554389618	0.261140413	1.245286183	1.449976538	0.705584179	1.19925529	1.097693863	0.393336881	-1.49577536	-1.590462191	-0.917436837	-0.160686077	-0.746551461	-1.855495806	-0.83486654	-1.500795915	-0.918265851	-0.983195451	2.383953385	1.24544779	0.746143149	0.17320541	1.233758891	1.450048036	0.757618644	1.388522014	1.151437357	0.603769672	1.115446635	1.220867995	1.232459069	1.853796785	2.942866736	0.165451536	-0.591434595	0.203866565	0.718187755
YKL215C	-0.251208073	-0.72054804	-0.323570895	-0.259958494	0.539952743	-1.11162394	0.007123505	-0.610539694	-0.050754573	0.456534075	0.637174535	0.143561339	0.041124102	0.363288675	0.934379252	-0.347107302	1.095955547	-0.03598788	0.496651198	0.994004868	-1.305145339	-0.84353474	-0.419124556	-0.439720056	-1.35749556	-0.07806308	-1.40794861	-0.619086541	-0.823605078	-0.460313183	0.800646728	0.823379629	0.415169359	0.664289468	1.09868058	0.43435428	1.213360554	0.357828347	0.371321228	0.332049463	0.00701366	-1.120541602	-0.055654123	1.045042449	-0.132699948	-0.348618876	1.709773111	0.623059932	-2.517904833
FAS1	-0.765085329	-0.34585047	0.55906784	0.846143693	-0.69369141	1.561883156	-0.38627861	-0.259354751	-0.700987246	-0.6147327	-1.327684795	0.507003587	1.911138163	1.97536543	0.34114546	1.655664328	0.292221499	1.174416843	0.559632989	0.520140417	0.244931595	-0.94950598	-1.39340791	-2.143062111	-1.276722498	-2.51529795	-1.772416054	-1.662029968	-1.870417506	-1.032192752	0.878206384	1.206333211	1.335175413	2.878753263	1.251923192	2.954797606	1.340776753	1.667490755	1.425357064	0.845143124	0.586107435	0.880379329	2.013491544	2.757267675	-0.79785406	0.904479944	-1.805931453	-0.475487056	-1.943857559
ADR1	0.331656311	0.686083882	-0.261076321	1.079163135	-0.045496772	-0.237514279	0.197740084	-0.216663751	0.699363535	0.077852728	0.833044218	0.697701074	0.367780635	1.480846523	0.386237461	0.221216806	0.512228494	-0.069538041	1.676988393	0.925469953	-1.065245314	-0.774403838	-0.105714667	-1.444158249	-0.225767857	-0.251272212	-0.201692398	-0.158757943	-1.613588185	-0.569639149	0.791345495	0.688046092	0.598492607	1.685628957	0.648407925	0.443883375	0.634726208	0.075347712	1.750743228	1.240880153	-0.81695624	1.121783869	0.293355098	1.049466256	0.266021489	-0.601033942	0.965394045	-1.12671151	0.423538362
POL2	1.169080665	0.046323915	-0.880550793	0.358232637	-1.475409851	1.015934841	-0.651930801	1.14517022	-0.203186654	-0.133789402	1.119628703	-0.025172232	-1.075668721	0.597567415	-1.160076701	0.613840524	-0.045140082	0.726195972	-0.045333152	-0.494205149	-1.674374196	-0.039651366	0.237490253	-1.426870437	1.39730478	-0.149519552	1.61040097	-0.544302734	-0.589566798	0.584338401	1.315880272	0.331592399	-0.070147518	1.110240912	-1.573615359	0.069706215	-1.859840675	0.515857407	0.299334479	-0.880573087	0.954956354	0.22397165	0.760874756	1.098597952	-1.215359496	1.056416764	2.362069459	-0.004234363	-0.988527739
CFT1	0.531816401	1.957420072	-0.545733981	-0.40873028	0.427292311	-0.216277785	-0.161791773	-0.742265445	0.414774897	-0.247647086	0.2145395	1.394303335	-0.241430056	-0.097619059	0.057548773	-0.394601557	-0.078389534	-0.429328458	-0.137334846	0.194093113	-0.423877801	-1.812123847	0.360954814	-0.81624712	-0.11794221	-0.197946663	0.159220034	-0.267724736	0.923400608	-0.275034898	0.368890356	0.991323214	-0.181363813	0.287760028	0.342137468	-0.171567887	-0.351040953	0.41573665	-1.115621541	0.273645156	0.475550586	0.37726846	0.310394982	-0.61227523	0.740892533	-1.149115602	-0.529566286	-0.593066158	-0.412903678
NUM1	0.674492756	1.161908719	-0.224173421	0.861369352	1.677409188	-1.286208918	3.063806328	0.226891634	1.227859478	-1.090209105	1.076920914	1.623528353	0.303443578	2.287494865	0.653377275	-0.253800915	5.391134305	0.189546139	-0.073315561	-0.934604229	-0.399871015	-0.796950305	-0.561180442	-1.561660083	-0.954747541	0.235109983	-6.014854853	0.729378341	-0.19431828	0.49199858	0.800553156	1.097350033	0.31832873	1.851313428	0.879151424	-0.193388135	5.963272141	-0.079785034	-0.344709092	-0.751678786	1.001763391	0.685653262	-0.353053923	-0.571068535	-0.992935232	0.538670831	0.698580903	-1.065953916	-0.884084028
RSF2	0.957543913	-0.205243329	0.355608171	0.748551592	1.034964859	1.102619859	0.20238495	0.26859968	0.803975005	0.094329891	1.162350839	0.017506081	0.484766064	1.247393204	1.21530282	1.307181177	0.155193384	0.904956871	1.394735386	0.235880539	-1.134501553	0.05219899	-0.801280701	-1.223454872	-1.215328915	-0.938517744	-0.169023634	-0.889810942	-1.265622464	-0.046171998	1.391970881	-0.068896895	0.790025563	1.294749834	1.19090538	1.11097644	0.17586924	1.055412214	1.356871739	0.162166619	0.244090786	-0.198152626	-0.097210637	0.705583241	1.140366409	-0.19525998	1.143997035	0.256123683	-0.033812122
ULP2	-1.434025486	0.09767685	1.025529401	-1.271578552	1.747252516	-2.716968966	1.470730226	2.560894045	0.513842861	0.906940406	0.379280102	1.051186981	1.808326375	0.30892827	1.268351687	-2.717476087	1.947050392	3.418755686	1.651034643	0.759711102	-1.062226895	-1.003566291	-0.952004806	-0.004557328	-1.359985295	2.508563581	-2.594939787	-2.406315429	-1.520035055	-0.724131063	0.819161928	1.075576133	1.25442155	0.214246429	1.319097591	-2.654777989	2.984188901	2.634279264	1.581179746	0.894281004	-2.227502395	1.383037971	3.195282208	1.423865468	0.937407522	0.551803735	1.003658664	-0.496659569	0.006110889
VID28	-1.620444969	-0.70408742	-0.389265052	4.308998256	1.148351791	-1.849894968	-0.673243715	1.792066086	2.674500885	0.53715347	-0.596223265	-0.023996598	-0.734382926	4.206656279	2.610549263	0.860701306	-0.187769561	1.268955654	1.300707067	0.940493172	1.094268879	0.493917272	0.047716605	-2.670571431	-2.197916598	-0.467140204	-0.00215461	0.09864245	-0.59240881	-0.597728577	-0.618418199	0.543167969	-0.238056884	2.872830895	2.475575585	0.363046053	0.319677681	-0.030067185	0.023486018	0.851548644	-0.327068001	-2.527497766	-0.004122677	-2.127930279	0.401065916	2.205688605	-1.659997518	0.637932048	-2.018399542
BOI2	-1.966342594	-0.388961926	1.605778323	1.707741362	-0.453027755	0.683436956	0.539027047	0.348318621	-1.041732904	0.621388295	-1.087634551	0.582866039	3.681320906	1.588828577	1.700283894	1.278318292	0.790598048	-0.425762068	1.25310337	1.202530207	0.156116026	-0.755708968	-1.855288629	-0.438280038	-0.568725798	-0.881330584	-0.700128505	1.037106143	-0.611562905	-1.347970209	0.273598334	1.488163825	2.261876883	0.399705524	0.397595605	0.98838839	0.949765331	-0.520843123	1.127946667	1.813258983	0.565497156	2.125582937	2.283703526	-0.493966607	0.145397187	0.194769133	0.42769051	2.482370632	-1.068018073
CTF4	-0.020391257	-0.197228685	2.693824678	1.022564985	-0.909435723	2.596765019	2.701313912	-1.726104261	0.626560487	-0.034088584	0.952104375	-0.505379664	1.535545847	0.879327727	1.317708303	2.305834068	2.177625678	-2.27796962	1.339692718	0.780651975	-1.102694649	-0.16747506	-0.455786204	-0.542739583	-1.207220825	-1.805175008	1.498536751	2.384731044	0.101193535	-0.893309972	1.313541354	-0.158355076	1.314620679	0.559038418	1.738064267	1.755744871	0.611766097	-2.618426467	0.560663173	1.221519323	-0.171994858	-0.841732737	6.380812053	0.662654142	2.548888566	0.201092834	0.641495407	-2.084503646	1.432121042
KCS1	5.793838196	-1.125827085	0.427998203	-1.241292302	-0.380287208	1.95896217	-0.143813251	-2.022342423	-1.326826378	-1.116516284	3.436199987	0.438161117	1.115511524	-0.112753548	0.900865856	1.397228174	0.250067733	-4.031005666	0.09383211	0.007284961	-0.882838619	-0.160198688	-0.997434919	-0.031199013	-0.673817357	-0.341431075	-0.368638402	3.273961347	-0.581875366	-0.222628578	0.655623305	-0.048863053	1.200303472	0.16041408	0.966724529	-0.7168651	0.354832016	-3.584000832	0.5576017	0.306111509	1.872481418	1.970770656	3.46896454	0.252110929	0.652428489	-0.516294509	-1.308998028	-1.454212392	-0.209179448
YMR124W	1.084086756	-0.551334567	5.998012339	1.036657104	0.389575827	-0.775731539	-0.098419467	-1.110502148	2.403971401	3.484171028	-0.630912257	-0.440185978	4.007053403	2.356613234	-0.257937635	-0.753439184	0.298653221	-0.133574293	2.787275864	1.983962539	-2.016287558	2.896909771	-3.191966296	1.375834387	-0.929972369	0.175069463	-0.121521071	-1.546024007	-0.685658295	0.910721255	3.062424854	-2.599255058	2.184119625	-0.713066526	1.451575746	-0.338740136	0.122455927	1.461279825	1.682873108	-0.905506625	2.271253244	-1.748915462	-2.394480249	1.651551991	-1.233556401	0.630034459	0.561836873	-3.032344127	1.154378785
APE2	-1.930397835	-1.261354792	-0.117559539	0.40500599	-0.569639095	-0.428626565	-1.074766626	-3.148371955	-0.306830188	-0.96309964	0.411394754	1.709901182	0.907806957	1.218061226	0.454456929	0.885847756	1.966054911	-5.343633724	-0.846839254	0.014834027	-0.345010885	-2.290310925	-0.773356034	-2.429831493	-0.755955271	-0.200928585	-1.910068349	2.459095783	0.890413251	0.36622191	0.439668141	2.998372448	0.751105368	3.127023772	1.097943738	0.628747408	2.624683424	-2.260069908	-0.964471274	0.65438169	0.16370374	0.14326344	1.16199887	0.771004416	-0.382236278	3.293497147	2.463068526	-1.62626888	-0.213863218
TMA108	-1.361424031	-4.291634568	3.16584892	-1.380436103	0.845440283	-2.049062521	-4.308041903	2.740001074	-0.732456357	1.736038579	-0.637439353	-2.452241304	1.114403144	-0.285486293	2.374993616	-2.252681691	-3.56657933	2.589298847	-0.105772288	2.995730129	-0.510120135	1.801812614	0.896107045	-0.813000239	-2.350563251	2.237171027	2.505576112	-1.80934217	-0.289587107	-2.193099933	-0.562282588	-1.9481148	-1.311074281	0.078405696	2.157114935	-1.976672427	-2.525025449	1.537328545	0.035023827	2.875696547	-0.366998658	-1.091413718	6.076837222	-4.071793402	1.072610953	1.334884457	0.926396004	-5.570525466	1.149676796
ILS1	-1.389275517	-1.73104942	0.697554458	-1.982091313	-1.123210563	-1.657051282	-1.544359531	0.297548206	-2.858827098	-1.244261814	-0.264480871	-1.157705938	1.466199098	-0.62121918	-0.964709689	-1.010517467	-3.235820699	0.272234101	-1.908988173	-0.744502782	0.564334753	0.317478515	-1.519350699	0.098005722	-0.541791934	0.987693141	2.258089168	0.159620167	1.599472319	0.206658345	-0.404135662	-0.30323364	1.808638853	-0.045249661	0.44631638	-1.022842849	-2.360923468	0.404089136	-1.610820254	-0.264014145	1.478164888	0.391928539	0.143577987	-0.441028833	0.233168006	1.553008491	-1.05922276	-0.152156263	0.342979325
BIR1	-2.042103707	0.366766083	0.728219909	-0.268278658	0.018054674	0.054707716	-0.865192957	0.796687751	0.001498414	-0.533507335	-1.191609196	0.198137318	1.498179461	0.040943126	0.57068689	0.653621705	-0.163068384	0.537021138	0.804084495	0.059829074	0.606980657	-0.474593213	-1.81588579	0.737930175	-0.317358148	-0.259715379	0.353729022	-0.326520901	-0.683934935	0.108851921	-0.929208267	0.129522673	1.56827329	-0.016070882	0.501096968	0.993816432	0.013569286	0.191348496	0.901612877	-0.136879319	0.174468972	-0.805552708	-0.799448067	2.351534178	1.714754008	1.316614456	-1.43458217	1.795192122	1.077089377
HRQ1	-1.082656093	-0.79059235	0.360767167	0.159919087	0.327850324	0.34336217	2.848951204	0.201900103	-0.701615303	-0.286190933	0.198907052	-0.132498802	1.413533484	0.224672168	0.574872046	0.299788515	2.534295715	1.363382816	-0.277395633	0.046831586	-0.668266965	-0.550771244	-2.094753413	0.004263455	-0.73008423	-1.510173548	-2.512087105	-1.408837804	0.540093339	-1.047946987	-0.027498552	0.275794828	1.713488798	0.154459839	0.823481313	-0.481674086	2.756297526	1.606607476	-0.643641432	0.952499654	3.657485816	-1.253904906	-0.616000512	0.978287528	-0.61204418	-0.905901575	3.113624389	1.05755778	2.625270161
YMR086W	0.043666527	0.983228915	-3.555679693	-1.355795149	0.138211541	0.499009533	0.736819102	-0.949798874	-1.887848882	-0.441364406	0.366190938	1.464794023	-1.535586039	-0.383444781	0.06400453	1.30660262	1.29371316	0.111174018	-1.833749289	-1.245565006	-0.437724532	-1.620462946	1.797567846	0.817108871	-0.695166073	-1.536490218	-0.779789217	-0.041268129	1.810501572	0.67082583	0.291945602	1.326455464	-1.585067361	-0.451771418	0.242767305	1.429925684	1.408199027	0.282863221	-1.803463055	-0.711627373	0.157291613	1.921170016	-0.441483505	0.230599757	1.480096546	1.589184777	0.707457121	-0.261406891	-0.57801295
CRM1	1.688271955	-0.731082857	-0.276895835	-0.62638529	-0.46375404	-1.1336684	0.267020971	-0.775340166	-0.084819711	-0.248346408	1.183452649	-0.331537558	-0.065474023	0.238942273	0.354865666	-0.569106581	0.304859577	-0.418482327	0.011916983	-0.334261726	-3.71064916	0.025534708	-0.165123555	-0.534554099	-1.156033407	-0.436062756	0.077138156	-0.36202035	-0.796767739	-1.069955243	2.48350728	-0.003052506	0.192757779	0.402182033	0.226449879	-0.375611831	-0.158693026	0.256672329	0.679966104	0.372954475	0.646175835	-0.053551971	0.996926206	0.465557127	0.234360768	-1.061388847	2.006158177	-0.231620016	-0.470253538
DCP2	0.801613938	-0.304928901	0.02917018	-0.852271295	-0.992431899	0.834019279	-2.457263121	0.143869949	-1.121897657	-1.136780137	1.161381599	1.714240276	1.546408179	0.048499678	0.495037026	1.394595068	-0.995426591	-0.281274333	-1.255327254	0.987376545	-2.053923784	-2.545730899	-1.394270496	-0.5163806	-0.945760934	-1.669368567	0.288001983	0.056800131	-0.486059223	-2.37006143	3.362899246	2.542866036	1.32569705	0.840322216	0.978263608	1.518993627	-1.023544983	0.278531331	-0.268777035	1.58199658	1.670812229	0.96281102	-0.964266952	0.817875274	-0.472135275	0.474316681	0.694682881	1.522221003	-0.041608677
SMC5	-2.035589036	-1.648213198	-0.647579798	2.966633195	1.694802439	0.344719001	1.639561302	2.393715027	1.819602495	2.926499758	-0.723786376	-2.249521024	-0.042443668	4.156485608	2.775647859	0.163811618	2.1366284	2.278634303	2.045911767	4.121957695	0.481229264	2.336825314	0.443874004	-3.725086255	-2.150680178	0.21206914	-1.67646041	-1.687782656	-1.685588034	-3.66129546	-0.824873896	-2.695610023	-0.037787278	3.30960557	2.22576738	0.174039872	1.593356329	2.016098628	1.487123223	3.794700954	-1.308341809	0.34837902	-0.55518638	-0.293177758	2.478000403	-0.513595574	4.37265356	1.25864111	1.082017605
BUL1	0.418355657	0.604327532	-0.039135604	-0.900217873	0.197019068	-0.961233436	0.160442779	-0.535231153	-0.360159883	-1.455107458	1.248327764	0.972351708	-0.023516042	-0.371393478	0.087901004	-0.621736045	0.114318251	0.180985983	0.278854462	-0.556385715	-1.535150057	-1.296748293	-0.211631109	-0.358598649	-0.229370022	0.613077349	-0.552240988	-0.5145897	0.006771918	0.303114902	1.518785539	0.963385091	-0.341135058	0.150563447	0.143087843	-0.734158075	0.360708107	0.356807915	0.155719924	-0.417935747	-0.199186804	-0.142340554	-0.233168378	-0.603115247	0.66651769	0.754107095	-2.454221176	3.353961237	2.392208481
PSK2	0.038739024	-0.552290757	0.761653175	0.054342768	0.120421894	1.038022033	1.249379095	0.795008366	-0.612739267	0.843170592	0.773784901	0.261318132	1.550370597	0.99611589	0.663530809	0.966348252	0.996516818	1.308514844	0.852390966	0.444221108	-0.762961777	-0.446748416	-2.050992437	-1.197561578	-0.906940771	-0.662871703	-0.782298364	-1.752985989	-1.284441646	-0.524998042	1.023731569	0.179387938	1.934572892	1.002448629	0.728246892	1.072793383	0.692550208	1.368057599	1.359904241	0.904531031	-0.282328447	1.326304596	-0.451883419	0.493565656	-1.586655944	0.751546571	-1.346020657	0.316737803	-1.068729409
MPH1	0.382054756	3.28681319	1.921505879	-1.034892921	0.423875839	1.017625316	1.160828644	0.822288636	-0.994259966	-0.219160213	0.898132101	3.030399339	1.636070671	-0.475638991	0.424116214	1.082342784	1.213687225	0.615364005	-0.561460241	0.016450174	-0.851102353	-2.63708488	-1.678557762	0.491239804	-0.411194483	-0.946668439	-1.771394692	-0.981972559	0.693482966	-0.448177542	1.032995871	2.796062479	1.976550703	-0.269735458	0.663809747	1.036876089	1.370705716	1.164170767	-0.811022833	0.441771904	1.698008247	0.122505228	0.08096755	0.563739668	0.696423502	-0.281401107	0.414739168	-1.581314951	-0.937528232
KAP123	0.578128356	0.540870409	-0.536417713	-0.29644613	0.545434922	0.578319267	1.429476156	-0.905763656	-0.439583588	0.37004786	2.053571521	1.786521569	0.578184169	0.981497245	1.981321425	1.173194373	2.32413372	0.085060047	0.719317287	2.681292598	-0.96734836	-0.424651569	-1.480374057	-1.514075913	-2.093528843	-1.977388476	-0.829481978	-0.557268035	-1.219637573	-1.823908621	1.476187545	0.941244062	1.423619594	1.49773912	2.166544916	1.548294601	1.282505759	0.466319271	1.317593391	1.650496617	0.257533626	0.056206285	-0.377565065	0.53965635	-0.83342234	0.023135104	2.438101318	1.642914341	-0.07471066
RAT1	0.396361911	2.081750114	1.177340773	1.182876808	1.196690523	0.51456614	0.057074572	0.902329981	0.09324415	1.082026156	0.620634607	2.418697124	1.739691654	0.888922725	0.963922276	0.646168608	0.223725224	1.032351881	0.495213003	0.7888596	-0.347126579	-1.524019502	-1.844535252	-1.259498122	-0.898652326	0.68349667	-0.323382456	-1.205087607	-0.134554422	0.085696887	0.35373389	0.666837486	1.62267003	0.886601308	0.85071609	-0.490528791	0.931789104	1.204560406	0.297066428	-0.273986267	0.523838615	-0.338741444	0.892398574	0.202614409	0.768156031	1.30101133	1.457792152	1.234316698	-0.863823597
ISW2	0.2832359	-1.909190021	1.104359242	-0.782638397	-0.127210653	-0.331948304	0.361538196	0.280774396	-0.090969406	-0.278496698	0.427538796	-0.994361705	0.976731316	-0.429748888	-0.144933877	-0.38886687	0.464552483	-0.139079863	0.14076679	-0.073327652	-0.745379888	-0.537663608	-0.968821625	-0.106741628	0.635067584	0.847092479	-1.084681179	-1.020916323	-0.523237685	0.136632211	0.81313777	-0.147587199	1.04408306	0.080839921	-0.692344291	-0.516901149	0.551473246	0.128400923	0.561895273	-0.019354251	0.62817539	-2.151658512	-0.259081558	1.681315815	0.219594229	0.122708795	-0.233461648	0.284076962	0.435022981
REG1	-0.063603095	-0.002000911	0.332977114	1.313088002	-0.374709163	-1.15984799	-0.648771392	-0.745263376	-0.194244719	-0.749250245	0.100372136	0.472098374	0.300527205	1.420038446	-0.270751122	-0.793469389	-0.150434092	-0.485350591	0.863992438	0.40002567	-0.332833013	-0.67568916	-0.085594406	-1.564185765	0.007795119	0.022157631	0.057764973	0.344240391	-1.86993244	0.194903919	0.151871973	0.671342947	0.347688923	1.499698829	-0.198780486	-0.251449504	-0.110926257	-0.131970355	1.874462763	0.414521673	1.011577845	0.716189311	2.675089093	0.726176724	-0.916554442	-0.582766519	0.522135826	-1.099086243	0.125866789
YKL105C	0.999531479	0.145731973	0.565452108	-0.179456968	0.589161796	-0.320947412	-0.40522782	0.335297427	0.053145364	-0.504440196	0.279223018	-0.274444504	0.851879708	-0.240979393	0.254748221	-0.223583684	-0.025781026	0.533674606	0.186764386	0.053475738	0.018865886	0.497832119	-0.891509969	0.306463318	-0.236701864	0.168618516	-0.029468075	-0.668337507	-0.188858305	-0.182265329	0.373589774	-0.313211236	0.70175415	-0.416699555	0.314933142	-0.242200405	-0.063517556	0.68590011	0.410948236	0.153696709	1.716120699	0.535863023	0.194722691	0.49410016	-0.196279878	0.56954299	0.88875796	0.064275301	-0.474602858
MAK21	-0.032636854	0.981433966	-0.351004666	0.941755879	-0.147755726	-0.167847759	0.634372841	1.381418589	0.845759929	0.6589144	0.11090059	1.250412703	-0.52369355	0.083142018	0.187439071	-0.315195155	0.562011957	0.450439261	0.824867782	-0.018408858	0.479123384	0.62688041	0.004299275	-0.414783073	-1.035687839	0.136888072	-0.625132597	-1.25101428	0.684523865	-0.201141241	-0.258640184	0.127829172	-0.00643295	0.075190252	1.327729859	-0.66423581	1.002292154	2.001501944	-1.205412597	0.263992032	0.19368071	1.009724163	-0.082642955	0.189725543	-0.167231388	-0.703634165	0.341169622	-1.059256846	0.84267353
YMR259C	0.603237234	-0.39081439	1.503929647	1.029673405	-1.367088787	-0.090279683	-1.942133313	-0.94708345	0.339816486	-1.151694812	0.378440535	0.071071326	0.800319875	1.348218755	-0.321809078	1.059863256	-0.954021098	-1.265645158	-0.613936492	-1.19524897	0.687206938	-0.557328828	-0.247011662	-2.242346792	0.191515295	-1.670277324	0.606933165	0.902483785	0.656888648	1.700336722	0.499545626	0.109256064	0.157189295	2.20799167	0.025733069	1.263270855	-0.772397141	-1.191645571	-0.530031705	-2.127446247	-0.764166333	-1.621491773	1.363503235	1.705445058	-0.543552847	2.083357519	1.558870291	-2.067106845	-2.374808861
ASK10	-0.226373719	-1.538988598	-0.484896796	-2.630135357	-0.475926184	-1.556866448	-0.776048176	-1.634774216	-2.128860487	-0.40007152	0.421896136	-3.668706134	0.440487758	-0.648188244	0.196734336	-1.965624165	-1.213507457	-1.143907779	-0.795289625	0.332181907	-1.211522023	4.344384864	-0.170336281	0.783841015	0.058730179	1.824602239	1.740039488	1.057007311	0.62521708	-0.497590741	1.463598499	-3.251677235	0.227512048	-0.652754647	-0.05084815	-1.631393142	-0.973393304	-1.197918981	-0.834894649	0.571665705	1.57620481	-1.339757051	2.423117346	-0.141021901	-1.762876987	-1.393726871	1.089828101	-1.406803907	-0.425122426
TRM3	2.053772527	1.255243792	-0.547735265	-0.517824808	0.56606137	2.190191672	0.629750978	-0.733377709	0.149466788	-0.938003256	2.221161667	2.525679834	0.099493009	0.602352359	2.577859745	1.654955242	1.741962313	0.611838771	0.907983909	1.474300045	-1.684020154	-1.781357414	-0.19688567	-0.450730992	-2.031967566	-1.388640569	-0.44528518	-0.821335486	-1.15843951	-0.563804854	1.795788658	2.102920041	0.003298182	0.65044898	2.643166382	1.312963887	1.826011531	0.58155779	0.929068014	0.968702602	1.29990326	1.918590428	-0.8347441	1.407933225	1.532541462	-1.542582824	-0.02989266	-0.504070994	-0.850822563
RGT1	1.000495958	0.411235955	-0.814257024	1.984566684	1.761151168	0.878418037	0.474828994	0.558759392	-0.196272434	1.06626506	2.896631765	0.244313535	-0.224599709	1.60748316	2.238256724	1.321138004	0.934616604	1.076898923	0.45869532	0.902551622	0.298067449	-0.455977452	0.766443889	-0.88377881	-2.465348591	-0.957444427	-1.093970125	-0.384957724	-0.526278135	-1.444602505	1.72047811	0.414525981	-0.924796462	1.297959264	2.376684757	2.234466845	1.073281128	0.387514022	0.613729262	1.301059266	3.40799142	-0.189129827	-0.446530249	1.742921699	0.622808538	0.305058973	-0.11857186	1.603580968	-1.034963699
CHD1	0.99802513	-1.110810222	2.485766035	1.601170354	-0.197250263	0.272080302	1.585206112	0.947006509	1.013679973	0.741980109	0.629111801	-0.953699385	2.625181088	1.600682416	0.403434223	0.409604428	1.845138375	0.722520372	1.505300077	0.791376472	-1.00900788	0.73031307	-2.155922834	-1.637631773	-1.014832641	-0.809151942	-1.606990052	-2.045131981	-0.913347732	0.22861522	1.025858226	-0.921121389	1.759535935	1.70560656	0.581075563	0.672073773	1.905036229	2.191433837	0.833026069	-0.148413029	1.339214034	-0.646661477	-0.071260642	0.890937303	-0.591650919	-0.104913676	1.719914175	-1.391492288	2.487070798
PYC2	1.69545465	0.465562983	-0.708131577	0.341948345	0.306910259	0.009808951	-0.156567156	-0.876195176	0.710476744	0.087584694	0.710257081	1.080400823	0.902751773	0.300383604	1.061527561	0.005473185	0.126224432	-0.181110547	0.045569733	0.689221555	-1.736752909	-1.372138508	-1.137241982	-1.194896544	-0.65375793	-0.95375103	0.069413449	-0.034926642	0.409965261	0.078797511	-0.092817978	1.08973895	0.448697003	1.121974874	0.773751479	0.79271469	-0.030744383	-0.536922062	-0.22368869	0.285981211	1.307218846	0.610847512	2.209698705	0.243360553	-1.63708796	-0.057391914	-0.360046047	-1.023216147	1.008291085
STU1	0.026073467	-0.445684876	0.130978323	0.103549241	0.402662388	-0.051419881	-0.241539249	-0.345417988	0.198474104	-0.502541105	0.43846659	0.713731712	0.841859871	0.918688695	0.876779589	0.431076797	-0.157638636	0.35028888	0.196698708	0.405549681	-0.741441272	-1.220857588	-0.950408657	-1.015002347	-0.326905887	-0.288775217	0.06361397	0.103110871	-0.815039172	-0.335775578	0.585487554	0.816681849	1.134136256	0.951727556	0.69436121	0.227367436	0.373645682	0.186836639	0.668429844	0.418374718	0.149015847	-1.068020467	0.317968709	0.021053975	-0.083581365	1.035238297	1.469434265	1.550866954	0.894591738
YAR009C	0.485462746	-1.006737084	0.218314857	0.179586827	-1.2473984	-0.549526884	-0.420770313	-0.820044088	-0.178017235	-1.353638495	0.800069006	-0.19382089	0.762564025	1.317262044	-0.031608262	0.332498871	-0.114272382	0.364117654	0.623693127	-0.747445731	-0.523024349	-0.048431399	-1.030238558	-1.008469006	-0.021644472	-0.736104218	-0.184168158	-0.952734435	-0.511513262	0.80588207	0.502761555	-0.10023647	1.0193786	1.19301434	0.077822669	0.647313468	0.256147239	0.630193649	0.587720517	-0.644844371	2.634361843	-0.489264385	0.075917884	-0.887607668	-2.366401792	0.929514754	1.942480917	0.496751258	0.673095994
IRC20	0.442483855	1.35249333	0.700152966	1.419642228	2.038964379	0.228743819	1.035696014	0.438996367	0.865309101	1.116412059	0.106113685	0.82372206	0.599362974	1.770182183	3.581545964	1.503812441	0.849505761	0.842612037	2.255078919	2.290726298	-0.268018442	-0.328723574	-0.305468135	-2.149372986	-2.352540447	-1.592748756	-1.10122488	-0.397201285	-2.1375431	-1.818438593	-0.01181359	0.445611552	0.972349584	1.689201602	2.754370116	1.406507349	1.006546602	0.702674806	2.225740016	2.19160719	0.952003453	2.72094602	1.175387022	1.020577671	0.331867002	-0.849054364	1.275491166	1.061066271	1.847359571
GDE1	0.852364491	0.218391682	-0.104052515	0.156065697	-0.740511383	0.987815917	0.483358838	-0.197645922	-0.535756157	-0.835045903	1.733588799	0.244384689	1.218122909	0.15008163	0.472104862	0.87196869	0.894336743	0.063235928	-0.036906543	0.194175005	-1.320751293	0.937587169	-1.728389546	-0.321374403	-0.60349666	-0.710198441	-0.673239014	-0.190884623	0.119391797	-0.342977307	1.627782861	-0.590919359	1.55752205	0.107359997	0.530709737	1.142459458	0.65550412	0.073562994	0.144183291	0.123982923	-0.149431552	1.606932666	1.539010378	-0.627811015	0.363042519	0.527424839	1.425075602	-0.03601085	0.039474542
RIS1	0.359945725	-2.007343736	0.461566343	-0.550795738	0.454375577	-0.201092595	0.983606652	2.188120695	-0.719461807	0.904707385	1.299015675	-1.241777372	0.516281104	0.312997587	2.603996971	0.576997403	0.921103996	1.692276766	0.667417265	1.409488971	-1.517430357	0.681603119	-1.168989686	-0.30020854	-2.824821811	-0.394288148	-0.49376662	-1.539230111	-1.182885652	-1.642269261	1.460895379	-0.67329445	0.984069454	0.473953023	3.264599291	0.455820138	0.867809617	1.804410423	1.108149085	1.49577485	1.202064712	1.666715354	-1.036813447	0.965773124	0.123862795	-1.149923946	0.601467686	1.00218625	-0.177861931
UBP15	0.665318469	0.212528444	0.030726062	-0.906157875	-0.902436753	-0.064483016	-1.060896013	0.28848202	-0.230390933	-0.533386722	0.590466636	0.176949827	0.375837447	-0.000782689	0.084446767	0.952855296	-0.707014508	0.228295042	0.321177701	0.465114687	-0.324334136	-1.294594097	-0.951100511	-0.375141153	-0.364950098	-1.977293639	0.64430644	-0.361823355	-0.285497277	-0.400032571	0.292803105	0.603716867	0.532497142	0.46877375	0.511889705	2.034894206	-0.609796976	0.181406581	0.37833301	0.500543346	-0.455792292	0.362189475	-0.295621359	1.00915006	-0.022993773	0.406889857	-0.44356782	1.413292447	2.433723913
RPA190	-1.851594014	3.203493584	0.693687034	1.102956722	0.828263199	-0.335332131	0.407778543	-0.39852377	1.205394716	0.567486115	-1.346576481	3.362851347	0.326860176	0.678919475	0.865356195	-0.900241062	-0.509349648	-0.265432061	0.992010922	0.354313216	0.700313784	0.141265954	-1.267936397	0.373972607	-1.612645147	1.21437227	-0.018654905	-0.475952922	-0.656588875	0.710482654	-0.676496038	2.135186211	1.761746924	-1.258173085	1.332074879	-1.420684078	-0.20479492	1.315994338	0.53290086	-0.877844298	-1.112843473	1.676567411	-0.828490946	0.767312978	-0.170339625	0.38021089	-0.269133468	-0.334569872	-0.902981243
YOR227W	1.494605018	1.300112319	-0.286481163	-0.412956496	0.237864391	1.25826658	0.546125726	1.013448071	-0.584358039	-0.724868122	1.993328551	1.140788693	0.701191804	0.59402671	-0.412801295	1.128788569	0.944805861	0.810231157	-0.395522916	-0.250932893	0.155366698	-0.78952609	-1.253712155	-0.376303747	0.234889993	-0.599969529	-0.316536582	-1.149978732	0.330377976	0.474958397	1.626842291	0.957732434	1.098503669	0.457373266	-0.339253574	1.227074105	0.205035694	0.503947764	-0.19331123	-0.508843028	0.998116154	-0.405537697	-0.802712244	0.303644823	0.057455788	-0.219989223	0.677022804	0.32261971	-1.074250024
PMD1	0.207971852	-0.390157196	-0.204640442	-1.215983593	-0.450887291	-0.955684983	-1.101986155	-1.242175849	-1.943653539	-0.8240269	1.580233419	-0.217608981	0.218882597	0.399390617	-0.281307041	-0.334961142	-1.016439591	-0.454850902	-1.408340548	-0.086774057	-1.422444008	0.977543404	-0.290659697	-0.725198859	0.415877448	0.538377021	1.087074837	0.208639637	1.489589647	-0.182694451	1.456208839	-0.494545254	0.216641577	1.001481176	-0.114966392	-0.283517389	-0.874932183	-0.067767149	-1.13023553	0.246080769	0.114635806	0.115271649	-1.25264268	1.087712722	-1.891835273	0.659509828	-0.715891966	0.517415581	-0.443060865
SEC31	-0.463538483	0.949593528	-0.513677887	-1.581344935	-1.094314766	1.07933715	-0.780077752	-0.815405259	-1.14850558	-1.388266922	0.342180239	1.406092667	-0.95885043	-1.202314559	-0.409545436	1.305835494	0.726511902	-1.175275514	-2.497079799	-0.931722991	0.334155958	-0.14956045	0.728926454	0.443900823	0.595019265	-1.218841001	-0.502529158	1.399276945	1.771496055	0.099143066	0.713615818	0.360535948	-0.750131798	-0.6131371	0.029278674	1.577796701	0.455258476	-0.809515257	-1.342411438	-0.243966348	0.411383359	-1.527588114	-0.432612584	-0.812190322	-0.113267542	-0.697128114	0.326080664	0.610460766	-0.865529986
FAS2	0.260734605	0.783615007	-1.170277545	-0.091239032	-1.239089979	-0.474113621	-0.518263114	-1.083706314	-1.639608659	-1.002045366	0.689363939	1.500006975	-0.595470548	2.685739392	-0.971231902	-0.16702465	-0.249046987	-1.056778884	-1.339867666	-1.663968679	0.376528856	-0.810781541	-0.684041646	-1.499621112	0.050766274	-0.006425293	-0.196943238	0.613206226	0.569315549	1.499583091	0.610817334	0.615988181	0.617163239	1.980848642	-0.119561918	-0.110717544	0.118461021	-0.422352983	-0.795416727	-1.355342829	0.893660371	-0.08318109	-1.274684188	1.90835755	0.04857843	-0.054197905	1.545998925	0.662205428	-0.496513134
SKI2	0.730996849	1.835921609	0.842719964	-0.458377355	-0.975836477	-0.448275583	0.6655439	0.856534398	-0.84329932	-1.355219436	1.065188929	2.306510315	1.226244094	0.751163497	-0.31232977	-0.662962889	-0.38444683	0.011097365	0.425622416	-0.807116301	-0.986711397	-1.782791496	-1.851358926	-1.777621961	-0.288141845	0.153629611	-0.019202127	0.205222804	-0.907283435	0.460520837	1.373490855	1.745938824	1.203737183	1.968920711	0.131691099	-0.147579418	0.079670622	0.330298826	1.31715415	-0.365486291	0.594051816	0.694939862	0.564096572	0.881298768	-1.626108942	1.044620161	0.91714169	-0.01038059	0.154212884
CDC39	0.060869389	-0.715266285	-0.157047883	0.591934433	0.26309118	-0.780885496	0.427059697	-0.280061319	-1.075078079	-0.892681295	0.290252488	-0.302366495	0.530514617	1.541347568	1.64818899	0.179489627	0.882198988	0.400965502	-0.564049421	-0.786196628	-1.7129453	-0.325141012	-2.844969326	-2.159068942	-1.837728116	-0.470558387	-1.08392797	-1.35420232	0.290553683	-0.084154219	1.131411919	0.09586611	1.781922681	3.225650108	2.044154405	0.640714217	1.094234765	1.512542101	-0.124044199	0.060168429	0.361015119	0.123804301	0.048580285	0.834988362	-1.153737101	-0.058338246	0.974235464	0.208835463	-0.352962556
SPT7	1.609592883	-0.994558238	-0.112373102	0.422370233	-0.221909934	-0.507334948	-0.769103289	-0.516190158	-1.748223237	-0.054086645	1.481925736	0.144386572	0.075505733	0.360720347	0.375115683	-0.351210732	-0.401988267	-0.104410607	-1.075173763	0.347669587	-1.877248017	-0.193062411	-0.608092117	-0.861857571	-0.627489687	-0.209091319	1.02345954	-0.503067136	1.424114685	-1.619967015	1.831340962	0.366538888	0.541000763	0.616911228	0.670016346	0.489437809	-0.8205805	0.699661544	-1.46836987	1.389907113	0.182083779	-0.063549025	0.602523516	-0.241802877	2.884384702	-1.974591304	-0.122609156	0.603283273	-1.321570203
SEN1	-0.312939257	0.06566342	0.052538455	-0.698546953	-0.21617033	1.286254159	1.278308429	0.203290515	0.022613308	0.397396873	0.242673214	-0.012073087	-0.506671299	-0.514934649	0.050678092	0.990970299	1.104770489	0.266611717	0.197605308	0.475078633	-0.499825647	0.072933695	0.122660912	0.184522774	-0.605457107	-1.553256191	-1.529286726	-0.55379732	-0.683879655	-0.298857623	0.41627832	0.228697474	-0.06959955	-0.427353385	0.590207157	1.355131505	1.163896122	0.630203012	0.411359186	-0.130962824	0.086855904	0.358919697	0.011421868	-0.573361514	0.176300699	0.438319253	0.723730041	0.719542014	0.037746151
ADE6	-0.362994923	-1.619003174	0.076023429	-0.555695833	-0.636124083	-0.337949797	-0.677527492	-0.973111566	-0.613380338	-0.46050907	-0.449485262	-0.307571	0.090287446	-0.037457638	-0.29084647	-0.777509457	-0.153238081	-0.250669055	-0.270889791	-0.224119909	-0.318336137	-0.489949405	0.446266189	-0.423190973	-0.47683481	0.206993095	-0.231591024	-0.164565663	-0.053184901	-0.377611959	0.510504227	0.446934968	-0.295847534	0.218515912	0.368037544	0.139817297	0.322196514	0.179217039	-0.271281801	0.275041092	-0.917442262	-0.231241016	-0.595629365	-0.329494966	-1.399660139	0.485738338	0.108172446	0.68308893	0.576143989
TOM1	0.94525101	3.966276012	1.837001177	2.490637184	1.068865072	0.282792829	3.426395757	0.313304384	2.769237024	3.837454061	1.463368394	3.986417265	2.044594372	2.316162909	1.448649879	0.841806557	1.774248965	0.854287427	2.122386832	2.422242824	-0.985348624	-0.236505941	-3.551716984	-2.739824891	-0.711092591	-1.029223772	-1.740491702	0.203920238	-0.566136635	-1.944910071	1.635885924	2.559661429	3.953376224	2.375945163	0.552552936	1.064087176	2.209403788	0.502021468	0.994329591	2.364090062	2.72941532	2.943393145	1.332172924	1.940331435	0.883840346	-1.012175608	1.296568322	2.278832648	0.594200929
EDE1	-0.733665609	-1.176170772	0.263263201	-0.771413761	-0.158456672	0.932478556	-1.966140992	-0.866746219	2.135699794	1.463834309	-0.123235432	0.097569512	0.178932876	0.473723352	0.194603497	0.353302914	-0.812373712	-1.150228066	2.197389211	1.352472045	0.465887077	-0.129375263	-0.363560763	-0.470330193	1.369722371	-0.261005303	1.057562711	1.826643102	0.286397073	-1.183340508	-0.299630851	0.08652619	0.201513618	0.384278021	-0.326670797	0.787458005	-0.565311058	-1.069902244	0.219194566	1.008236761	1.031719301	0.911847285	1.06659259	-0.591814137	-1.870210031	-1.379566723	0.030374628	-1.240522775	1.046074659
SPT16	0.198090828	-1.630368813	-0.094387217	-0.120107981	0.842586876	0.495655333	1.277179685	0.640681897	-0.946803353	-0.497718221	0.13215524	-3.832772057	-0.086251334	-0.177759648	0.431896377	0.507073203	0.784910064	0.277971612	-0.013223965	-0.253782817	-0.092715701	0.956653648	0.139590446	1.452733423	-1.228496416	-0.795444188	-0.676799172	2.056515019	0.117325299	-2.202584662	0.39885921	-0.036398093	-0.312495719	-1.995571808	1.152577104	0.622234883	0.817549044	-1.660599864	-1.533575324	1.63079627	-0.293880693	1.527748251	1.280345422	-0.216999723	-0.812420679	2.23189613	0.096650983	-0.276747762	0.678123153
YAT2	nan	nan	nan	nan	nan	nan	nan	nan	nan	nan	nan	nan	nan	nan	nan	nan	nan	nan	nan	nan	nan	nan	nan	nan	nan	nan	nan	nan	nan	nan	nan	nan	nan	nan	nan	nan	nan	nan	nan	nan	nan	nan	nan	nan	nan	nan	nan	nan	nan
EGT2	0.958368004	1.093620116	-1.828198298	0.564673568	-0.853852871	3.325631721	0.119307354	-0.389486773	-0.363470846	-0.691983358	2.500318449	1.090928131	-2.628971262	0.694377686	-0.31922007	2.660312366	0.844922564	0.831902569	2.425781503	-0.239097697	-1.865882602	-0.111611502	1.866781201	0.589776116	-0.404057554	-4.468344715	-0.36705552	-3.725548223	-1.753124341	-0.229167068	2.807775348	0.205414056	-1.872711281	-0.351441525	0.358853606	3.411859559	0.581402296	2.354132023	0.881876904	0.357140563	-0.104922699	-0.991275843	-1.96177305	1.290730806	-0.508561048	-1.488590452	-1.243800715	-0.405142931	0.79521151
PTP3	0.753268878	2.507226569	-2.292486646	-1.763366254	1.567341943	0.658736047	2.916619623	0.393986611	-2.062649921	1.63681531	-0.123777552	1.431171461	0.267013627	0.021026078	2.190289272	-0.389713032	1.657358548	-0.979577185	0.261984633	0.451954962	0.176884655	-0.72258758	-0.618168382	-0.473172399	-2.078101015	0.120606072	-0.043026348	0.02533647	-0.698817321	-0.241323927	-0.211973815	1.387972316	0.282860476	0.146045681	1.748194052	-0.299214666	0.059124071	-1.340896047	0.600486782	-0.131722646	0.173047159	3.6696924	0.933043273	-0.481977871	4.110370685	-0.903116308	-2.303581953	-0.625597643	-0.410324307
YCG1	nan	nan	nan	nan	nan	nan	nan	nan	nan	nan	nan	nan	nan	nan	nan	nan	nan	nan	nan	nan	nan	nan	nan	nan	nan	nan	nan	nan	nan	nan	nan	nan	nan	nan	nan	nan	nan	nan	nan	nan	nan	nan	nan	nan	nan	nan	nan	nan	nan
DIP2	3.794121576	-1.262585788	4.937889709	1.492191604	1.218366864	-1.448785225	-0.747304487	1.219759979	1.226135375	0.534677125	4.27712725	-0.611068145	3.138900378	1.618040944	1.146473477	-1.116074215	-0.154854025	1.051675775	1.980153922	0.443758774	-3.848208741	0.318477929	-0.931465101	-1.220362001	-0.47620671	2.169351743	0.096477703	-1.079631598	-1.819470785	-0.246676387	3.389259075	-0.320647223	1.33395731	1.45446778	0.716885322	-2.608891514	-0.188103856	0.162576886	1.585091663	0.143990024	3.885888347	0.387718197	-2.600207774	0.250995516	-0.039223504	-2.273644459	-0.633480647	-0.900910846	2.654994692
SPT5	0.066002336	0.954864035	-1.206124363	0.046447962	-0.440239648	0.161109453	-1.78213372	1.841093202	0.317755137	0.324131517	-0.00590605	0.886012815	-1.339016366	0.094213693	-0.018228749	0.193159593	-1.206712658	0.777455328	1.248429037	-0.608997006	0.073389494	-1.339121666	-0.953937106	0.327821071	0.615230975	0.136217367	0.922955181	0.131050572	-1.860668894	0.089215683	0.086420888	1.428927695	0.554512689	-0.157843725	-0.022382358	-0.216492338	-1.47466236	-0.646093822	0.558583432	-0.917158209	1.550418114	0.109231611	-1.273498442	0.845835877	-0.418684938	1.806328432	0.234117327	0.409047353	0.100993615
INP51	1.061277913	1.148169496	-0.028208608	0.355632253	1.43611124	1.998072836	0.25130147	0.35633606	-0.246273091	-0.131576118	1.268342529	2.15417263	0.25156395	1.130183934	2.154596807	1.401607802	1.012313454	1.080892019	0.339661752	0.312862684	-1.202220285	-2.165763088	-0.180648397	-1.479215699	-2.512506138	-1.578882142	-1.54853269	-0.822480738	0.016516733	-0.457023965	0.840631254	1.414271174	0.131406209	1.310675003	2.467040071	1.460911368	1.85610623	0.992383715	0.180188784	0.426260883	1.368558591	-0.334199272	-0.771771708	1.525858297	-0.107824819	2.426636158	1.526636309	1.69770349	-0.402677667
MPT5	-0.279743683	-0.75684932	0.519664083	0.587008158	-0.632760909	0.431763961	-1.107473232	0.49921652	1.013143239	-0.315240862	0.941688396	-0.079824839	1.26490025	0.52298233	0.702152261	0.369461699	-0.080743712	1.708070049	-0.145737408	0.771382136	-1.097626865	-0.792272754	-1.675951932	-0.71454724	-0.595167234	-0.254291621	0.666075649	-3.421554505	0.060082232	-0.677881654	1.219450803	0.781780522	1.484968602	0.814119458	0.798515874	0.367998892	-0.052219809	2.448566074	0.063123941	0.883289809	-0.83467843	0.063867024	-1.226949225	-1.764520991	0.450313356	-0.976118467	0.328130971	1.730085017	1.797101869
CBF2	0.255081378	0.792866816	0.824710459	1.228265363	-0.805400263	0.100034254	0.519740987	0.146048585	-0.369847404	-0.384461551	0.438927329	0.639646009	1.237931821	0.89116871	-0.063752852	1.091659957	0.618052655	0.984280561	0.212126185	0.255708226	-1.1603052	-0.40656983	0.206329504	-1.368656473	1.003151768	-1.185254388	-0.397374592	-1.487632399	0.10245955	-0.246456518	1.236694597	1.17022654	0.704026602	1.207755616	-0.638930532	0.800259765	0.280874843	2.015270956	0.204061017	0.225046956	0.885868791	0.832526059	3.601787642	1.713949157	0.116806138	1.407349515	0.152316205	-0.897656478	1.316008936
SET1	-0.103203454	-0.190388122	0.835360952	0.704520936	-1.261295292	-2.960945705	-1.8680374	-0.998807546	0.333845959	-0.386594618	-0.481895089	-0.882061378	1.001787051	0.625910587	-0.579740209	-1.896031953	-0.546348817	-1.513942419	0.473523371	0.462523726	-1.913291115	1.409313369	-1.22754027	-0.701840265	0.406064163	1.308716947	0.349576949	1.064664649	-0.563106822	-0.682519719	0.321235833	-0.713288296	1.083005535	0.711687711	-0.282025197	-1.204782246	-0.249800949	-1.342959079	0.560947297	0.759056048	1.73777826	-2.84763644	2.843467222	1.685235876	-0.416308189	-2.461462015	0.100992152	-1.59292962	1.379348371
UFD2	0.945225068	1.377673167	-0.378999465	0.032407364	0.706502286	-0.129362793	0.195742381	-0.547112596	-0.453493653	0.427813842	1.714317087	0.657387773	1.024171654	0.724709285	0.507512655	0.884191869	1.037653919	0.064104239	0.793007759	1.003297041	-1.818926388	-0.380476223	-0.887134658	-1.054786179	-0.486400697	-2.063226904	-1.272892139	-0.078690051	-0.370816688	-1.737811753	1.223910376	0.461775012	1.275300639	1.171616573	0.628967323	1.435038761	1.261009349	0.369238796	0.300402113	1.527371799	1.055922007	2.905295361	0.951984772	1.059843869	1.732871792	0.352307781	0.149772059	-1.510784408	1.88426112
IFH1	1.467045891	-1.720611774	-0.792526309	-0.332577992	0.297228457	0.36452366	0.08824434	-1.308392596	0.16069585	0.214884947	-0.06581005	-0.838004961	-0.416613502	0.119435465	0.607522687	-0.318921922	0.099169855	-0.599576914	0.204462261	0.125256432	0.078481123	0.709821156	-0.17919322	-0.457637116	-1.350011175	0.242198711	0.041797124	0.777497337	-1.301403595	0.184366591	-0.076314327	-0.681790219	0.023786142	0.461755122	0.987214303	-1.143352049	-0.528218408	-0.978594749	1.035835726	-0.535895587	1.375515969	-1.919996816	-0.159787144	-0.772296194	-0.739145592	0.385644106	-0.438750353	-0.764133763	-0.921443814
DAL81	2.320468114	0.460446955	1.959035933	-0.249906209	-0.527858236	-0.226684668	0.360203234	0.343191894	0.475753963	0.151564907	1.897075965	0.129351719	2.245196469	-0.353120727	-0.03154931	0.288343126	0.793532089	0.217869842	0.542379174	0.356575786	-1.136799907	-0.361541302	-2.437274573	0.396816542	-0.206300761	-0.610690326	0.494927399	-1.392122562	-0.504754223	-0.17561739	2.024895849	0.774633494	2.389161085	-0.484689478	0.051630089	0.656640721	-0.688156494	1.037554064	1.058738009	0.245518329	1.203487487	-0.614924027	2.360758208	-0.255808453	-0.963085539	0.464621849	0.248629811	-0.983816057	1.070552326
SWI4	-0.12710185	-0.292523657	-1.084518512	-0.490847349	0.276736474	1.006625564	0.293048127	-1.358479744	-1.118355257	-0.618286727	-0.914872836	0.194010724	-0.438804407	-0.321392012	0.430198551	0.81012426	0.057652389	-1.368388151	-0.831263626	-0.009302242	0.360565237	-0.306760574	0.444977828	0.151306487	-1.052048194	-0.12679435	-0.0178686	1.243971985	0.559479799	-0.198057004	-0.683687678	0.444781187	-0.427900259	-0.047105383	0.890740991	0.310727121	-0.163288036	-1.506078921	-0.596548498	0.195222392	-0.864557998	0.107246477	0.097790499	0.769367383	-0.442749339	0.895358484	0.712116656	-1.535767518	0.706767959
PDR3	0.056771238	1.135543054	-0.189095412	0.114322589	0.115077399	0.773786898	0.416517678	1.237184065	0.047043429	-0.117626656	0.4083691	1.495567119	-0.069624196	0.610113108	-0.007108192	0.615944682	1.363338979	1.394459602	0.35149722	0.2625564	-0.397947067	-1.804393709	-0.336075465	-0.786008997	-0.30905177	-0.458082226	-1.804921091	-1.470605549	-0.202184686	-0.042707567	0.377771386	1.452511269	0.142730281	0.803754982	0.210285623	0.453606954	1.579193909	1.435339971	0.148143592	0.240667546	0.547024771	0.959868841	0.358125336	-1.616295598	0.18150359	-0.302288449	-0.245952617	-0.307275195	0.341150865
TRS130	0.995408424	0.60593272	2.28632886	1.888947914	2.655094627	0.870156805	0.169407495	1.566956915	1.965347514	2.601588854	1.3758709	2.467028303	1.183918162	3.643009296	3.104154733	1.422846403	1.924419999	1.437692131	1.809572277	1.750807369	-1.45749502	-1.855219821	-0.623548717	-2.41518391	-2.972471597	-1.236782017	-2.420773933	-1.231134259	-1.796479065	-1.783877176	1.508988744	1.759200428	1.099089757	2.81228723	3.239511127	1.39087182	1.996552215	1.275602121	1.694408428	1.512965086	1.523128162	0.394458671	1.639734821	-0.394963067	1.521316182	-0.78979547	-2.51803325	-0.014939012	0.67320857
PIP2	1.154684309	0.175685775	0.73856189	0.889772128	0.452336523	0.079291435	0.295165225	0.621461725	1.099061827	0.410576374	1.260799304	0.698703432	1.038393549	1.231608779	0.304635264	-0.114122708	0.668050486	0.453911271	1.711463176	0.449414041	-1.671424357	-0.734091867	-0.818255538	-1.017717657	-0.367575601	0.066506098	-0.778350063	-0.511265274	-1.884913155	-0.394303723	0.726293132	0.772926365	0.67930947	0.974570446	0.574947985	-0.111982382	0.584644889	0.277575201	1.854558866	0.304297425	-0.199638714	-0.177220708	0.266563411	0.435875217	0.389013567	-0.469775613	0.937933478	-0.817530929	-0.691781189
SMC6	1.498455098	0.502974161	-1.204409967	0.886721889	-0.259806026	0.685732695	0.436596475	1.236843656	0.064698178	0.191847512	0.781879105	1.092098929	-1.060881255	0.919661123	-0.035585923	0.457036168	0.63626411	0.843737693	0.126224428	0.04181904	-2.332136324	-1.252795837	0.749421883	-1.259645641	-0.159325823	-0.554904225	-1.141839425	-1.687028137	-0.451350917	-0.345381891	1.255902681	1.348766497	-1.138160484	1.386977229	0.287360323	1.125838437	0.73959637	1.133149943	0.378413315	0.263456154	0.30789197	1.580410025	-0.498206018	0.886488291	-1.094340549	-0.097747502	0.048580162	0.366019462	-0.031325289
RGA1	0.201481234	-0.477497376	0.204749648	0.507499536	-0.550074588	-0.646016179	-0.383123915	-0.626647349	-2.050256146	-0.400925661	0.23006133	-0.728291429	1.202223335	0.30367027	0.608420916	-0.394771677	0.159680921	0.487308586	-0.774704001	-0.09441987	-0.252822328	0.620202925	-1.100286871	0.390716065	-0.52513251	0.195955917	-0.285456585	0.057314735	0.860804555	0.052432044	0.617138713	-0.69119828	1.229077731	0.068258787	0.460398749	-0.469367092	0.363720718	0.012655012	-0.65110004	-0.108304391	1.190629169	-0.802304095	-0.181986086	0.478641421	-0.952083555	0.259720509	-0.981605215	1.017490783	0.473042895
ECM32	0.83078528	0.723564863	-0.251701036	0.884581322	0.105234572	-0.235670005	-0.519395904	-1.334773497	0.460485846	-0.659149503	1.033025705	1.064705291	0.303799874	1.38474242	0.282815943	0.051377125	-0.05889265	-1.176976021	0.718180648	-0.369521878	-0.440720496	-1.268512734	-1.014618248	-1.854639875	-0.299088364	0.03586984	-0.01692166	0.973806357	-0.873054283	0.626192128	0.989997552	1.131888671	1.06214402	1.759744172	0.238732715	-0.030107725	0.037749565	-1.238331356	0.817790482	-0.350951543	1.432744174	-0.117925447	-0.397627033	-0.217369197	0.990322582	-0.782862019	-0.536599857	-1.118024528	0.197254122
GPI13	0.736032017	2.137080284	0.716746667	-0.464596655	-0.318760227	0.843859503	0.555485037	0.436674605	0.251744935	-1.166251567	0.831899823	2.859822177	1.0961368	-0.120977034	0.17257569	0.933350799	1.295136303	1.777685983	0.191580536	-0.803081529	0.177483772	-2.347579904	-1.124712153	-0.430183786	-0.230619305	0.220493159	-2.144905455	-1.908294968	-0.391815236	1.049634766	0.104421787	2.919023396	1.610912848	0.35722238	0.320723153	-0.254596332	2.051111335	1.359258061	0.222066325	-1.011046398	-0.401150015	0.588313007	1.855052229	0.105951559	-0.180541367	-1.132570511	-0.20120872	2.027824029	1.26447589
NUT1	1.232138224	0.261564946	-0.513677035	1.195300307	0.645119818	1.821226618	1.300290716	0.988638415	1.465741073	2.102530724	0.498128242	0.212096085	-0.746000781	0.989929418	0.612274904	1.616291048	2.124013048	1.320353572	1.576082305	1.675293549	-1.043777211	-0.480208056	0.800394057	-1.160897036	-0.757577644	-1.335564528	-2.605760165	-1.489642986	-1.071607908	-1.34445257	0.566461282	0.543709665	-0.923684919	0.979380716	0.758353219	1.213930189	2.542934111	1.866145776	1.149576447	1.688722127	0.898156482	1.056575131	0.136014008	-0.051056554	0.126774356	1.436129607	-0.476451268	2.427863135	1.39121474
APL3	-0.001891466	1.861658379	0.631352913	0.268775469	2.983375775	1.789206576	0.506674213	0.394487431	0.054817141	1.296936378	0.595655209	1.384789839	1.794989785	0.60472798	2.023193959	1.563630627	1.450281318	0.983270591	0.237155707	1.433754947	-0.533689317	-0.89190706	-0.697928193	1.404940701	0.469469611	-1.696527159	-0.334212837	0.16957301	0.850800733	0.290475018	0.509563678	0.448835844	0.379337244	-0.534676656	-0.300363524	1.352214189	0.265361887	0.957947307	-0.389831969	-0.054727372	-0.465046319	2.411921794	0.867646756	1.214874771	4.082983633	-0.174452978	2.293001849	1.929890101	1.604661997
SSN2	0.058511843	0.558920904	-0.239263617	-0.941417712	-0.400268183	0.50469225	-0.295354687	-0.054175987	-0.534431625	-0.545254289	0.09899678	0.783873207	0.3230462	-0.601798319	0.065873708	-0.096036146	0.025251293	-0.186385227	-0.122257651	-0.129682578	-1.164518296	-0.752204246	-0.780888495	0.727313491	-0.157331288	0.158597103	-0.26235712	0.042811789	0.00320912	-0.104381837	0.503658417	0.845176169	0.611917874	-0.613158518	0.248044649	-0.367293393	0.169887044	-0.188688018	0.169555426	0.208578823	-1.225412753	1.308362508	-1.037822023	-0.814930838	-0.390441099	0.674381068	0.503185587	-0.21675125	1.730721231
YDR128W	1.204135078	0.50078085	0.997471699	0.538121131	1.884068285	2.260274033	2.764300738	1.214943024	0.83737784	0.484270489	1.882291957	1.347131227	1.263559428	1.49260675	1.75377742	1.773911618	2.910044911	1.102774872	1.601924119	1.764490991	-1.23424935	-0.382969101	-1.17729726	-2.124261211	-1.523034169	-0.893586746	-3.900884365	-0.879165427	-1.3592114	-0.886186627	1.635707864	0.851043175	1.311499536	2.075600074	1.185325146	1.137086818	3.469357064	0.844872891	1.497775082	1.274854216	1.072221834	0.327431289	-0.36438673	-1.018904961	-2.250873059	4.226202475	1.611403036	-0.754334599	0.254223229
YSP2	0.387791873	-2.346787274	-0.191086716	-0.185315861	-1.274770448	-0.434754699	-1.795101399	-0.68334777	-1.377880827	-2.912493807	0.527970396	-2.105548775	0.043385874	0.386334253	-0.485595777	-0.380659979	-1.709979475	-0.729202519	-1.149482046	-1.279645878	-0.91942848	2.206864841	-0.177174738	-0.084221807	0.34981408	0.179162863	1.954976456	0.83540979	1.152926939	1.5533082	0.889936133	-1.471712573	0.29802652	0.41127564	-0.539295114	-0.378123329	-1.776090052	-0.755391345	-1.08255753	-1.128065039	0.818939167	-0.351546161	0.82314658	0.353424177	-2.882362074	-1.040723129	1.527465854	1.831036949	1.760741392
SMC2	0.43123117	1.855062451	0.431563621	-0.208619104	0.604807928	0.76630458	0.211354237	0.333726323	0.32464511	1.939263251	0.131012114	1.713863363	0.225260766	0.105834268	1.333477014	-0.767484578	-0.340939951	0.726830077	-0.334279304	0.552410474	0.100474215	-1.109513139	0.327690846	-0.578086035	-0.503714103	0.956056861	-0.320307168	-0.118300231	-0.161069391	-0.692791042	0.056556638	2.27769899	-0.365988357	1.037876899	1.181720227	-1.018287779	1.188165114	-0.284714878	0.034117672	0.362144637	-0.703527656	0.528370771	-0.39309547	1.686813824	-1.253823954	1.652229765	-1.457187867	0.456918165	-0.610486382
MYO4	-0.517682578	-0.24077188	-2.23606136	0.88217194	-1.031321537	-0.368081295	1.489303847	2.210768829	-0.464852096	0.96106391	0.552996059	-0.012186408	0.007968752	1.057100288	0.635830617	0.646285738	1.812916993	2.270339337	0.02181997	1.796755586	-0.974734454	-0.539081524	-0.415617988	-0.786016679	0.820213946	-1.024335069	-1.151361386	-1.803918303	-0.648536595	-1.244009299	0.76892026	0.668720928	0.171067448	0.578919041	-0.6422977	0.974729914	1.275734117	1.908061065	0.844981607	1.027924693	0.317069284	1.750873038	2.940435014	0.105507337	2.307100967	0.618931465	1.02656243	2.440863642	-0.526724937
INP52	1.539235892	0.338014358	0.469814848	-0.367175162	-0.919569405	0.444374544	0.105433831	0.599259637	2.439851682	-0.956919329	2.109600936	1.750364873	0.314424397	0.929352519	0.133630258	0.423641362	0.647477864	0.517424717	1.005406304	0.488269005	-0.421317541	-1.033135475	-0.550419592	-1.477385127	0.112696233	-0.335070139	-0.88101014	-0.115860268	0.51696504	-0.985102939	1.998049853	1.372648112	0.511769542	1.378877953	-0.043312821	0.66062803	1.087679542	0.335529498	0.54888879	0.704965755	-1.470191248	0.984198377	-2.329079353	-2.26785164	1.632096328	1.115210838	0.193236639	1.708509679	2.201025115
SWR1	1.013776887	1.393909954	0.090467811	0.659411825	1.067323751	1.245046984	0.376574761	0.792772269	0.467401112	0.360156993	0.82089489	0.975069011	0.180923529	1.051679965	1.785113608	0.445133149	0.65240009	0.681058411	0.886728519	0.283285466	-0.629465662	-0.819616364	-0.194007464	-0.664145455	-2.079715067	-0.561148144	-0.451820774	-0.724998133	-1.33169601	-0.531703958	0.797502725	1.127950622	0.218091565	1.046053788	1.702511772	0.638407695	0.534139468	0.483722165	1.236272135	0.642922913	1.001219284	2.404293861	-3.015594279	1.945827869	1.480476233	-0.189872637	0.158277841	0.994823309	-0.303422761
ATG26	0.210539634	2.604782447	3.141433934	0.25083077	-0.508482154	-0.236856987	2.135927062	0.978442635	1.138564398	-0.0347498	1.807807301	3.561758301	3.047441842	1.51509817	0.791510571	0.770366528	2.589696433	1.535729346	1.674273235	1.412332332	-2.233681091	-3.134262107	-3.550081775	-1.546595335	-0.840955295	-1.214720367	-2.46410942	-1.668082043	-1.635281382	-1.271198383	2.045814611	3.161606775	3.672857054	1.932667323	0.92712595	0.832958962	2.594964972	1.988618958	1.872060527	1.213928601	1.05442284	2.304568414	3.103867703	0.902686686	0.954614896	0.134700834	1.298433245	1.146521793	1.008452649
KOG1	0.409706848	1.184815102	1.169233672	1.313130079	1.778318764	0.437307616	-0.538499794	0.518546646	1.204004389	0.3439845	0.907368392	1.816140793	1.277127268	1.275823559	2.10403691	0.716689588	0.234815518	0.767497414	1.046088909	0.557207769	0.003619621	-1.413168834	-1.890226175	-1.360421484	-1.977598622	-0.721639541	-0.062235388	-0.087927223	-1.024460432	-0.739628695	0.421602643	1.763654315	1.881295911	1.349738621	1.827121399	0.384337399	0.065756077	0.320899625	0.781434998	0.585152509	3.813901779	0.735953101	1.205201355	2.333249645	1.529000882	0.901778196	4.141360132	0.276736907	-5.418265742
RPB2	1.22703485	0.699628442	1.226605573	-0.628442858	-0.627327918	-0.036833485	-0.658092803	0.490753752	-1.574340596	0.64874495	0.476246687	1.379448297	1.1072343	-0.947343542	-0.664174414	0.409427054	-0.573450091	-0.791404633	-0.475658783	-1.00468695	-1.34255966	-0.695245733	-1.347518415	1.929837902	-0.277917715	0.126331762	1.841963364	-0.63822464	1.578967409	-0.004379431	0.602315703	1.301497698	1.637813296	-1.14591594	-0.095589156	0.540249588	-3.159294045	0.674897637	-1.365552896	0.177303847	0.015482961	0.029073061	0.122052325	-0.199186218	-1.346245149	0.079231075	1.42186653	-0.712415465	0.667831261
ESP1	1.022929114	0.138972862	1.288614019	0.586197192	0.792032923	0.294556985	0.701497277	0.632333185	0.651828424	0.378436562	0.531927992	0.491587022	1.724207212	0.905579938	1.541314393	0.716018352	0.490853556	1.093895272	1.430729525	0.938747847	-0.709740469	-1.131078272	-1.398226369	-0.863519156	-1.536946319	-0.66719543	-0.523637966	-1.175599873	-1.380552091	-0.827119106	0.638560787	0.896414694	1.732106254	0.793991549	1.592748595	0.751347009	0.330348287	1.219725189	1.398924648	0.863210326	-0.767457993	0.810356477	1.120617572	1.234532608	1.863902642	0.427269637	0.548220964	-0.003051605	0.973122578
SMC3	0.243353496	-0.123590787	-0.065487705	0.106952595	-1.14701106	-0.509802703	-0.177980678	-1.602126115	-0.4287936	-0.452183	0.810097448	0.175414949	-0.362452793	0.161649262	-0.721636472	-0.193738143	-1.015479174	-0.93615731	-0.334317399	-0.727251239	-1.517387946	0.170107161	0.399049232	-0.583164838	0.315637389	0.136142435	0.944301837	0.307284276	-0.357012532	0.500662636	0.87740483	0.117405862	-0.653013816	0.441916882	-0.472316033	-0.150184246	-0.974378253	-0.577307844	0.073784464	-0.428923565	0.371355901	-0.456274649	-0.222954889	1.119906072	-0.406737685	-1.89082914	0.070532562	-1.715781855	-0.692433041
NTE1	1.611646431	-0.273416149	-0.771948527	-0.16627399	-0.682832877	0.343032606	-0.039027186	-0.445596529	-1.310398539	0.104013719	1.17929759	0.216761039	0.204918531	0.524722513	0.466009822	0.907651922	0.455283897	0.596027239	-0.219306481	0.688909011	-0.710079717	-0.459865335	-0.302845649	-0.201543345	-0.291217355	-1.159431746	-0.568204119	-0.196253315	0.546132357	-0.338527537	1.825341151	0.685773575	0.578509386	0.539448737	0.227849731	1.015902483	0.535867617	0.475828605	-0.231800609	0.522959757	1.469086855	2.928808969	-0.013905979	0.980836405	1.039457858	-0.673907564	-0.43763264	-0.297013623	0.274006472
SSD1	-0.883895026	-1.374542821	-1.062270931	-1.828989458	-1.127120499	0.172810465	-0.904823611	-1.019521047	-1.191688106	-0.925714578	-0.09471804	0.273871075	0.158948868	-0.868349733	-0.614742626	0.659911111	0.296340655	-0.010157132	0.074281389	-0.166863247	-1.234020878	-0.104983869	-1.735037742	0.295028494	0.033962599	-0.485316888	-0.383002601	-0.643610229	-0.23718294	-0.013240735	0.912401442	0.268717645	1.302952479	-0.095934708	0.096191999	0.648087018	0.522479894	0.709457838	0.247629308	-0.286203191	0.095405651	1.084284374	0.790720304	-0.780193367	-1.595311572	0.558932664	1.045375057	-0.426745748	1.233241654
URB1	0.355438971	0.395143927	-0.185575742	0.848456501	-0.393100363	0.346867311	0.336201899	0.724504661	0.842158291	-0.013937661	0.057907933	0.582193215	-0.233495999	0.842386583	-0.135964708	0.389012363	-0.381539092	1.060791703	0.246872362	-0.020190593	-0.018297349	-0.441995025	0.123950366	-0.63128461	-0.652729472	-0.012207066	1.763598478	-1.572102433	-2.198264298	0.023033465	0.201437203	0.208305278	-0.500882356	0.631186005	0.792240785	-0.541678086	-2.437488738	1.91171815	2.12825202	0.295971548	0.898849327	0.104959115	-1.239721017	0.311384381	0.607936011	0.000582959	-0.480474079	-0.200480858	-0.039739439
ECM30	0.129109622	-0.818003193	-0.269626576	-1.051130222	1.035158492	-0.589294097	0.016172146	-0.484447859	-0.4951209	0.648935741	0.882557123	-0.574403296	-1.328967701	-0.667606029	1.422093673	-0.24091178	0.011545415	-0.56898886	0.372660562	0.634942808	0.047211865	0.254705281	1.420295373	0.623755583	-1.346263082	0.441315167	-0.15084222	1.606988935	-0.302896492	-0.368371199	0.922532864	-0.222272477	-1.378225375	-0.166835139	1.547410359	-0.083243654	0.134250701	-0.93562809	0.252697687	0.429467044	0.644101386	-0.864738055	0.354586027	1.393078811	0.812015958	0.866281804	-0.870643917	-0.626744038	0.708953351
RIF1	-0.242150956	1.54769028	0.712000178	1.979108718	1.236834303	0.890116394	1.656925243	0.369314528	1.865616284	1.987380141	-0.040630648	1.517650467	1.035999621	1.911238822	1.368213864	0.720581776	1.026706682	0.480926854	2.055242144	2.069065035	-0.178985785	-1.712867806	-1.064947508	-1.887423356	-0.834758354	-0.617220228	-0.607504635	-1.050516001	-1.687705035	-2.228980304	0.134146498	1.606471972	1.182051999	1.998566289	1.217549919	0.677218702	0.740009492	0.886485457	2.138009405	2.256674514	-0.837803452	1.016219133	1.726366605	1.374249057	1.681355108	1.106813662	0.927548851	1.91687937	1.839959138
YOR296W	-0.291900957	0.696086181	0.562865162	0.522253926	0.205366965	-0.498173086	-0.452750067	-0.202497898	0.741085988	-0.09731505	0.698398601	1.99786387	0.59643977	0.917861007	0.763812903	0.144503358	-0.006663891	0.281613882	0.362173014	0.555483415	-0.737782234	-1.663579619	-0.529913257	-0.774483392	-0.480996573	-0.06090683	-0.028740937	-0.395052453	-0.313039516	-0.521169616	1.216585398	1.556799927	0.512301277	1.131446884	0.644578324	0.256729397	0.161871669	0.476046929	0.503282717	0.583465931	-0.107733627	1.340007166	-0.12064944	-0.66310824	0.734335301	-0.575951615	-0.213304234	-0.070184487	1.038838429
HFA1	0.327314032	0.387048933	0.490541413	-0.641687366	1.086366144	0.015309819	0.143665568	-0.219313827	0.247894724	-0.06203251	0.713564406	1.024916287	1.245776856	-0.264140784	0.847829085	0.6187985	0.325467636	0.405237175	0.86611298	0.482407952	-0.973208326	-1.447602974	-1.202856427	0.314555761	-1.02925219	-0.920316927	-0.375392696	0.007099457	-0.826421626	-0.853233654	1.153941485	1.003715543	1.458755673	-0.138350019	1.205721284	1.097214101	0.266216422	0.459606935	1.069973878	0.876750848	0.197717812	-0.134145669	-0.755111007	0.595469397	-0.229648797	-0.426765132	-0.943855694	0.507509064	0.263529064
YOL138C	0.479738406	0.433367013	1.415899285	0.645769649	0.497911673	0.36089638	0.041636836	-0.166070544	-0.256034068	0.212710226	0.478993194	1.201955289	1.263224414	0.989355833	0.882102598	0.618419475	0.340215275	0.623634397	0.188958741	0.938593292	-0.964410482	-1.342511681	-1.551134775	-1.26208812	-0.934990192	-0.808083837	-0.480796194	-0.619925654	-0.256744756	-0.825888892	0.598042988	1.263468857	1.671941286	1.296236036	0.896253828	0.722322262	0.475293037	0.733697267	0.276164467	1.008602237	0.260371643	0.372512546	2.17523422	0.890188904	-0.108164375	0.635400608	0.674303141	0.105846027	0.875671223
ACC1	-0.821066031	0.862381895	0.424833841	0.727561868	1.183604722	-3.113390489	-0.026911952	0.862796328	0.149289985	-1.258342773	0.603210274	0.801607164	0.251465624	0.768620213	1.551323213	-0.750124139	1.150271892	0.311392484	-0.201153697	0.378776515	1.172153867	-1.661096988	-1.37744844	-1.35802184	-1.033095273	-0.596781018	-1.443502472	-1.275470991	-0.129495682	-1.077756571	0.351651731	1.29249465	0.972484793	1.435172557	0.855514202	-0.038844315	1.677839816	1.154713087	0.134693734	0.895197706	1.393445525	-1.162122375	-0.962208112	0.85037147	2.046688528	-0.231034149	1.165139738	0.11059535	-0.28944755
SIR4	0.266560147	0.32035641	0.287432351	0.378382666	-0.12555673	-0.445507807	0.13551618	0.028544021	0.152434571	-1.299233513	0.498017905	0.704412531	0.594238444	0.699028185	0.16200448	-0.170308508	0.155812035	-0.12186594	0.676500639	-1.00362811	-0.962662727	-0.578306343	-0.604108144	-0.785544907	-0.867331745	0.15734748	-0.044334496	-0.414596871	-0.910464497	0.822880306	0.410051631	0.801666153	0.738728751	0.639389142	0.730865694	-0.251812465	0.013701087	0.400836525	0.783028478	-1.13678834	0.660679434	0.776019036	2.411308068	-0.640371472	0.662610643	0.778911158	-0.157432028	0.010657474	-0.186898798
DYN1	0.723623149	-0.039131053	0.284681944	0.231438262	-0.144952269	0.544712259	-0.266264471	0.429467809	0.79656978	-0.292373631	1.016835545	0.419232213	0.849758158	0.804190622	0.267233757	0.867889174	0.69766093	0.690204367	1.231606383	0.446709331	-0.867826671	-0.681521318	-0.663602865	-0.996414956	-0.085850457	-0.558493451	-0.525373926	-0.753510993	-1.120949111	-0.399954866	0.955847643	0.889140438	0.945880828	0.97544842	0.321366704	0.917754332	1.066405449	0.871398373	1.285401369	0.649975966	0.729103317	0.590367839	0.6201854	1.009047574	-0.693988266	0.488576617	-0.66747701	-0.039322456	0.244277561
LYS2	-0.379293435	-0.161538183	0.418881825	-0.343445856	-0.623797161	-0.117400649	-0.445017819	-1.435407283	-0.38212755	-0.929056299	-0.925440935	0.6132632	0.974507437	-0.224693403	-0.747994084	-0.456793604	-0.658831657	-1.143862783	0.92755217	-0.819814442	0.649805532	-0.931918675	-0.815589296	-0.312215106	0.156283963	0.863197959	0.246751342	0.376860277	-0.132997093	0.295688392	-1.376717339	0.681430936	1.213107273	0.337882746	-0.199434265	-0.786776697	-0.102005285	-0.753341229	-0.468195902	-0.521023168	0.222170337	0.579457798	1.473794653	-0.359459157	0.190040151	-0.393772908	-0.422405916	-0.988885311	-0.772976158
GCR1	1.979190335	1.844971609	0.120632723	1.590056073	-0.929553838	0.672732414	1.105471974	-0.213264407	1.121284543	-0.449150144	1.702841381	1.557324736	0.468967365	1.615339352	-1.333286646	0.027188412	1.407870032	-1.163467634	1.613016572	-0.959212745	-1.989569556	-0.340822255	-0.960679534	-1.171262687	0.253768572	-0.700287036	-1.977640388	1.72889868	-2.415400671	0.333021776	1.757715883	1.132529705	1.083940424	1.284657954	-0.443075345	0.884934638	1.247367349	-2.662433378	2.30731565	-0.730941532	1.402502219	6.633257287	-1.013105796	1.42044429	0.306270568	1.151746727	1.309216199	1.914841834	-0.412572087
PEX1	-0.004083418	-0.453097395	0.272248087	0.259298388	0.492996586	-0.597337431	-0.478416656	-3.294651813	-1.604341092	-0.939725948	0.757221292	-0.320152822	1.357608595	0.952160374	1.204070127	-0.534569253	-0.055421172	-2.35788471	0.481275147	0.324184437	-3.449661572	-0.029145298	-0.391284014	-0.458489585	-1.567902712	1.027006611	-0.29267925	3.104142889	1.824332957	-0.673462145	0.783924907	0.769887436	0.131289724	0.566270288	1.959943126	-1.015112396	0.616597825	-2.794002595	-0.727145735	0.354895555	-0.877879514	0.731268632	-1.315377127	-0.624679209	1.109990017	2.050220551	-0.866250082	0.938502804	2.083332234
MCM4	0.130286918	1.23662171	-1.198022518	0.879895146	0.493751476	-0.782924744	-0.550985008	-1.844620339	1.008772669	-0.593917321	1.828457914	1.109912125	-0.478950284	1.105440338	1.177923098	-0.634652918	-0.410484099	-0.682284374	1.482374229	-0.125181045	-1.321358385	-2.145035315	0.356452895	-1.449935052	-0.909487142	0.619438788	-0.085261038	0.874893881	-1.628247956	-0.164044689	1.534702396	1.861287511	-1.036385615	1.414383583	1.711560462	-0.744197647	-0.111292073	-1.2826517	1.692661405	-0.015611633	3.458357569	0.134250983	-2.099245422	0.313601537	4.327832858	-3.549876901	-0.106084887	1.072977182	0.745233047
TPS3	-1.605066092	0.732940291	-0.208571387	-1.245464627	-0.134209768	-0.827781558	-1.203675044	0.376040439	-1.419569938	0.385424624	3.144654507	1.751966737	0.745520374	1.419914139	0.844920336	1.072643082	0.1759976	1.014446491	0.265020914	0.185300852	-5.161378507	-1.710595063	-1.449268668	-2.018242305	-0.700660791	-1.191363998	-0.3540501	-1.350773077	-0.738586366	0.507961164	3.737603369	2.096010497	1.65060091	1.902229155	1.110311295	1.286600743	0.588473563	1.730955682	0.504662323	-0.235703162	1.881270397	0.827492772	-0.834324961	-3.978847118	-0.096137515	0.623109149	1.510487477	0.662426075	2.167522705
WAR1	1.097197955	0.025689671	0.671075069	1.279130373	1.409629021	0.812640958	-0.011196976	0.610323604	-0.283555564	0.92790369	0.002863547	0.98224964	0.812801946	0.850323124	2.519587164	0.762919586	0.536772388	1.20063759	0.335552893	0.50026011	0.808185813	-0.626127689	-1.150131006	0.64478552	-2.091691058	-1.227746658	0.194528712	-1.589200134	-0.552704417	0.238423769	-2.601963047	1.519087134	0.583024479	-0.518777102	2.930591674	0.574531008	0.115438535	1.283479881	0.416885019	-0.072710595	-3.681561382	-0.321117727	0.692407719	0.057364694	0.854700844	0.977477972	0.904689804	-0.065432465	-0.129841246
PIK1	0.375475706	-0.146225685	-0.079041674	-0.79397173	0.102458055	-0.254677877	1.15440251	-0.05554702	-0.029961428	-0.271216151	0.163721395	0.485094121	0.407176938	0.54263819	0.554605179	0.490354354	2.392063148	0.561962965	0.901472591	1.036620519	0.236501848	-0.60614736	-0.680028016	-0.821560353	-0.538133516	-0.805627636	-2.126486499	-1.206625669	-0.671934067	-1.259056839	0.610304544	0.557862616	0.491774535	0.633657744	0.711829943	0.82481634	2.422083867	0.864594971	0.879354061	1.093823529	1.292346183	0.148461481	-1.078319768	0.745304517	-0.079623483	0.335842409	0.472565995	1.445880087	-0.859247886
ADE3	-1.404117472	-0.706946866	-0.641609444	1.035599847	-0.475482865	1.882199708	-1.31365413	0.110594892	-0.806931661	1.122443041	-1.109660929	0.494496885	-0.053952689	1.092848473	-0.099778216	1.683891436	0.317222749	0.558351143	-1.240383646	1.142957213	0.670576341	-1.005293903	-1.680912211	0.509767869	-0.482959679	-0.728224252	-0.979468135	-1.246223641	0.197387136	-0.070605813	-0.2643697	1.608240041	1.765921118	-0.523583544	0.496150853	0.964665026	1.064617457	1.617280201	-0.32817661	0.192863369	-1.047790932	2.330071823	0.924030575	1.734298969	-1.908028851	2.498568283	-2.082631313	-0.332033153	-1.502029075
YPR097W	-0.606660202	0.329681726	0.467102131	0.514428851	0.118251828	-1.082467487	-0.268523415	0.40953327	-0.05014989	0.270006846	-1.777705345	0.223598909	0.61241372	0.949466564	0.668236318	0.480404754	0.501032077	0.647144292	1.0997355	1.213014953	0.378011507	-0.479118872	-1.01200845	-1.277090695	-0.85972044	-0.90883718	-0.622211895	-1.069965363	-0.95888441	-1.117383104	-1.825671675	0.440140691	0.76141964	0.924910783	0.659336275	0.658449232	0.793479368	0.83730737	1.073256175	1.20050605	-0.190915744	-0.399224114	0.110407949	-1.597918665	-0.042758078	0.718328288	0.355625703	-0.284198527	-0.757269653
YEL043W	-1.737686318	-0.957203924	0.975951621	0.619887036	2.701722763	0.994446165	-0.85617318	-0.119440241	-0.325359073	-0.532527679	-0.67221902	-0.555069988	0.962673049	1.022824142	2.123579012	2.959336169	-1.161303691	1.52374817	1.413291651	1.042858892	0.313344323	0.149178551	-1.09022778	-0.588439089	-1.181371944	-2.664388307	1.440911005	-1.773472655	0.239315232	-0.355416457	-0.097645628	-0.052080311	1.240677706	0.903753467	1.668556721	3.034870109	-1.440913278	1.504094936	-0.093512019	0.495426426	0.911413688	-0.364350961	0.611126838	2.001401334	2.264573295	3.072355879	0.522834966	1.110326438	1.771179047
KIC1	-0.982937721	-1.240706553	0.626736522	-1.091254567	0.458089165	-0.203950682	-0.604357322	-0.702771923	-0.656119519	0.257618055	0.583476453	-0.0870429	1.606164597	-0.156488614	1.068974736	0.534824235	-0.389730982	0.615387019	0.587718499	0.861616534	-0.177824194	0.271417117	-2.167146843	0.372686041	-1.173821686	-0.620893811	-0.163807604	-0.421011734	-0.376337104	-0.752715886	0.527404705	-0.139197608	2.101896639	-0.040949545	1.514945471	0.709232441	-0.223787953	0.733838417	0.67732278	1.196593361	-0.254263109	-0.395150713	0.915393098	-0.004308164	0.057581351	1.441042916	-0.987533721	0.029175122	1.092076461
MSH2	-0.364518828	-1.069256814	0.20442355	0.731688956	-0.609362861	-1.798661683	0.310298567	-0.703042448	0.290881437	0.701433031	1.083496578	-1.13206409	0.415606173	0.298999676	-0.410119986	-1.24136559	0.433418881	-1.781931347	0.638961153	0.684380739	-0.339570133	1.239091967	-0.006474097	-0.568998575	-0.493280398	-0.805798742	1.057994523	1.323615078	0.185051233	-1.495998385	1.038921383	-0.946172165	-0.118505295	0.930854742	-0.035846412	1.12445021	-1.691132779	-0.980802187	-0.708341791	1.360139271	0.452963775	-0.940281216	0.694524443	2.193312875	-0.349419454	-2.093045162	0.170114091	-1.674322999	2.016822711
RAD26	1.613913862	-1.054032532	-0.911356657	-1.591708424	-1.299848912	-1.812103672	-1.335086135	-0.914942988	-2.150890959	-1.5789844	2.799955946	-0.838794564	-0.605008715	-0.4490957	-0.752527913	-1.637180735	-0.949758488	-0.977877398	-1.588984933	-0.884588342	-2.689518503	0.619376142	0.868703706	0.475553294	0.432520699	2.043465922	1.075512038	0.966907524	1.829060165	0.898991904	1.795382534	-0.794743477	-0.971413262	-0.460748103	-0.483982689	-1.555189182	-0.813213563	-1.153523292	-1.78117182	-0.80246502	1.852444101	-1.541959411	-0.557599421	1.520000539	-0.941106331	-2.20674087	-0.683265278	0.277013467	-1.686788396
HSH155	4.032751931	3.744462534	0.671875023	1.979151483	1.058198021	-0.526623136	1.650990505	0.682447838	0.881024252	1.904788168	3.694957645	0.636021952	0.026261444	1.426425256	0.456307102	-1.399963436	1.357679008	0.243952127	0.50451856	0.365113999	-4.73252041	0.189745393	-0.547977164	-1.323493108	-1.318396649	0.692371609	-1.553439758	-0.73170784	-0.660692709	1.746060204	4.398220317	-0.236292353	0.452351045	1.676666781	1.173424518	-0.423182665	2.824966252	0.391769532	0.739069668	-1.465687662	3.039589056	-2.1658928	-0.139633461	2.828232383	-2.350430079	-2.356037285	-0.902282608	0.057441597	0.449130901
TBS1	0.47188692	1.12093616	0.167868592	0.991987146	0.277472922	-0.268422959	0.883842417	0.195008845	0.197767342	-0.117140999	0.539509002	0.836872675	0.83019657	0.784141046	0.568877019	-0.29259456	0.800751422	0.506530087	0.413631176	0.234580812	-0.579106637	-0.550215692	-1.130738453	-0.87040474	-0.450228853	0.053968523	-1.383674038	-0.436015727	-0.361880936	-0.349558559	0.88324056	0.549253622	0.760157718	0.814754189	0.447019916	-0.079901764	1.221858894	0.483489638	0.582615493	0.319290528	1.675026902	1.333159603	-0.421531902	0.644130173	0.406586791	-0.175464398	-0.278700215	1.085395277	0.173273066
SIR3	0.754314079	-0.229825919	0.312853205	0.379863248	0.270151365	0.464658587	-0.288871655	0.937649864	-0.167218621	0.124176983	1.168052856	0.482582112	-0.018428382	0.157287777	0.388132832	0.387114752	0.14940114	0.927316233	0.003325289	0.278515368	-2.061106483	-0.780525227	0.119721433	-0.091983245	-0.655163692	-0.141630579	-0.324954983	-0.930271625	0.015942353	-0.699164221	1.110432378	0.701245066	0.057523075	0.107934261	0.728392021	0.054778058	0.368085244	1.163248099	-0.044069072	0.585311706	0.654397716	-0.712464102	-0.614317933	0.867764086	-0.132559135	0.742803136	1.073566742	1.231687273	0.390446215
BUD2	-1.015235424	-1.340839431	-0.364496836	0.577052336	0.508279302	-0.957096192	0.562110792	0.03300479	0.259596463	0.289247542	0.209691609	0.183900205	0.635611106	0.41635083	1.267645921	0.037462083	0.378426732	-0.436855363	-0.321570946	0.681312191	-0.861147986	1.558371924	-0.071036709	-0.221802029	-1.247892952	-0.22734131	-0.137477995	0.805675199	0.042691555	-0.549083354	0.643903487	-0.570786487	0.195069895	0.437150511	0.961752454	0.077184422	0.360037594	-0.930777531	-0.055412423	0.743046612	-2.413774499	1.964501616	0.980593179	1.148939041	0.351185761	-0.587033733	1.73581601	0.135729938	-1.112493977
OSH3	0.368090667	-0.526205416	-1.471919732	-0.271670877	-1.151997237	0.434361902	0.187528455	-0.337263987	-0.213681401	-0.615697019	0.414151441	0.249953396	-0.724209016	0.129369328	-1.509393448	0.224091098	0.625514244	0.191272609	-0.549290633	-0.382448415	-0.081745759	-0.69761256	0.570239896	-0.293906444	1.894960077	-0.402339475	-0.586196522	0.013069942	1.09184966	0.666457896	0.42190254	0.328305664	-0.624806657	0.534732648	-1.322831555	0.377960634	0.697465597	0.187756531	-0.377955226	-0.479033905	-0.110788404	-0.620667056	-0.783205828	-0.333023028	1.382106419	0.013544262	0.910507209	1.564751186	-0.472949959
PAN2	nan	nan	nan	nan	nan	nan	nan	nan	nan	nan	nan	nan	nan	nan	nan	nan	nan	nan	nan	nan	nan	nan	nan	nan	nan	nan	nan	nan	nan	nan	nan	nan	nan	nan	nan	nan	nan	nan	nan	nan	nan	nan	nan	nan	nan	nan	nan	nan	nan
SNU114	-0.086252072	3.033911516	-0.682671738	0.007013567	0.898160117	-0.251784005	-0.017822305	-0.500619025	-0.419256927	0.601866912	0.409425322	2.751599408	-0.744639937	0.132595856	0.696809835	0.008056559	0.530148214	-0.190594937	-0.240744517	0.71635094	-0.917869414	-3.247408159	0.560193832	-0.661378476	-1.407789798	-0.289351734	-0.101241839	0.716255522	-0.088956656	-0.49841074	0.80398697	2.964411796	-0.691231037	0.603665646	0.890565681	0.354896272	-0.016255079	-0.502381656	0.04936347	0.179443815	-0.401968633	2.408080074	-0.806009928	0.097808493	-0.067812168	0.543911552	1.313009492	0.715702194	-0.090309963
CAF130	nan	nan	nan	nan	nan	nan	nan	nan	nan	nan	nan	nan	nan	nan	nan	nan	nan	nan	nan	nan	nan	nan	nan	nan	nan	nan	nan	nan	nan	nan	nan	nan	nan	nan	nan	nan	nan	nan	nan	nan	nan	nan	nan	nan	nan	nan	nan	nan	nan
MCM6	2.114466305	-1.742171118	3.175902597	5.595193125	1.38936516	0.852205502	-0.159551156	2.487488867	3.070804888	1.230296451	1.798734277	-1.497121946	3.04983952	2.589682606	3.039583534	1.065231534	-0.616366817	2.38094613	3.090428447	0.27440454	-2.060280296	0.376145075	-2.816262405	-3.058998622	-2.035161408	-1.089599854	0.46387881	-0.892224422	-2.255736162	-0.473377004	2.271998867	-0.874517439	3.002168841	3.672907784	3.313679153	1.297490601	-0.542893148	0.910395844	3.100693311	0.667503234	2.2075067	1.827935914	0.659535222	0.436378756	2.271904363	4.000577098	0.173498118	2.082630149	2.605073471
YPR022C	0.280804515	-1.080777599	-0.714267024	0.188369108	2.043153071	0.78507162	-0.08799663	0.621216428	-0.087823037	1.253607093	0.395794508	-0.58105931	-0.183657716	0.251637872	1.794059245	0.469040822	-0.458133629	0.810046186	-0.005587355	0.686271283	-0.199841907	0.494145001	-0.124202085	-0.464941436	-1.801279458	-0.230535011	0.748551627	-1.026559116	-0.155548854	-1.064839458	0.383593374	-0.459494862	0.097612758	0.327015861	1.638620678	-0.027024948	-0.639443037	1.176822083	-0.024088582	0.457853579	1.246978514	-0.699054165	-0.12331028	-1.720416279	-0.375527546	0.938894527	0.014817645	0.378836493	-1.379300539
SKG3	0.786674471	0.259403129	1.52624982	0.930803268	-0.636863166	0.056244574	-0.298486936	-0.276591208	-0.33722889	-0.829746293	0.592641897	0.927008931	1.947751911	0.237518148	-1.327161104	0.27715641	-0.341672761	-0.338299252	-0.379547168	-1.442696172	-0.188081352	-0.056420092	-0.96713272	0.64856892	2.914925828	-0.49121866	0.020176034	-0.24710337	1.074197419	0.950243043	0.165587822	-0.483380369	0.574527041	-0.374270693	-2.058104601	0.32544145	-0.385582059	-0.182479682	-0.504253675	-1.347981094	-0.87152974	-1.240607454	-1.177014619	-0.43652626	-0.870612468	-0.279101983	-0.264977557	-0.807101258	1.177920116
SRB8	nan	nan	nan	nan	nan	nan	nan	nan	nan	nan	nan	nan	nan	nan	nan	nan	nan	nan	nan	nan	nan	nan	nan	nan	nan	nan	nan	nan	nan	nan	nan	nan	nan	nan	nan	nan	nan	nan	nan	nan	nan	nan	nan	nan	nan	nan	nan	nan	nan
RET1	-0.244459073	1.053190484	0.547220804	0.161596549	0.585259552	0.947821898	-0.63319211	0.624324989	-0.112948939	0.226345545	0.274620649	1.294963125	0.181228101	0.442281898	1.039014338	1.244153234	-0.199439102	0.995315559	0.095712227	0.24970107	0.375011051	-0.736854569	0.083148812	-0.082892572	-0.819486472	-0.565020333	0.501272209	0.028560283	-0.546835821	0.337142284	0.381855053	1.446095046	-0.959026165	0.115284225	1.007567254	0.850209071	-0.256674892	0.371814239	0.547549884	-0.405943645	2.240332477	2.519327371	0.279638473	1.382529035	1.029301936	-0.053008336	-0.90073194	1.046826545	1.927931842
ECM17	0.002053091	0.004093638	0.475525035	-0.081780291	0.632643722	-0.066679911	-0.095171953	0.396852017	-1.11969849	0.728428989	1.006868228	0.551615353	0.783385212	0.879190578	1.320741071	0.673684115	0.736364348	0.532763476	0.398900145	1.357841596	-1.26871917	-0.853028412	-1.093454621	-1.197145529	-1.077158697	-0.556474108	-0.700280698	-0.189389771	-0.452245316	-0.980625238	1.456054791	0.672171721	0.952324447	1.313469036	1.188499531	0.703062279	0.820215801	0.372471967	0.686861599	1.370298939	-0.6640016	0.227636854	0.536422765	-0.498647572	0.629926905	-0.510632404	0.965575338	-0.795360647	1.228012127
URB2	-0.462398255	0.639399684	-0.740629052	0.848977904	1.557052503	1.442450283	1.065754505	3.202982715	1.585046747	-0.137614178	0.146767736	1.498538211	0.008594765	0.767204687	1.591071685	0.654199315	0.713216801	2.374420535	1.166487157	0.85208554	-0.774829001	-2.228504057	-1.645185501	-0.045879591	-1.837332771	-0.372029109	0.624245472	-1.018029597	-0.69323052	0.399236217	0.378810412	2.036793352	1.85532511	0.324428217	1.90274484	0.001982682	-1.14895121	1.38648924	0.698869764	-0.432523596	1.077758981	1.126019528	-0.626390394	-0.178026692	-0.497186015	0.063648743	-0.100912863	2.408763733	-0.13510143
BCK1	-0.27159746	0.813476185	-0.050981195	0.545546583	-0.634359484	0.352341573	0.480190046	-0.034362834	1.179658124	0.577052363	1.384941206	2.649130678	0.175839843	0.51941236	0.091394806	0.887940157	1.752461632	0.396396383	1.279057759	0.251758122	-0.697053977	-2.785726517	-0.041391541	0.219070858	0.519191731	-0.91221532	-1.349410518	-0.249764929	-0.729611019	-0.181734569	1.665409403	3.221296816	0.296932539	0.344320576	-0.197376093	0.802969638	1.887180137	0.305731528	0.921213929	0.073566287	1.305568594	0.478435708	1.231899114	1.980033839	1.002491123	0.126101658	3.409090988	2.655457466	2.007457726
TCB1	-1.10729497	-2.761048468	0.470765316	-0.12971431	-1.240761315	-0.435509212	-2.364699117	0.144025595	-1.931252476	-1.032152568	-0.734072733	-2.459477917	0.051866966	-0.23025126	-0.075341771	-0.208587831	-1.013235243	2.034963012	-1.671652645	-1.3831446	0.206824856	1.578144296	-0.800956729	0.863863607	-0.210641324	0.641000602	1.337171068	-1.835566835	1.895913517	1.292038402	-0.555338286	-2.000208582	0.210129749	-0.720177742	0.398565734	-0.235186502	-1.298574151	1.618634745	-1.695604376	-1.181668578	-0.84020029	-1.344497815	0.773140622	-1.539064534	-0.758285966	-0.202452188	-0.835099655	0.772165071	-1.084521936
HSL1	2.529143518	3.923760421	6.343347759	1.63588175	1.296675582	3.600908956	2.257857464	3.303900723	1.090664595	2.730333746	4.912544023	4.45941593	4.399670158	2.776727681	1.993548115	3.040598814	1.943776676	2.48456705	1.821715307	2.069102162	-3.297916153	-1.410868695	0.442595058	-0.725744333	-1.530287406	-2.445222387	-1.600466858	-0.542644256	-1.522353402	-0.521840375	2.817279212	1.202176133	1.153783925	0.638160368	1.718483905	2.664347352	1.74112775	-0.052520567	1.873061515	0.771412365	0.393242056	2.78622789	3.5550408	2.334159451	4.066801121	1.144774473	1.103812078	1.830608297	0.223700444
RPM2	0.852781471	4.326587459	4.316895901	3.490996339	2.866777103	-0.197094293	-1.706344546	-1.743377882	0.679578189	1.409586004	1.863321811	2.978404407	6.53852144	4.297351734	2.824597495	0.069903656	0.377315918	2.21986959	1.493278561	1.90341643	-1.279882916	-3.554294846	-3.90736612	-2.598765029	-1.016936594	0.293760512	-0.658047209	-1.185964935	-0.8510071	-0.742110325	1.762707915	3.16448069	4.77361859	2.250931796	1.620383293	-0.032837887	0.604305169	1.239416005	1.045481436	0.971676963	0.886687046	1.27683023	1.4834342	0.945540307	-0.332974398	0.20128715	4.943029886	-0.45263244	1.099076934
MYO2	-1.477710068	-1.032601832	1.572056136	1.260666551	-1.713793054	0.438307558	-1.196260266	-0.644782111	-0.323734785	0.821225065	0.491046865	0.458371462	1.68787166	2.106217454	-0.208201998	0.273914787	-0.113089881	0.071859962	0.739466473	0.396543233	-0.644157735	-0.322167927	-1.484756258	0.047043722	-0.351206665	0.078124243	-0.170915646	-0.396524408	-0.012665001	0.723190545	1.188409248	0.686572043	1.419084086	0.657636467	0.101002563	-0.198433619	0.236127775	0.495443355	0.44355192	-0.567176693	-0.452637143	0.999260327	-1.311836094	1.111158036	-1.494833597	0.28106299	0.582029631	0.20722181	0.689275274
MSN5	-0.038139396	1.14323775	-0.697762636	-0.524914129	-0.268911358	-0.075314487	-0.724966075	-0.143280698	-0.992633425	-0.447403157	0.64784596	1.859639569	0.168713564	0.292123565	0.116131145	0.075962158	-0.110578924	0.124197977	-0.776463793	-0.162280038	-0.468582788	-1.821282131	-0.440960699	-0.581735636	-0.108603312	-0.153726434	-0.378493047	-0.016918405	0.993604381	-0.34983384	0.621311532	2.217944794	0.699337729	0.451445171	0.290105229	0.199250264	-0.032250179	-0.002310778	-1.054287731	0.281841086	0.406458183	1.740624443	1.104349875	-0.600880011	-0.790362365	-0.192913072	-0.467704456	0.504981785	1.542291131
MON2	0.416036379	0.84413167	0.355137191	3.146836826	0.118957182	1.064384903	1.023580724	1.099551213	0.092753444	0.658285264	0.748983601	1.346990991	-0.428283324	2.621680812	2.589550807	0.491450454	0.614818589	0.976148786	-0.664972813	0.719234597	-1.319502442	-2.037575139	1.178674351	-2.421412974	-2.288979126	-0.3012964	-0.848608544	-0.34589733	0.176902771	-1.074847659	1.541263745	1.895438906	-1.096546974	2.781226157	2.084597295	0.478225903	0.889019161	0.726859295	-0.890737945	0.758498054	-0.86907842	0.30623098	0.612787675	2.417760577	0.14082487	-0.460169257	1.4864342	-0.390224931	-0.717268719
YFR016C	-2.040348903	0.386641051	-1.152003592	-0.321705476	0.539189244	-1.213342989	-0.757823854	-0.257545386	-0.314663366	0.203091009	-0.30066424	0.741625941	-0.886862596	-0.414219448	0.937644451	0.449190285	0.219465669	0.237064284	-0.120257143	1.783731965	0.122264293	-0.740615835	0.332894132	0.219449609	-1.22997348	-0.51953846	-0.3373828	-0.147241728	-0.33987861	-2.530878786	0.173441483	0.891667163	-0.40448162	0.055588581	1.452040122	0.43983505	0.363905563	0.302796816	0.19353775	2.093116279	1.736519547	-0.746335528	0.529697507	-0.178619369	-0.786863515	0.456341264	-0.260637616	0.163713644	-0.558878589
SPO14	0.169137756	-0.577509972	-0.967403266	-0.075390452	-0.886355638	0.850204391	-0.950930324	-1.222770581	-1.804653283	-0.567474133	0.464974769	-0.113872354	-0.152166803	0.510472794	-0.133823568	1.614721572	-0.737129137	-0.556558884	-1.033875483	-0.308251117	-0.415175744	-0.228557913	0.220815446	-0.530380674	0.161738616	-1.780809949	0.974483072	0.751866675	0.763706771	0.243639238	0.828860551	0.333563309	0.052691581	0.717427275	-0.043110329	1.827673092	-0.737722066	-0.660770367	-0.890893637	-0.296413172	0.377818591	1.770187514	0.686482237	0.344093264	0.096635978	1.345733937	-0.449113812	-1.074945173	0.695769724
YML081W	-0.404427529	0.933920002	0.330823864	-0.340121516	-0.748363185	-0.669280521	0.736523142	-0.322414538	-0.285538087	-0.617785102	0.210558432	0.528435866	0.72696398	0.16304482	-0.365637047	-0.452657714	0.498947088	-0.305967858	-0.374170641	-0.590752928	-0.419331724	-0.899675674	-0.949548089	-0.295455323	-0.172786421	0.19375668	-0.80572944	-0.156084243	0.187112458	0.412240415	0.314962162	0.797428616	1.063773356	0.461896324	0.107980722	-0.175478637	0.622993268	-0.010688966	-0.357004038	-0.451031243	1.011416237	0.316646101	1.647773347	0.924041301	-1.369583689	-0.350306135	0.102881878	-0.864465919	0.395304427
UTP10	1.466748985	-1.012864368	0.802729718	1.488207098	1.739848429	-0.090076318	1.729934945	1.516215069	1.39351521	1.846687916	1.315706097	-0.637106408	1.812463178	2.352276988	1.559351898	-0.153057183	1.014672964	1.322735516	1.247231286	2.04266763	-1.717380458	-1.930751087	-1.579970653	-0.272857087	-1.018011645	-0.282968066	-1.882432542	0.215169546	-0.865627371	-1.853833341	1.630102228	1.304459461	1.459826013	0.462539671	0.79345993	0.443884313	2.610796782	-0.007314117	0.467436347	1.218325019	0.399774509	-0.109007042	0.747178493	1.233284489	0.882169666	0.161743045	0.351220709	-0.574558323	0.374751091
GIP3	-0.490677616	0.142224875	0.685405244	-1.580633327	-2.083964864	-2.146400932	-0.752321786	-0.66512368	-2.955820506	-2.822408995	0.105786207	0.463650599	1.043038536	-0.622119757	-1.193105863	-0.666783614	-0.448521747	-0.619305818	-1.453106719	-1.517712263	-0.515657679	-0.842667286	-0.898252296	0.254549883	1.454992377	0.592280107	0.64011159	0.580501524	1.023612078	1.799183063	0.575444767	1.15061301	1.052923985	0.04604575	-0.969207095	-0.268918641	-0.201308926	-0.390625805	-0.736781437	-1.355156044	0.33668947	0.372030476	2.219749016	0.44020719	-2.289831002	-0.524822855	0.568370818	-1.968502548	-1.203314549
MYO1	0.574152029	1.376845688	1.342072938	-0.989531972	0.551244811	0.252360012	1.057538526	0.159220064	3.138027768	-0.339930044	0.787892107	1.364853745	1.325424431	0.148549659	0.472702251	0.325849378	0.017010124	0.254306503	2.059393277	0.279154779	0.063765246	-0.389811297	-0.676516897	-1.286874809	-0.377114354	0.234790125	0.737208133	-1.365626119	1.861835601	0.604085544	0.177214107	0.997433732	0.271999904	0.70863275	0.107337313	-0.049068666	-0.612485555	1.069172956	-0.733003421	-0.328535676	0.246359519	-1.172588659	-0.537165694	-1.43793589	0.717318539	0.218922567	1.588776589	-1.078825807	1.812139589
SAC3	2.305621171	1.34042569	0.066390766	0.591559298	0.280524069	-0.36532776	-0.133838584	0.791448756	-0.132668366	-0.093203992	1.68995308	1.371079829	0.173357995	0.582821907	0.077611884	-0.325791309	-0.353303764	0.941906061	-0.561707478	-0.055859668	-2.365657312	-1.552220872	0.161758331	-0.907148515	-0.168188085	0.087939642	-0.017062848	-1.435555389	-0.054535497	-0.034292673	1.58345642	1.291090179	0.120996196	0.910212897	-0.045628406	0.035455192	-0.431351348	1.489388041	-0.079244548	-0.183926044	0.522483403	2.334086755	0.694807258	1.939976831	0.829280356	-0.891318587	-1.199231896	0.769112901	-1.90487123
GLT1	nan	nan	nan	nan	nan	nan	nan	nan	nan	nan	nan	nan	nan	nan	nan	nan	nan	nan	nan	nan	nan	nan	nan	nan	nan	nan	nan	nan	nan	nan	nan	nan	nan	nan	nan	nan	nan	nan	nan	nan	nan	nan	nan	nan	nan	nan	nan	nan	nan
FAB1	1.041624649	1.211615385	0.841940987	0.860143468	0.017583085	0.312063468	2.221984808	1.34331117	0.686967642	0.056381897	0.424374705	0.902580304	1.005293647	0.23109273	0.704738267	-0.002310539	0.94587829	0.024326692	0.972131652	0.245526159	-0.578952267	-0.781524518	-0.790164388	-0.211496148	-1.067515113	0.145411182	-1.100455621	-0.380468506	-1.387891522	-0.162524214	0.828662861	0.843553131	1.121655804	0.244731394	0.826652467	-0.211863434	0.97352164	0.224783199	1.181280981	0.135278344	2.350837329	1.96754617	0.809113198	3.004793621	-2.144507947	0.158288625	0.354087222	1.814936958	1.192665281
STH1	0.28155628	-0.461585357	-0.604975648	-0.232210925	-0.447967375	-1.044324544	-0.756679961	0.526383145	0.443579775	1.110203206	0.192681919	-0.444665364	-1.139556752	-0.390769262	0.02494197	-1.551859689	0.051997007	0.912800888	0.694091151	1.727156186	0.386136498	0.166081877	0.624808541	-0.877429484	-0.237581486	1.114186696	0.278262197	-1.102575354	0.004694616	-0.587557437	-0.408318079	-0.084423681	-0.134780948	0.799620456	0.836688661	-0.765818481	0.052765493	1.099542016	-0.522668765	0.435249208	1.151289098	-0.240829663	0.125034159	-0.685298724	-0.978738657	-2.441007391	0.397790131	-0.028713927	0.632946545
MDN1	-0.268214563	-0.273023437	-0.315606939	-0.196835855	0.038878453	0.60732396	-0.23209245	0.366680355	0.101201336	-0.056196734	-0.054132933	-0.373597287	-0.23917507	0.044372131	0.034661605	0.161289799	-0.150637906	-0.188095828	-0.197032089	0.123048411	0.297774242	0.127921071	0.292354153	0.318118775	0.446182628	-0.258233424	0.800724888	1.044181441	0.755885857	0.534575782	-0.131100198	-0.363322873	-0.391772919	0.082936404	-0.254006792	0.032295291	-0.363581415	-0.324069199	-0.256211902	-0.056001617	0.017009851	-0.096736846	0.802207133	0.710548148	0.620030477	-0.04741958	0.425676101	0.65170293	0.420247352
MHP1	0.256376663	0.204268111	1.555361371	-0.100123447	0.044638655	-0.298422767	-0.007038153	0.419225019	-0.037836371	-0.179505655	0.401597416	0.625725028	1.874789838	0.357996494	0.877793064	-0.691939398	1.283092257	0.44674498	-0.199066615	-0.2001832	-1.058296956	-0.756487879	-1.493506977	-0.257475316	-0.981111459	0.077328664	-1.120287924	-0.210347364	0.564660916	-0.198349157	0.797608853	0.772856169	1.755903889	0.49460336	1.023758795	-0.335840528	1.142433694	0.475703774	-0.270353595	0.157455427	0.683061979	1.134951549	0.498157199	-0.115085688	-0.543906084	0.731674149	-0.26379784	-0.321526844	0.190396262
YOL098C	1.07657689	-0.150655742	-0.853320104	-0.003892999	-1.423211372	-0.369204898	-0.30048453	-0.629753798	-0.545954597	-0.727145703	0.734725752	0.075376555	-0.562019861	0.736841715	0.277697211	0.306677535	0.845996774	-0.564122815	0.80379458	1.33172256	-1.744119106	-0.759184478	-0.29593853	-0.960050107	-0.603139248	-1.126884356	-1.153650828	0.311131898	-0.647895737	-2.389234055	1.974652236	0.795813446	-0.542299067	0.676689639	0.699644742	1.034949441	1.389046188	-0.186950031	0.521729533	2.328622143	1.391999771	0.65682843	-2.09804715	2.545315486	0.213334337	1.263917878	0.514532712	1.504401352	-0.451202935
CDC13	3.294780962	1.74936048	-1.47166034	2.245136192	1.002397637	-0.512679449	-0.868082223	-1.511949582	0.324438297	0.366775924	4.194079487	0.854835456	-0.807624544	1.769507945	1.516532291	-1.393379924	-0.539556151	-0.489144045	0.629832188	0.763420992	-3.710697736	-0.991465072	0.58456627	-1.710476002	-1.391787352	1.190463679	0.35786008	0.760963439	-1.245581573	-1.711157599	4.001629651	1.095376638	-0.461530034	1.932397568	1.948558068	-0.974615341	-0.395937973	-0.207846687	1.046050218	1.898589286	2.027925703	2.480149526	0.15277905	2.181378153	2.043064434	0.754073993	-0.526865069	0.078732569	-2.50928546
YEF3	nan	nan	nan	nan	nan	nan	nan	nan	nan	nan	nan	nan	nan	nan	nan	nan	nan	nan	nan	nan	nan	nan	nan	nan	nan	nan	nan	nan	nan	nan	nan	nan	nan	nan	nan	nan	nan	nan	nan	nan	nan	nan	nan	nan	nan	nan	nan	nan	nan
FHL1	-0.71311473	1.413928034	0.506761391	-0.484492555	1.143910487	0.746588945	1.438668916	0.447132265	0.069486236	0.197759508	0.699809223	1.608499542	-0.959459426	0.968415521	1.356110577	1.788409352	2.096693782	0.658799851	1.744166425	-0.230500315	-1.231247812	-1.47485885	1.628281192	-2.17655362	-0.443396011	-2.91448206	-3.880999966	0.132079214	-0.912933239	-0.461192718	0.543543148	2.040146837	-1.599382721	1.76779133	0.596952818	2.215857232	2.651357118	0.643098356	1.020022138	-0.192708994	1.415256333	1.199945167	0.279495126	-3.35998146	0.439962238	-0.312980321	-0.603454398	2.226917695	1.147064136
KRE33	3.361226575	-1.857521091	0.266729961	1.734358403	0.157571232	-0.148478086	-0.237279256	0.094369294	0.499455831	0.640270656	2.161813518	0.270409433	0.850319222	2.17270114	1.242643567	0.48857896	0.437597736	0.911769543	-0.964286294	1.455216141	-1.812224971	-1.099417968	-1.198846875	-3.080169029	-1.235861318	-0.576044875	-0.431893454	-1.304520801	1.03621521	-0.607593913	0.550842722	1.170946377	1.32951344	2.714111341	1.620128006	-0.034743948	0.682897765	1.068607099	-1.448790619	0.420560777	-1.946552428	-0.406776333	0.42662185	0.868533956	-1.559532399	3.161788498	-0.05993131	1.264731972	0.481554161
VPS35	-5.303884375	1.897795274	1.994081171	2.742461381	-0.351727249	-3.014780119	3.085520775	1.28332483	0.792220663	-0.323042218	-3.879558439	3.753318001	0.838805767	2.603482758	-0.383670283	-1.157076313	4.385159846	0.574708814	0.991532665	0.378341344	0.718570104	-5.40364245	3.777016183	-0.229107106	-0.139687786	1.537744152	-4.598454797	-1.008721935	-0.263278236	0.05893072	-1.609753331	6.976963168	-3.138969242	0.850987394	-0.182706785	-0.872408832	5.383430053	0.679481859	0.337574301	0.559187528	-3.312787033	0.73091343	-2.283966761	2.066312886	-1.96607376	2.742415357	-1.965844086	3.395707493	2.828820716
TAF1	-0.802600554	0.955562979	0.271910939	-0.858027212	0.035159208	0.996343878	1.482243822	-1.039665295	0.004373054	0.581797624	-1.053561522	0.966205811	-0.484346247	-0.807915607	0.375710681	1.484988032	1.22133129	0.340688825	0.550955252	0.111384555	0.286473861	-2.008644256	1.505184655	0.856537374	-0.479343815	-1.014380312	-2.528636161	-0.19873496	-1.448988581	-0.342815976	-0.890196869	1.631193397	-1.21438515	-1.03146848	0.324542229	0.773045323	1.520459148	0.668574759	1.362018851	0.38586163	-0.525063176	-0.427022627	-1.493116444	-0.506570137	1.192255614	2.049948195	-1.080717171	0.192271688	0.988378243
STB4	1.810325606	-0.863935762	2.738275422	1.74445023	1.005821201	1.625296317	0.951686046	0.239607149	-0.096848049	1.236095563	2.19270359	0.467731996	2.287491489	1.378280993	1.355800071	1.518647834	1.916084888	0.295080948	0.443163919	1.130337723	-1.282679595	-0.831326629	-2.755824899	-0.113243687	0.507690541	-2.782143515	-1.685626305	0.350124628	-0.222328965	-1.563949897	2.211851384	0.859261151	3.195709984	-0.013201473	0.412675094	1.433386952	1.282448685	-0.157212368	0.305961625	1.855116746	1.970202318	1.311591408	-0.145597438	-0.191368652	1.84829991	2.697202186	0.862499546	1.068674509	-1.054269652
MTR4	1.456611335	1.968337897	-0.341895644	-0.142000959	0.670342892	1.205081037	2.557272548	0.373145974	1.205968811	1.635549716	1.095234488	1.824702195	0.116193583	1.322954816	0.479575614	1.266871625	2.396569094	1.620334995	1.656699746	1.233831788	-1.375125979	-0.818597353	-0.287555411	-1.008961693	0.150723281	-0.784963391	-1.881396746	-1.954233154	-1.102642895	-1.146983509	1.227230359	0.842804837	0.312726205	1.677333818	0.40717907	1.051419608	2.55114287	1.947807511	1.759760848	1.349453934	1.057757574	-1.349068274	-0.804293612	-0.057087008	-0.413680805	-1.135140352	1.958556469	1.099367185	1.656673865
ALA1	-2.222689814	1.095123582	-0.756521189	-2.451041515	-0.599247743	-1.334518776	0.822496	-0.810469319	-3.078459685	-0.714509755	-0.388402877	0.898554945	-0.00037438	0.799008989	-0.217507345	-0.78612843	-0.031985256	-1.062209862	-1.146664175	-0.719440635	0.454656207	-0.242448989	1.431343404	-1.47111893	0.111585438	0.260333847	0.640890558	1.450232606	0.995825078	0.437040674	-0.291494495	0.335959982	-0.73995285	1.877238908	0.30318605	-0.494790755	0.318935767	-1.408853394	-1.15539754	-0.607368312	-1.132729768	0.387784475	0.008229544	1.480261838	0.150301097	2.555175648	1.052624028	-1.261982161	-0.904239546
PKH2	-0.129022451	1.225464431	-0.13555509	-0.181690515	-0.439501142	-0.602783637	0.732222454	-0.677928837	-1.069241481	-0.699101591	0.599131437	0.82558094	-0.01992161	0.356563315	-0.064130082	-0.417403441	0.736779905	-0.740787491	0.560660385	0.308360266	-0.461576223	-0.39432635	0.024924313	-0.203724169	0.448135825	-0.05350607	-0.678481598	1.26064545	-0.579158329	-0.13745928	0.682102987	0.578020776	0.18506402	0.577854722	-0.048409864	-0.015611981	0.685796793	-0.680525383	0.565678433	0.244867294	1.602243184	0.855357128	-0.156776522	1.712070778	0.098095973	1.13959365	-0.81999303	-0.746836411	1.993238415
ASG1	1.903443902	0.590945014	1.499824032	0.469976331	0.931876259	-0.610501816	1.599016167	-1.224813682	0.104776028	0.427359412	1.83861377	1.23354526	2.006337449	0.185893892	0.805699094	-0.133914713	1.808448463	0.441175623	1.095164887	0.550152987	-1.502424812	-1.571203185	-1.427848321	0.164813719	-0.745844829	-0.813697805	-0.3803206	-0.964608808	-3.681480643	-0.913384048	2.008589879	0.679364557	1.508403818	-0.052481522	0.602110858	0.913492972	2.010308623	0.651385851	2.60661381	1.044035968	0.232585862	0.506336197	1.034968887	0.218304605	-1.313042795	-0.023394241	0.933893642	0.668714228	1.395244871
YMR196W	1.239102605	-0.055296045	0.995066157	-0.62848349	-0.574957811	-0.701722613	-0.868074186	1.894738752	0.446354558	-0.216559528	0.934977877	0.891686243	1.260934744	0.241511464	0.42198639	-0.131228055	-0.141221881	2.245072891	0.977810781	0.82245908	-1.146215484	-0.585435278	-1.013971298	-0.209590301	-0.255364612	0.337191605	-0.14513244	-2.259956956	-1.26580091	-1.063401706	1.205723908	0.649764765	1.120097604	0.334699738	0.579943536	-0.037843348	-0.062087987	2.215193028	1.267230664	1.20984707	2.841529931	1.088915515	1.617170441	0.811256077	-0.092493158	0.096135265	-0.179745136	-0.15464304	0.440083494
NAM7	-0.16284579	-1.022437512	-2.990063012	-0.689068335	0.272530154	1.217432384	-0.670976943	-2.464993992	0.19275774	0.603316893	1.38237	-0.631207256	-1.175763759	-0.937153439	1.684317725	0.812407635	-0.116292805	-2.398744679	1.641000326	0.475999906	-2.382970867	-0.310436234	0.506816823	-0.826282328	-0.826796721	0.484583095	-0.634803958	2.257090863	-2.702751505	0.846216477	2.037008327	0.11186465	-0.750507523	0.658820223	1.430341039	0.382843748	0.72710357	-2.427008116	2.722312356	-0.580869268	0.93142748	-2.335197578	-0.89117796	1.019973055	0.669849022	-0.560022528	2.073177315	1.035257723	1.755683446
MRC1	1.260204076	0.444924916	-0.239604252	0.338005091	0.663890414	0.679728635	-1.136180776	-0.108128569	-0.145191412	0.345154384	0.797279267	1.002415514	-0.063336833	0.608584313	0.555933155	0.490723175	-0.683517356	0.114356264	-0.340739786	0.706952017	-0.784899291	-1.32064694	-0.148750914	-1.217460865	-1.056363577	-0.42391559	1.421643386	-0.363898182	0.797035035	-0.548965979	0.688833498	1.250732765	-0.280889495	0.911555583	0.941105297	0.708782275	-1.276503706	-0.01264174	-0.879595323	0.598766987	0.075805792	0.017380295	-0.048247944	-0.478008162	0.076358355	-0.132108182	0.042989953	-0.051827671	1.694163867
PUT3	0.312908759	0.507689088	1.582361027	1.110783085	0.405129936	1.88757212	2.330064752	-0.150658342	0.800041779	-0.044690812	1.005737324	1.293538113	1.55012936	1.464970655	0.592048276	1.126890217	2.891607024	-0.5708187	0.669421364	0.966577105	-0.832305737	-1.226163692	-1.501003256	-1.371639683	-0.982304276	-0.989651822	-2.193907962	0.165930021	-1.594087073	-0.621311947	1.510329081	1.760764243	1.468086513	1.510902687	1.172019426	0.77019738	2.415530439	-0.79359782	1.451328775	0.657963026	0.11884031	-0.785483851	0.380602202	0.255326189	0.444229222	1.389391122	1.629272408	-0.50413331	0.273909969
VAS1	-0.28559555	-0.315247372	-2.176213501	-1.102290645	-1.243158567	-0.610481328	-0.238376133	-1.728231495	-0.605940437	-0.96309314	-0.036405214	0.317860772	-2.716117388	-0.039679136	-0.273717075	-0.69302085	-0.444322446	-1.143327195	0.078365975	-0.032458192	0.207082914	-0.870126799	2.800792714	-0.206103997	-0.172076235	0.334377403	-0.505617083	0.888312312	1.005159584	-0.07972259	0.083516297	0.868578825	-2.9269949	0.168049866	0.210564974	-0.13229978	0.042081019	-0.771447878	-0.851625222	0.041626879	0.94326623	0.08756431	-2.465199591	-0.341018555	-0.490463166	0.626218758	-0.627150774	0.270865754	1.043691047
NMA111	-0.131007459	-0.135327145	0.88750606	0.304163832	1.186640451	-0.595470253	-0.091033308	-0.421284911	-0.202203574	1.311077367	0.185397507	0.216678733	0.672228899	0.465444095	1.293485152	0.052289593	0.194777569	-0.005792977	0.486523905	1.814720472	-0.595897782	-0.232855117	-0.688965951	0.417546435	-0.437408111	-0.530119789	0.456101705	0.205144339	-0.638738115	-1.579059356	0.597026938	0.295861393	0.510788122	-0.501367267	0.300029272	0.396294178	-0.615953816	-0.408718585	0.358756633	1.551599982	0.292183644	-0.1371612	-1.063182047	-0.183712622	0.745915684	-0.204211706	-0.333913043	0.041415108	0.331670164
YOL087C	nan	nan	nan	nan	nan	nan	nan	nan	nan	nan	nan	nan	nan	nan	nan	nan	nan	nan	nan	nan	nan	nan	nan	nan	nan	nan	nan	nan	nan	nan	nan	nan	nan	nan	nan	nan	nan	nan	nan	nan	nan	nan	nan	nan	nan	nan	nan	nan	nan
RGA2	0.319879069	2.185601916	0.268047385	1.027062691	0.399956952	0.49612564	0.977057627	0.796852096	0.176764108	0.584157387	1.014122149	1.753817343	0.030308523	0.699811264	0.77009867	1.416512384	0.828302491	1.338653834	0.85285143	0.703846235	-0.335979526	-2.106876318	0.023753462	-0.450077263	-0.946060639	-1.060744453	-0.474338946	-1.33089091	-0.820198691	-0.606377621	1.212838164	1.485175046	-0.024207189	0.839916251	1.134946633	1.27178683	0.819971003	1.452989732	0.707179817	0.985168643	0.581162353	1.160124534	0.070120602	1.943371062	1.203006105	0.618004582	1.100225663	2.195402963	-0.204061493
NMD2	nan	nan	nan	nan	nan	nan	nan	nan	nan	nan	nan	nan	nan	nan	nan	nan	nan	nan	nan	nan	nan	nan	nan	nan	nan	nan	nan	nan	nan	nan	nan	nan	nan	nan	nan	nan	nan	nan	nan	nan	nan	nan	nan	nan	nan	nan	nan	nan	nan
LRG1	nan	nan	nan	nan	nan	nan	nan	nan	nan	nan	nan	nan	nan	nan	nan	nan	nan	nan	nan	nan	nan	nan	nan	nan	nan	nan	nan	nan	nan	nan	nan	nan	nan	nan	nan	nan	nan	nan	nan	nan	nan	nan	nan	nan	nan	nan	nan	nan	nan
NAB6	nan	nan	nan	nan	nan	nan	nan	nan	nan	nan	nan	nan	nan	nan	nan	nan	nan	nan	nan	nan	nan	nan	nan	nan	nan	nan	nan	nan	nan	nan	nan	nan	nan	nan	nan	nan	nan	nan	nan	nan	nan	nan	nan	nan	nan	nan	nan	nan	nan
KSP1	0.421063887	-0.514691908	0.763804081	-0.276256527	-0.042156535	-0.128179899	-0.034458962	0.122036431	-1.430715339	-0.471312366	0.825924085	-0.367605416	0.549223672	0.801769123	0.489168021	0.322674187	-0.462507256	-0.04958387	-0.421651492	0.782254594	-1.072538204	-0.184334695	-0.616057341	-0.945773756	-0.552941356	-0.954998797	0.117015007	-0.119389828	0.247795821	-0.803931393	0.861424931	0.137601928	0.521089761	0.771396737	0.54671289	0.910732262	-0.305361949	0.318157534	-0.176967026	0.815372674	-0.096655871	-0.003684925	-0.830436132	0.392601563	-0.1770146	1.416275771	-1.079826567	1.006119399	-0.460602111
SSL2	-0.334580014	0.479807856	0.340363033	-0.023421306	0.722546103	3.426393666	0.978719691	2.633590587	2.68804835	1.294418523	-0.221235997	0.806020198	0.262481712	0.53235562	0.983159572	3.433449611	0.970536103	3.107664559	1.952459784	0.852187207	-0.333376142	-0.473687042	1.077015476	-0.275289655	-1.068250811	-1.252375816	-0.227416295	-3.142175003	-1.605548091	-0.892998376	-0.324086414	0.423196549	-0.410802915	0.604895094	1.702247572	1.251270487	-0.04751443	3.456450258	1.952148234	0.975086382	-0.154377014	0.456661398	-1.291866444	1.797926545	-0.634927748	2.631397711	0.56050136	2.359902576	-0.314311431
IOC3	-0.636174916	2.127230025	2.873906289	0.756132986	3.561076377	2.463144129	0.832756744	2.923305336	1.845053384	1.894788689	-0.553005231	1.655394475	3.276094795	0.592860971	2.431285095	2.399505408	1.860885615	2.479018768	1.626589121	1.328883473	3.043176854	-0.904252148	-3.599777763	0.372410698	-2.13137112	-0.648057702	0.3354093	-2.723448913	-1.896343579	0.074811393	-4.066512891	1.591325012	4.000382885	-0.358927039	2.714641438	0.169383007	-0.150348485	3.97726488	1.99073434	0.588955795	3.149937976	1.090800552	-2.986530886	-0.485517977	0.734925254	4.421547021	3.615448412	1.979685354	2.258752093
BCK2	-1.403736192	0.822038717	-0.518204174	0.247296363	1.766326646	0.388001264	0.959060012	-1.25311228	1.863670416	1.459972142	-2.002037453	0.677146163	-0.529942792	0.806040897	1.320631902	1.1504481	0.941024698	-0.172454537	1.721928954	2.606454281	1.373681921	-0.795155846	0.245969787	-0.520235073	-1.725473495	-1.164115852	-1.161942606	0.13046964	-1.451252105	-2.837599768	-2.018942269	0.549775152	-0.370127771	0.398714243	1.201800043	1.030224923	0.884506566	-0.405254962	1.441937131	2.911943932	0.628023462	-0.791744946	-1.026623634	1.592272324	0.197483331	1.427560953	2.321594785	1.66306633	1.972349769
LYS14	nan	nan	nan	nan	nan	nan	nan	nan	nan	nan	nan	nan	nan	nan	nan	nan	nan	nan	nan	nan	nan	nan	nan	nan	nan	nan	nan	nan	nan	nan	nan	nan	nan	nan	nan	nan	nan	nan	nan	nan	nan	nan	nan	nan	nan	nan	nan	nan	nan
SYF1	-0.380980965	1.065742642	0.181543418	0.572227123	0.505057401	1.185195197	-0.049681582	2.737996331	1.468529419	0.660153878	-0.710722174	1.314315921	0.51176403	1.131259528	1.007597456	1.245301524	-0.137487232	1.912507105	1.537480036	1.36401948	0.068519406	-1.250188187	-0.530443615	-1.701087473	-0.583464228	-1.826287089	-0.070888008	-1.115719893	-1.04606725	-0.858476809	-0.595541562	1.174253021	0.748574921	1.70650554	0.698008122	1.662466284	0.225064571	1.285274941	1.110501093	1.346879881	-0.630246155	1.222476166	2.025531897	0.360371648	-1.333293863	1.281663627	-1.194375353	0.61723308	0.681263995
BUD27	-1.39883907	0.283823449	-0.089754364	0.973322189	0.207005874	-0.533862637	0.0617211	0.267249961	0.567900764	0.385001549	-0.478362914	0.513239451	0.119142032	1.528785512	0.854926418	0.055959525	1.347349307	1.309460155	1.0521364	0.715678693	-0.069841339	-0.149715779	-0.37408481	-1.146691955	-1.17091802	-0.246120688	-0.418937539	-1.38380798	-1.0822184	-0.962574898	-0.073504825	0.245146139	0.494366252	1.477651341	0.865615759	0.133164516	0.744961327	1.311191228	0.992280946	0.508516817	-0.567541774	0.368792657	1.68927175	0.083580387	-0.108865558	-0.088752769	-0.553411604	0.062334558	0.626779311
PAH1	2.196593011	0.500376069	0.489268267	-0.606029038	-1.10864544	0.039474787	-1.248041054	0.218570316	-0.457819098	-1.310440267	1.71750002	1.4231195	1.888501333	-0.099512849	-0.209160673	-0.256278634	0.199475279	-0.158478842	-0.329049164	-1.177432248	-1.358995936	-1.512236501	-1.43610135	0.037181919	0.401809964	0.090225511	-0.172748236	-0.022158576	0.676618689	1.246112676	1.843260076	1.457782438	1.567606181	-0.027488648	-0.625854079	-0.149226655	0.381935171	0.034162918	-0.431766765	-1.175755877	1.117495073	0.001444037	0.809377119	-0.121736827	-0.165492616	-0.480024376	0.50700214	-1.580953663	0.361585907
NAB3	-0.855921534	-1.477517159	-0.058081894	-0.761467108	-0.431518029	-0.222943649	-0.350708907	0.22447301	0.656504503	-0.435710034	-0.145716313	-0.868227536	-0.086437673	-0.450985814	0.133520979	-0.118294724	-0.296927031	0.284755068	0.788861214	0.45689808	0.097073566	1.584606675	0.090623541	0.504800661	-0.201145632	0.134611131	0.504846147	-0.507336552	-0.974209966	-0.944893246	-0.259770984	-1.418974845	-0.16213253	-0.536158749	0.144351186	-0.162855428	-0.384003695	0.316573991	0.674871883	0.638787332	-0.27921285	0.437707391	-0.551933355	-1.259340261	-1.255077514	-0.678990701	0.815234678	0.03753914	-1.080206701
GLN4	-0.724818098	-0.189287503	-0.094870789	-0.598276632	-0.329772906	-1.087682944	-0.826350148	-0.692054358	-1.193135517	-1.130369452	-0.051404255	0.51939586	-0.184929319	-0.643744857	-0.807532712	-1.03056597	-0.451575231	-0.261172212	-1.182177796	-1.707466496	1.351817331	0.151467609	0.224424768	0.778270046	0.939368621	2.062663762	0.336479462	0.104055402	0.754073094	1.684421104	0.034025768	-0.130529028	0.03651086	-0.844803754	-0.63663907	-1.442511123	-0.365452418	-0.076865338	-0.771692647	-2.148200826	0.164402505	0.388598392	-0.177593258	0.064155887	0.233658868	-0.907458871	0.358701436	-0.393841309	-1.003802371
YDR186C	-0.134763372	0.080808577	0.51416294	-1.159304099	-0.32932071	0.766889043	0.040769544	0.663341116	0.214242893	0.266687887	-0.587245345	0.85912818	1.48069627	0.31636768	-0.21807963	-0.303515418	-0.240199867	0.571525758	0.255144763	-0.0368825	0.789756657	-1.052484342	-1.000386421	-0.075148446	0.117016227	1.011121268	0.008635829	-0.054992196	-0.039150912	0.239832532	-0.713747161	0.861323075	1.458170425	-0.052679167	-0.517635289	-0.393037907	-0.216359608	0.261367664	0.309760804	-0.139886198	-1.304472236	0.960104259	2.451022679	-1.005551493	-0.397314342	-0.204813541	-1.310737077	-1.417829739	-0.409784998
ARP8	nan	nan	nan	nan	nan	nan	nan	nan	nan	nan	nan	nan	nan	nan	nan	nan	nan	nan	nan	nan	nan	nan	nan	nan	nan	nan	nan	nan	nan	nan	nan	nan	nan	nan	nan	nan	nan	nan	nan	nan	nan	nan	nan	nan	nan	nan	nan	nan	nan
YGR130C	0.223593599	0.97313052	-0.359537883	0.163771144	-2.208674116	0.683849723	-0.135761475	-0.385945455	-0.866640402	-0.963096111	0.11581289	0.461701397	-0.093804533	-0.071548215	-1.256257555	1.140425503	0.61055648	-0.875888145	-0.739820438	-1.260326113	0.970883664	0.468432682	0.442696293	-0.617160926	0.912462467	-1.213315047	-0.999336419	0.446828301	0.335735662	1.770935253	-0.475062319	-0.536850755	-0.849082548	-0.251994496	-1.371763837	0.835027955	0.68649509	-1.232813634	-0.58030653	-1.623312224	2.957317274	0.509484517	0.390839063	0.905071286	-1.217235628	0.355824306	0.937735073	-1.430866358	-1.11596535
STU2	1.137246932	-0.498954999	-1.298829559	2.229403	0.763747032	-0.407924844	3.772527241	0.114983678	1.375804187	1.651080371	1.276059594	-0.213882431	-1.010183317	1.960804593	0.767694441	-0.017669463	4.131752776	0.584400524	1.886845011	0.885001045	0.667940747	-0.296531693	1.82022432	-0.486941939	0.265991921	-0.178399342	-2.875587173	1.518210593	-0.693206735	-0.644512296	-0.471125465	0.262467207	-1.639357252	0.925703533	-0.432852689	0.862984436	2.922449043	-1.022767154	0.523729751	0.364613536	0.691942074	0.8605583	3.110459022	1.261812519	0.231477094	-1.634446152	2.417881374	0.030789041	1.067746413
RAD53	0.486835169	0.971334961	0.000904641	0.810420033	1.41716405	3.194899935	1.033048333	1.194821559	1.016688552	1.694672395	-0.668485567	1.546685504	-0.069012826	0.914289003	1.555110554	2.015902992	0.906562323	1.056477736	1.274352914	1.501375106	0.231974273	-0.900436795	0.616012857	-0.964849569	-1.514037453	-2.625571534	-0.613787278	-0.32913838	-0.094134754	-1.119392577	-0.541596927	1.509967138	-0.488547319	1.087498957	1.423713282	2.213643722	0.369809253	0.629018613	0.270388195	1.236153265	-0.115266846	1.149091586	-0.620255022	-0.41685919	0.472585007	1.537629345	1.275776318	1.527842838	0.87122791
GYP5	-0.287912181	-0.154906051	-0.859979756	0.654897528	-0.209735827	-0.137502675	-0.0306216	0.396990691	0.394242509	1.134115069	-1.025132156	-0.176984255	-0.403622734	0.478639113	-0.311690779	0.012394605	0.20464315	-0.511242782	0.854788908	-0.027725869	1.218586019	-0.174148941	0.45537035	0.333068764	0.246520956	0.004655815	-0.430525792	0.116285672	-0.407718259	0.130428595	-1.081217807	0.110054192	-0.352139214	-0.112830242	-0.648176306	-0.093694542	0.266248953	-0.350488067	0.583975901	-0.151611703	-0.865988343	-2.213735656	-1.330765395	0.978428603	1.855781995	1.462411404	-0.69841744	-2.327717343	2.221001579
RED1	-0.61024558	0.340638306	0.323282237	1.897485258	0.990344264	0.207361877	1.095973455	1.104954386	2.586729336	2.264568627	0.494831832	1.53226778	0.907839389	1.986964516	1.123898884	1.025625421	1.496100911	1.527846144	2.846776126	2.724328807	-0.353025198	-1.680565672	-1.112428431	-2.508570164	-1.412785262	-1.324117755	-1.596913509	-1.647484457	-2.402506279	-3.153453193	0.705107336	1.601808433	1.047717346	1.985529987	1.170341782	1.278904613	2.006510551	1.652266623	2.74495777	3.284558637	0.163084382	-0.109776441	1.584053679	0.871424423	1.136923064	-1.007556248	0.170057694	-0.530793651	0.276339016
SAP1	-0.84378064	0.520836577	0.125892657	1.263657981	0.662547924	0.055236516	0.088929709	-0.886442316	-0.070126497	1.509815666	0.292956721	0.30929284	1.579007114	1.152824619	0.412177988	0.402691148	0.092089519	0.523280516	0.168831415	1.213536193	-0.344612909	0.130622728	-1.407476842	-1.486221113	-0.267537708	-0.444506839	0.075322408	-0.648696332	0.329063296	-1.150827544	0.068279928	-0.330133581	1.691502145	1.520591873	0.396233313	0.417861427	-0.048788235	0.509470254	-0.304367242	1.20556329	0.707159524	-4.081469147	-0.591723953	0.598375629	1.443609693	-0.101235513	0.39817441	-1.881129963	1.160216914
APL4	0.85454797	-1.0313061	0.969322288	1.057366244	0.011612899	0.464931111	0.530647854	1.699169143	0.727506094	0.574779528	1.234635707	0.187339162	0.374250171	1.376203627	0.310727728	0.390619022	0.887831468	1.165778868	0.896418531	0.745350219	-2.16846317	0.0025978	-0.463041777	-1.572570458	-0.51797713	-0.864804017	-1.033443974	-1.037709712	-1.056999631	-0.632842958	1.617722141	0.218011255	0.34435724	1.311506272	0.118129265	0.466512706	1.354573064	0.978516109	0.894528276	0.583269115	-2.343367445	0.685904195	0.04636479	0.295831803	-0.02101537	0.647972584	0.138250699	0.621577208	0.421598047
SOK1	0.552660838	0.013054046	1.773071843	0.164130047	1.20185597	1.125466157	1.298522116	2.331276918	1.39490162	1.814533615	0.307675728	-0.376912675	1.874724941	0.66817518	0.830830935	0.677599116	0.722223335	1.798376363	1.660887392	1.12510518	-0.920950088	-0.046545615	-1.720831032	-0.515898604	-0.929271888	-0.27538962	-0.902067393	-1.968990124	-1.450720312	-0.95827248	0.67476636	-0.173177186	2.521559852	0.510261512	1.025767949	0.304995551	1.036906898	2.062437216	1.515223152	0.695095744	0.544693689	-0.59399808	1.285236954	0.327956632	0.787392909	0.869288218	0.817109224	1.989692461	1.542102085
ROD1	0.887683375	1.884028786	3.115118941	1.232428487	2.389817288	1.408039701	1.646324165	1.75753762	1.184893577	2.655925383	1.65780676	2.027902458	3.315598602	2.129525251	2.552501026	2.831320503	2.046995783	2.506690607	0.931814799	3.149585773	-2.326799365	-2.034988068	-3.820495905	-2.416106073	-2.359204618	-2.553276359	-1.716842181	-2.750122335	-1.033604075	-2.651168064	2.168755389	1.949257858	3.737608729	2.775069411	2.516940975	3.203849659	2.409672332	2.649376182	0.943249941	2.823568357	1.442369536	1.025884987	2.05175829	0.987962003	0.073022757	0.619977179	-0.019342222	1.271232185	0.548032941
YGL036W	1.241592522	-0.017402467	-0.959319605	-0.119028463	0.81319564	0.279646743	0.755960028	0.959703445	0.947175203	1.019083167	0.48557574	0.293371565	-0.331364122	0.632022742	0.558153755	0.621180181	1.001121368	0.855597601	0.92733776	0.836436866	-0.653436445	-0.563436996	0.185118005	-1.118677819	-0.892331833	-0.516914961	-1.726916209	-0.911496319	-1.0652918	-1.186864445	0.695718631	0.325418549	-0.166665277	0.89494062	0.73132514	0.572510463	1.235506177	0.768957963	1.02274908	0.96699828	0.735639772	1.008323628	0.496088665	0.700210488	-0.026915645	-0.215109922	-0.13377174	0.790795845	1.084546038
YHR131C	0.787997801	0.452932644	0.160812688	0.278450868	-0.246328707	0.644823251	0.062233692	0.419311438	0.813525046	0.471287204	1.040346367	0.519495266	0.539148715	0.332015829	-0.512916342	0.639129439	0.235889276	0.465838138	0.808745211	0.757890168	-1.260455399	-0.895410643	-0.834285811	-0.489883215	0.351575269	-0.566224414	-0.493821858	-0.714249115	-1.283210239	-0.922638591	1.289651046	0.534040818	0.820687901	0.408885693	-0.469899048	0.621516946	0.325412619	0.668559972	0.932101792	0.746042631	-0.513038824	0.236594775	-0.065340986	1.391922477	0.379835947	-1.077371665	0.960945386	0.564481975	-0.545106149
MAK10	-0.561830455	-0.362256424	-0.003846102	1.143633088	0.465198597	-0.505113788	0.211925876	0.686870633	0.12068416	0.955985251	-2.219224604	1.064584891	1.448441851	1.725886578	0.639230993	-1.29349713	0.653823143	0.014336741	-0.026233566	0.973986555	2.790989871	-1.665363449	-1.524303514	-1.700800988	-0.398769218	1.468014888	-0.35082829	0.037431157	-0.139377396	-1.087421694	-3.365001375	1.755706618	1.67490807	1.366350196	0.341468429	-1.281760004	0.55180677	0.282841263	-0.301801682	0.9207986	0.315391623	-0.878898951	0.217560818	-2.569814298	-1.246672536	-1.862551421	-0.895889011	-0.794437786	1.070755314
DPB2	1.183935107	0.835281376	0.471607113	1.016910933	1.036209293	1.59255021	1.021364245	2.273687415	1.290962128	1.510404754	1.380857117	1.127429359	1.197392638	1.6377072	1.491456456	1.758553497	1.614604241	1.994266813	2.268508185	2.178978965	-1.247363247	-0.969352252	-1.109670111	-1.414787015	-1.141095124	-2.11512272	-1.470013888	-1.457704194	-1.730785172	-1.904345919	1.177824263	0.935842316	0.994331328	1.544421875	1.084271476	2.376331082	1.470358571	1.544471957	1.825744838	2.049397539	0.955374793	1.165908317	-0.091869175	2.14263821	1.315872095	0.304187775	0.941814278	4.337111702	0.806208205
SUV3	-0.005982881	1.138726454	0.163460961	1.177795572	-0.508895661	-2.50674587	0.363057831	0.539814143	0.977791591	-1.017195239	0.211131789	1.090066255	1.418985488	3.864999792	0.807230698	-1.900971921	2.635877671	0.350444337	0.22397607	-0.954033321	-0.086437479	-0.295794392	-0.77662691	-2.898844295	0.702095055	2.316097257	-1.395922822	1.375096468	0.947390277	0.702186778	0.243374165	0.712520172	1.488200133	2.523609587	-0.449024355	-2.328061011	1.309333996	-0.841677548	-0.432604837	-1.289866519	2.106897196	-1.055160015	1.251428021	-1.19099582	-0.235966236	0.515407538	-0.905612616	-1.74949644	-0.295318506
LYS4	1.024488856	0.793933584	1.539953907	1.393134881	0.694893224	1.741320185	-0.181912167	-0.211147189	0.78576922	1.841307803	1.350683986	0.222750536	2.323009887	2.999167077	0.023055893	2.811903179	0.120371851	-0.232384368	1.609265654	2.711759131	-0.360079589	-0.249033515	-0.182357603	0.355163263	-0.686905774	0.879579645	0.553884754	1.583091194	0.822190898	-1.387264165	-0.208540516	-0.148523513	0.815128968	-0.133993109	0.555991073	-0.128815517	-0.607534583	-1.851529529	-0.37329071	1.749440303	-0.114734846	0.483446855	0.850687015	-0.228004103	1.727948066	-0.094664878	-0.116651302	0.366841958	-0.051075195
GID7	0.658237826	-0.192944572	0.622276379	0.694677639	-0.264936012	1.678145296	0.656533322	0.655228208	0.908446249	1.006132641	1.109166082	-0.114513795	1.093965946	1.171143496	1.305270478	1.504610137	1.308967323	1.401969823	1.283888277	2.490928119	-0.644595719	0.091805408	-1.026324959	-1.958196876	-1.075619004	-0.901821889	-1.251264543	-1.363734428	-1.179452517	-2.626537907	0.581430766	-0.366396682	1.617013797	2.055663134	1.050688014	1.072662297	0.916816149	1.16857982	0.873988361	2.237296431	0.790857404	1.695584417	3.153398506	-0.787151857	1.591897608	2.861290434	0.394190398	-0.821658267	3.399284296
YIL108W	0.144443423	0.137266934	-1.72798362	0.18727988	-0.963272843	-0.583464425	0.114414271	-2.142329478	-0.409962793	-0.33115122	-0.413073537	-0.647756664	-0.530048887	0.540739625	-0.952186839	-1.08319497	-0.278001698	-0.873578378	-0.768881603	0.359267562	0.519393706	1.830131644	0.391507197	-0.413610253	0.290972796	1.057707967	0.920548838	0.59063201	0.833739083	-0.957946314	-0.637447654	-1.625392563	-0.497254719	0.075796803	-0.647192428	-1.176517913	-0.943473212	-0.747171239	-0.844084089	0.38391262	-0.901352372	1.310985142	-1.311537215	0.426159039	0.069581809	-0.64493131	-0.087766726	0.690376231	0.669680339
TGL5	0.381029813	3.077722334	0.4339565	1.913305032	0.822823278	0.10386505	0.562498253	0.676522976	1.185751473	1.377845883	0.778397085	2.333138809	-0.411839611	1.856757031	1.012540569	0.09709525	0.54237844	0.699549516	1.436394205	1.695468792	-0.216633662	-0.979092091	2.482089776	-2.521624175	-1.546826548	0.111969044	-1.14390838	0.321216249	-1.834923484	-1.72979067	0.501032624	0.997239133	-2.516481797	2.371150644	1.184538361	0.060463203	0.856703106	0.133770048	2.02384639	2.327499135	1.32921841	-0.080862142	-1.603358368	0.69723746	0.890015303	-1.25726212	-0.246432009	-1.113225604	0.320841739
PDR8	-1.062968812	1.189892696	0.153393561	1.67472332	0.928336574	0.049900022	0.839431273	0.890761048	0.532028117	0.147784246	-0.314479226	1.3830917	0.038240834	1.985790639	1.125981931	0.820819781	0.957057923	0.80851475	1.143830204	0.897923285	0.513688865	-1.43725512	-0.542112998	-2.09863145	-1.237906402	-1.031413303	-0.999744808	-0.652183111	-1.168058552	-0.728701016	-0.052500489	1.462121147	0.118102542	2.361652134	1.098136176	0.956780009	0.907097113	0.728738626	1.004226465	0.606996853	-0.343782787	1.34044448	-0.724456566	1.977281198	-0.370270841	-1.480374131	1.349344757	-0.029332749	0.164232037
NTH1	1.531866505	0.568589378	1.344909764	-0.132625163	-0.389437728	0.727535793	0.305362315	0.549265234	-0.613477257	-2.171485089	2.118240896	0.613039468	1.363846599	0.152376124	0.62064055	1.267819988	0.509885636	0.656539677	-0.761292014	-0.796740663	-0.541177659	-0.188133633	-1.656624522	-0.338642106	0.032599299	-1.658166437	-0.607683155	-1.020692402	0.70538056	0.674010952	1.083391333	0.149225474	1.566383144	0.374825921	0.076542865	1.302261866	0.724728613	1.03851252	-0.716243843	-0.538909645	3.217315119	-0.576822502	1.918257451	0.632019413	1.522542677	-1.118346069	1.551246874	-1.431854051	-3.302839973
GLC3	-0.422056881	-0.034751764	0.410147278	1.095615363	1.037953124	-0.522628347	1.570486433	0.091803728	1.79889479	1.010393396	-0.503414295	0.605740156	0.372646298	1.312596701	0.784884307	0.035652498	1.929549315	0.390584015	1.85383518	1.31521969	0.454817935	-0.443108589	-0.738602262	-1.607875435	-1.394174812	-0.585740529	-1.404598582	-0.478476087	-1.931477359	-1.849615602	-0.396628275	0.772294824	0.267279682	1.222490141	0.834465827	0.147374782	1.8102755	0.102157765	1.813842288	1.582276698	0.002827108	1.797992125	0.17691244	1.955244566	0.714052506	1.195524917	0.602597854	0.364305773	-1.461260108
RAD4	-0.511848683	-0.676150201	2.076176142	0.382161572	-0.214842083	0.774039635	-0.760682074	0.657761815	-1.044283792	0.819826932	-0.874717323	-0.270512611	1.311799708	0.733484301	0.132380921	0.743657468	-0.382433191	1.125778083	-1.146385108	0.684659472	0.437481886	-0.254696546	-1.22710499	-1.506704953	0.166525525	-0.594262112	0.089783129	-1.336678418	1.603388823	-0.233656326	-0.669711248	-0.131152709	1.332555286	0.869243947	-0.088009609	0.523507864	-0.216961021	1.499864621	-1.945712654	0.17447664	-1.054337732	-1.85910076	1.178146522	-1.302881863	0.197303905	0.774105085	0.127409299	1.761326881	-0.371055943
POL12	-0.271429259	-0.897052864	1.500895057	-0.177170539	2.023135434	3.072703392	2.820438226	2.306253897	1.591164419	2.324612145	-0.358040292	-1.105388455	0.800450476	-0.215114103	2.232820058	1.859774897	2.940464796	1.578171789	2.10892989	2.214162409	-0.071202143	1.526426968	-0.417631324	1.136991346	-2.401870723	-1.478577565	-1.73447374	-1.179848102	-0.233017199	-0.856020668	0.00061497	-1.363541378	0.235113049	-0.644775896	2.900780662	1.209654693	2.327870685	1.663708704	0.354167466	1.167890269	0.023050073	-1.29739851	0.579463013	1.44273764	0.107569005	1.101178812	2.707636379	2.101512275	2.457520819
YDL176W	nan	nan	nan	nan	nan	nan	nan	nan	nan	nan	nan	nan	nan	nan	nan	nan	nan	nan	nan	nan	nan	nan	nan	nan	nan	nan	nan	nan	nan	nan	nan	nan	nan	nan	nan	nan	nan	nan	nan	nan	nan	nan	nan	nan	nan	nan	nan	nan	nan
SKP2	0.925021718	-0.157948104	-0.282378109	0.418730657	-0.992029834	0.12916443	-1.098396749	0.708099839	-0.689743366	-0.687190345	0.490827215	0.254899275	-0.097375628	0.704923587	0.008187361	-0.478462002	-2.483484282	0.886217354	-0.577350842	-0.152910828	-0.564822492	-0.481958502	0.240807084	-0.988517543	-0.210066748	0.113919404	1.635227187	-0.951980377	0.325186603	0.006990362	0.744211385	0.541445706	-0.53344332	0.934971446	0.247732636	-0.270707107	-1.27720304	1.039717844	-0.413546416	-0.055065066	-0.192904379	0.677402393	0.336320849	-1.59084361	-1.637830814	0.909889878	-1.99323894	-0.448587646	-0.847583973
RGD2	0.661851748	1.051419609	0.403694043	2.550808962	-0.951560152	-0.518045254	0.55735021	-0.48208208	1.07784701	0.524590009	1.429515837	1.154768681	0.328348215	1.793678612	-0.113895166	-0.335815653	-0.062113139	-0.167533112	0.356329676	0.345372621	-0.999846998	-0.870592829	0.00755791	-0.998988148	0.551963915	0.266179182	-0.462049867	-0.158057514	-0.105163457	0.282748625	1.37565345	0.917663961	0.373224904	0.830814291	-0.861078777	-0.244874156	0.258643093	-0.313883496	-0.418659324	-0.691391267	-0.568546361	0.17414296	0.365994008	0.906552861	0.660358774	0.879111995	-0.814021651	-1.510851487	0.419465143
YIL091C	-0.256049776	0.467632033	-0.231055347	1.927943365	2.329016954	3.365641311	1.892658695	2.13924113	3.107657495	3.755324704	-0.714175423	0.601307568	-0.268354076	1.678724293	2.495588064	2.297467909	1.352450352	2.460805706	2.319263761	3.937407154	0.455583298	0.327185254	0.361232819	-0.905296734	-0.898038642	-1.56554531	-0.449240316	-2.627303869	-0.646738517	-1.548450078	-0.396227019	0.21041394	-0.165078316	1.268889451	1.749347996	1.615892955	0.993467919	3.599552904	1.129566592	2.518274005	0.458808944	2.393820346	-0.669975051	-0.126686933	0.905111245	0.587347543	1.495096026	0.145487959	0.548109461
SEY1	-0.903961377	-1.041203351	1.433934568	2.316735346	0.346808678	0.02484224	-0.690367612	-2.150927943	-0.643986877	-1.516656486	-0.328697002	0.983725432	-0.365611323	2.648751938	0.801004663	0.196439318	-2.441891691	-2.754329605	-0.829683212	-1.218899409	-1.125512829	0.467677955	0.407143138	-1.292805206	-0.067495932	-1.373660176	2.984200483	2.43645031	1.838497704	2.672578596	1.618463936	0.368891536	-0.659618692	1.25488902	-0.107773537	1.145543449	-2.326247656	-2.633476076	-2.831425397	-1.947080341	0.325468763	2.922222532	-3.137702375	0.834544855	1.540611079	-2.73627753	-2.260300823	-0.873541558	2.525334452
YKR018C	-0.482009702	0.209012238	-0.263505348	-0.155149773	0.635601654	-0.304452214	-0.132602759	-1.304364746	-0.423760552	-0.326023527	0.574805025	0.604986402	0.199577558	0.61811998	0.825603837	0.240264305	-0.069503189	-0.053317887	0.121308851	-0.113974055	1.287426296	-1.166064676	-0.595318641	-0.332420033	-1.09748618	0.576656103	-0.166570261	0.798365997	0.183828873	0.077580682	-0.682993476	1.573726782	0.333546247	0.45689631	1.56923963	-2.461505149	0.012832424	-0.446687001	-0.092419486	-0.092987207	0.669842262	1.180639149	-0.273448191	-0.645476042	0.156973327	0.001967813	-0.199510306	0.027897017	1.111044891
NTH2	1.04990754	1.751508985	0.164085804	-0.687134427	1.267115739	-0.050772283	1.210900021	0.365466383	-0.205721887	1.211191715	0.207455187	0.545757624	0.306004622	-0.204435146	0.991856688	0.111231039	0.54253259	0.005147863	0.005540006	0.736111705	0.103978745	-0.234344168	-1.072842974	0.125680871	-0.753122225	-0.049626944	-0.279678991	-0.452149485	0.405550588	-1.038656522	0.244712512	0.378175007	0.932477728	-0.181046296	0.726886789	0.075160845	0.613470985	0.149064142	-0.235792093	0.741920115	0.027632467	-0.539554239	0.297235595	0.400593662	0.689478029	1.530318592	1.769283221	-1.791091394	0.548466964
GLN3	-0.552842486	0.750909389	-0.49830439	-1.070824079	-0.125329426	-0.866939112	-0.293204077	-1.164171762	-0.450239035	0.153101472	-0.259252435	0.253458574	-0.2093386	-0.820468302	-0.301446559	-0.586516423	-1.006818507	-0.968806005	-0.497414393	-0.1747088	-0.345824016	-0.53136019	0.117368922	0.82621893	0.270212648	0.208380259	1.361330846	0.80431531	0.269987637	-0.246862242	-0.104982961	0.110716689	0.025758266	-0.73697045	-0.30173809	-0.704915222	-1.454395947	-0.631542392	-0.271401849	0.253066259	1.12535466	-0.553758012	0.768101434	0.335435785	-0.244218825	-1.128331175	-0.106074592	-0.32727939	-0.690733822
BRO1	-0.487568118	0.876627547	-0.388493336	1.078597034	0.564556371	0.924389556	1.125301674	0.2687666	0.392677138	1.699747732	-0.047343487	3.31921769	0.282592087	1.866563008	1.993151652	2.678653913	4.905616903	2.256167833	0.711128515	2.463939958	-0.387805088	-2.741369344	-0.478293401	-1.526822828	-1.457848377	-2.661365415	-3.650508858	-2.645220402	0.368657842	-2.014247436	-0.156604969	2.746104672	0.704281324	1.558604938	1.133820058	2.739546795	4.145864725	2.881096076	0.340853254	2.324216439	-1.675604103	1.328200881	-0.572213174	-0.914079551	1.307713938	2.861454701	-0.308977549	0.034679347	1.997097422
YDR239C	-0.07552276	0.195497364	-0.614399402	0.934009834	-1.991526684	-0.893390563	-1.725516673	0.060875075	-0.285698348	-0.987987182	-0.299534768	0.90849166	-0.625367897	2.846055337	-1.532053621	-0.555812516	-0.346683694	-0.527137427	0.018844358	-1.673850893	0.052948099	-0.425322051	0.573872736	-2.285859388	1.376348795	0.520703387	0.136832351	0.348257162	0.156989143	1.300374536	-0.534022282	0.397782643	-0.724639072	2.889050351	-1.753173195	-0.445137228	-0.266761639	-0.496864752	0.184107358	-2.003424602	-0.689502426	1.59619925	-0.678687438	2.452972258	-0.415285748	-1.016506409	-1.773515363	-1.262418864	0.630681569
APC2	0.082185898	-0.256534042	0.86886999	0.394617405	2.816258321	5.184170304	0.830186771	3.119929878	2.504956116	3.251988103	0.446718403	-0.395644252	-0.065396658	0.897881162	2.635264455	5.912306351	0.745927692	1.751775461	1.835348077	2.94060505	-1.051287418	0.847670593	0.102450599	-0.794972219	-3.011457284	-5.224615936	0.235392998	-2.061263785	-0.794456311	-2.621025857	0.549863057	-0.146829817	-0.164653025	0.434628545	2.239028532	6.678444577	-0.311250402	1.909525036	1.241533595	3.028491352	-0.501302868	0.314648133	0.011510897	0.861491023	2.950404641	0.6488456	2.444915326	0.820100069	5.214146849
SMY2	0.656192769	-0.66313252	0.194721217	-0.303209213	-0.251695652	-0.065387792	-1.038442011	0.074959769	-0.098845106	-0.000124901	0.385064822	-0.044605523	0.188342483	-0.115422698	0.622429839	-0.025169077	-0.716485576	-0.018634327	0.608035129	0.637236317	0.04444149	0.076120224	0.131081261	0.262742567	-0.744856474	-0.302376104	0.595301634	-0.150987609	-0.417181215	-1.102882459	0.248258827	0.450003707	-0.240763046	-0.266662559	0.719096587	0.10312745	-0.520317122	-0.026654285	0.301949443	0.420160141	1.592118595	1.111807024	0.032305913	0.402947346	0.144222025	-0.444153357	-0.777142614	-0.476462197	-0.008530365
OSH1	0.170416869	-0.221197022	3.627583078	2.217202548	3.617563522	-1.702171852	0.054346418	1.547221207	1.129670821	2.694856512	1.236007585	0.852587388	3.915714031	1.972105661	1.544672223	0.527164241	-0.174866768	-0.164714843	0.007113476	3.164359498	-1.678826714	2.778766649	-5.414447703	-0.055713851	0.399479545	-0.676953006	1.332481748	-0.305734954	3.942954132	-1.40066574	1.094906864	-1.123224766	5.510656481	-0.140251139	-0.096477307	0.24023016	-1.474734065	0.078204554	-2.914109156	1.528761226	0.729899324	0.873684741	1.901564251	-0.952858211	2.073526228	1.172862153	-0.539772056	-5.117424109	3.387446129
RPH1	-0.819813204	-0.217594829	1.076045787	0.054430378	1.509491442	0.959227004	0.525267858	0.643713295	1.524889323	1.975910792	-0.898603798	0.680561688	0.99166295	-0.194774367	1.063727055	1.069380292	0.351457276	0.559245178	1.032214429	1.718468508	0.310578417	-0.308819336	-0.920243174	0.582708405	-0.320096968	-1.556089285	0.048935277	0.360133697	-1.194710973	-1.288612105	-0.781099398	0.331551291	1.250945132	-0.356691572	0.426119512	1.619763796	-0.155734653	0.354224804	1.577580382	0.783339316	-0.704492454	-0.716181132	0.169849881	0.609638946	1.783433573	0.29698451	-0.800528796	0.075812906	0.356876568
YLR001C	1.434196936	0.407465539	0.078880492	1.231696279	1.689644675	2.191661587	2.059578619	1.772276391	1.405591387	2.549181689	1.013305417	0.59928773	0.346345306	1.3279557	1.83086665	2.601938232	3.065659947	1.426371056	1.673588522	2.583136537	0.444268696	-0.551041388	0.254027979	-1.11578206	-0.93011139	-1.880565828	-2.325763879	0.027985343	-1.852471173	-2.960119315	0.521497633	1.290900309	0.194359476	1.072341166	1.101306239	2.784587856	2.830700782	0.270853191	1.890566908	3.292802331	1.408301149	-0.365568255	-0.333951864	-0.790252402	0.238397668	-0.131526657	-1.091153383	-1.601150824	-0.866489559
ADE5%2C7	-0.83355302	-0.39675	-0.587472961	-0.36336909	-0.115297561	0.064183971	-0.607409006	-0.489741803	-0.719933287	-0.689918089	-0.781391566	0.578672034	-0.821996706	0.58025023	0.333425244	0.664343279	-0.15177485	-0.046231403	-0.382295367	-0.447917183	0.140283229	-0.222874142	-0.859032046	-1.133401648	-0.069087002	-0.19524327	-0.28442641	-0.13152227	-0.053360299	0.055081403	-0.317016111	0.111320891	0.820997697	1.090633356	0.196740449	0.06888619	0.164310591	0.352290918	0.199511012	0.084899681	-1.374241588	1.613554951	-0.847559908	-0.45096818	-1.301023953	0.060421431	-0.787799344	0.444809143	-0.068636105
RNR3	-0.584736847	-0.36786907	-0.331723387	0.029980234	0.803619226	0.009733099	-0.383239432	-0.394911146	-0.598202157	1.105279051	-0.811745856	0.048541117	0.269671679	0.466341035	0.921178244	0.64095545	-0.089636745	0.873309722	0.596700501	2.75927651	0.246896242	-0.259043774	-0.335403509	-0.855319523	-0.888196365	-0.867705166	-0.402967175	-1.387535613	-0.568295899	-2.812331339	-0.758259635	0.053018211	0.408429539	0.828935725	0.870844566	0.908292586	0.070437146	1.087305928	0.309205659	2.559085584	-1.319512778	0.055923006	0.296900053	-0.882044516	0.142929855	0.323767064	-0.99372493	-0.598392136	-2.133701587
UBP1	-0.201211511	-0.374936664	0.125158339	0.35810544	-1.36820318	-1.464342619	-0.090039087	0.503130796	0.365871876	-1.111768659	0.294270436	0.526575684	-0.050876821	0.471042468	-0.838887662	-0.146684743	0.433218879	0.440580339	-0.468877995	-1.003347876	0.283554622	-0.088975395	-0.056437946	-0.538149643	0.152847763	-0.057074142	-0.416883033	-0.663991692	1.139537153	1.266178086	-0.034548448	0.451022165	0.32812817	0.434728055	-0.594420355	-0.035093554	0.363061142	0.48042122	-0.844715691	-1.670064762	1.726658979	1.2790616	1.038534156	0.769401415	-0.557437676	-0.652052793	1.030628175	-0.2845948	-0.484675559
DUG2	nan	nan	nan	nan	nan	nan	nan	nan	nan	nan	nan	nan	nan	nan	nan	nan	nan	nan	nan	nan	nan	nan	nan	nan	nan	nan	nan	nan	nan	nan	nan	nan	nan	nan	nan	nan	nan	nan	nan	nan	nan	nan	nan	nan	nan	nan	nan	nan	nan
BAS1	-1.708642805	1.78477909	-0.840715586	0.517764648	0.933147311	2.614648194	-0.483237888	0.12161975	0.542773279	0.963292565	-0.682547556	1.062246657	-0.976235083	0.407181625	0.959646012	2.370009184	-0.474937064	0.376435202	0.687791279	1.016538108	0.19199781	-0.345010302	1.535509312	-0.073645596	-1.017760422	-1.382831618	0.627112788	-0.627891644	-0.210364234	0.027379758	-0.501897102	0.58561768	-1.273518321	-0.095364551	1.147689275	1.86861308	-0.960891384	0.339969511	0.049910268	0.003464594	-1.938254564	2.612894319	0.575802849	0.712123853	1.030673074	3.651252992	-0.585684939	-0.30890548	0.856679282
LHS1	-0.19959639	1.459918324	3.254996935	0.457365706	1.504941455	0.154469496	1.515444724	2.904003291	2.407707663	2.899564241	0.671254643	1.538220846	4.454142674	1.169933937	1.361738115	1.464425446	2.031132658	3.108538354	2.778716852	4.559477058	-0.232323966	-1.595964414	-4.696281947	-1.127146414	-1.721435577	-1.398956476	-1.958717279	-4.04296365	-2.852272818	-4.146462475	0.369606566	1.937842619	4.175800072	1.033433148	1.258399481	1.727614769	1.974417878	2.870635696	2.474754885	4.504391754	0.316690826	-1.233384338	0.817582198	1.335306559	1.447002641	-0.450965597	1.435918119	1.280889891	1.669908978
VRP1	-0.297567994	-1.241285692	-0.562250217	-2.014952796	-1.670841377	-0.262917771	-1.09044834	-0.10707817	-0.475803663	0.166477655	-0.019335173	-1.280943714	-0.178329975	-0.836987767	0.657457016	-0.033057444	-0.63222278	-0.231650613	0.262932594	0.56226466	-0.076107187	2.19568814	0.582844807	0.656818898	0.234692886	-0.14926508	0.496245478	1.017887057	-0.076458076	0.698321976	0.099107953	-1.482104972	-0.815527659	-1.008949935	-0.308920181	-0.092306828	-0.421851741	-0.749461106	-0.174535273	-1.730265513	0.172039387	-0.613436415	0.299343742	-0.125504306	-1.027584549	0.830126063	1.078386612	0.175950411	0.723664147
YJL070C	-0.705286448	-0.749015395	1.668723258	0.352706692	0.615863767	-0.396054612	-1.275287943	0.34052268	0.454831093	-0.286590913	-0.478518377	-0.761112251	1.003291308	0.433748543	0.111153178	-0.409450211	-0.448888535	0.480667179	0.574347727	-0.042819684	0.365782273	0.422324651	-1.388907418	-1.02149754	-0.332514179	0.538434457	0.24150376	-0.687529848	-0.775806602	-0.353038488	0.078827606	-0.56800778	1.19075717	0.559182669	0.277686722	-0.366737264	-0.377989218	0.649897744	0.621431315	0.057572215	0.334785794	-1.079671792	0.464189239	-0.430757544	-0.263944677	-0.869964879	-0.346528224	-0.233846096	0.571320849
SLK19	-1.381660805	-1.594052259	1.010650161	0.820797761	0.63898979	3.774447923	1.075058283	0.364462631	2.198982038	2.105910575	-1.041878502	-1.422924897	1.109309393	1.122345685	0.802666084	2.744269096	1.036930232	0.121075766	1.316406985	1.561703583	1.252678153	1.03708078	-1.017251061	-0.761244711	-0.393941657	-0.630441588	0.809081535	-0.795684065	-0.131331389	-0.761613696	-1.178228718	-1.047012465	1.263517906	0.726795998	0.554972904	1.072163876	-0.363049312	0.914929657	0.095062527	1.206418808	-0.911232413	-0.178645936	0.967589069	-1.55066852	0.407119274	2.12336475	0.720379453	-0.505209584	0.720394294
NAM2	0.382696568	-0.415187016	0.133138369	1.646897504	0.932586542	-0.242352643	0.016856655	0.688461275	0.574868241	1.847467505	-0.402098029	1.335400469	0.515362294	1.40058662	1.019467983	-0.1216149	0.792021356	1.038931321	0.155409953	1.327691876	1.20210933	-0.266477367	0.110998881	-1.139987401	-0.255909771	0.040837834	0.020892407	-0.997561142	-0.313536005	-0.629148906	-0.689609221	1.009875032	0.340434029	1.104255795	0.566656698	-0.193046089	-0.023325107	1.193617491	0.049265049	0.556352618	0.921972962	1.526389708	0.503039395	1.450440012	1.921906294	2.100384141	0.439849342	0.098910228	-0.415029785
TRL1	0.712568484	0.111109458	0.84472498	-0.529370519	0.179977273	0.275994403	-0.028719153	-0.150853989	-0.290245467	-0.019475854	0.859475241	1.091890321	1.425479296	-0.408332685	0.26038947	0.306815183	-0.073016052	-0.737317653	-0.015812244	-0.183435815	-1.374145516	-1.356876759	-1.310263591	0.557758685	-0.458301024	-0.309264762	0.107498193	0.378306451	0.061615255	-0.26756322	1.021851195	1.529211173	1.031332619	-0.494237207	0.476141441	0.457937349	-0.44951109	-0.572155911	-0.214223634	0.082671187	0.716855169	1.273726342	0.52380378	0.14379203	0.104725089	-0.301696558	-0.203283611	-0.949021252	0.375771952
SOV1	0.03878557	1.779464419	0.742634303	2.749842914	0.405414674	0.438473714	1.524808205	1.814476672	2.840862767	2.146966948	-0.343986302	1.574825629	0.062178995	4.427946631	0.854223062	0.008494534	1.523984449	2.385652321	2.023523645	3.095854068	0.348008689	0.02879829	-0.418796678	-3.794452208	-0.74583675	0.389872432	-0.68465643	-2.167633852	-1.546537646	-2.597426478	-0.373310357	0.281483882	-0.152624887	3.847984384	0.792101987	-0.07486422	0.619828833	2.604376349	1.482192113	3.097968529	0.776347681	-0.030082857	-2.118905894	-0.302427099	-0.380970323	-1.536370526	0.440028428	1.59398139	0.415062591
EPL1	0.021023202	0.114861379	1.290455822	2.095922923	1.22548521	2.000977147	1.454479741	1.096589014	0.862613821	0.964648448	0.632444627	0.20343109	0.307977362	1.276111694	1.175630371	1.18231846	1.54693527	0.5139334	1.169891595	0.784077729	0.184475688	-0.373338864	-0.483304931	-0.690810356	-0.698915272	-0.801115635	-0.70292142	0.427371903	-0.716160699	-0.52675975	0.441738345	-0.088256485	0.448556414	0.764624969	0.647336448	0.595271144	0.466582422	-0.524725165	0.676159346	0.440232078	-0.37469952	-0.145626897	-1.05971119	0.870757699	1.200978692	1.15436699	2.7881684	2.087694278	0.573728251
GPH1	0.652909609	1.673227277	1.998197598	2.263334928	2.992136689	1.519738078	1.988909445	1.319066578	1.793366397	2.605422719	1.010886433	1.867925373	1.545896917	3.287092491	3.342470183	2.429868847	0.814436414	1.057718946	1.655490941	2.301580436	-0.574162032	-1.583798313	-1.616930536	-3.316601617	-3.324897466	-1.965420002	-1.256729579	-1.019509654	-1.705972589	-2.190458806	1.276402125	1.649964618	1.404785094	3.235109581	3.396037335	2.347825699	0.617258813	1.267654397	1.711098641	2.053065761	1.163255909	0.363437013	-0.164657676	0.750668111	2.073384883	1.093865611	0.185005061	1.932720211	1.949656334
RIX7	0.846392717	-0.42596148	0.308923119	1.231310812	1.762642664	1.716023402	0.483080666	0.865303235	1.501274045	1.581229502	0.453302095	0.184197445	0.511715051	1.374872403	1.469880576	2.13473327	0.977083222	0.936377899	1.941580367	1.125768654	-0.553645028	0.127681994	-0.71619645	-1.335573661	-1.343515375	-1.24818677	-0.982755394	-1.036997535	-2.139581539	-0.214622734	0.521248042	-0.22888506	0.879938004	1.060332755	1.408271156	0.991586044	1.216114823	1.597786886	1.570673621	0.407414467	1.020878153	0.186765718	0.115646094	-0.085188682	1.296477445	0.386727142	-0.024428164	-0.21502907	-0.315051101
TGL4	3.354674774	2.408492711	1.19246401	0.713857329	0.938644614	1.32637853	0.5131605	1.234095129	0.771579854	1.200315214	4.035807243	1.975430235	0.968892794	0.396493563	0.684630548	1.454991551	0.135908115	1.196375867	0.439182749	1.269695705	-2.777396794	-0.712713701	0.004303317	0.779890764	-0.670945132	-1.018620174	0.39205698	-0.232390105	0.736146925	-0.308609178	2.795184547	0.82672771	-0.083932688	-0.629639706	0.578351249	0.994516715	-0.505603587	0.123711741	-0.925817155	0.445643301	-0.392443009	1.007053492	-0.26679328	0.455008857	0.615611911	1.116938627	0.589174404	2.362602235	0.139869435
HIR1	-0.200681495	-0.295184731	0.615150423	1.320210424	0.063079044	0.358182258	0.535050461	1.343905204	0.873909384	1.031906253	-0.307506108	0.198220855	0.651000638	1.241163087	-0.026228784	0.640723418	0.102378143	0.681724563	0.98086604	0.741446273	-0.008196018	-0.245877746	-0.620027248	-0.948586254	0.054050515	-0.745003904	0.123619343	-1.137963628	-0.817034025	-0.76349824	-0.235250486	0.152759948	0.595183728	0.888790067	-0.027125623	0.447650215	-0.279623302	0.721708873	0.831379346	0.671390572	0.016449639	0.226737583	-1.159968995	0.125827605	0.463365416	0.59800334	0.080330334	0.01651012	0.425973811
KKQ8	0.554405761	-1.269329023	-0.57808873	-0.324351084	0.018113907	-0.635602844	-0.689540293	-0.722269247	-0.696043139	0.608196409	0.602588854	-0.388604004	-0.084836205	0.551604576	0.154346225	0.066692067	-0.645343405	-0.537197846	1.289641621	0.519763629	-0.766328922	-0.363426259	-0.043526716	-0.760650707	0.051277995	-0.091458641	0.211057676	0.339929898	-1.193323836	-0.528858768	0.933858308	0.316794448	0.375770304	0.409607952	0.008674107	0.062961342	-0.481984874	-0.288925918	1.329055224	0.631988741	-0.144450953	-0.186266786	1.558835682	-0.146119946	-0.486574503	0.693538502	-1.952741995	-1.318373916	2.922677192
MSC6	-0.446891932	2.636447231	3.279844433	2.66319653	3.813151923	2.052755508	-0.513838135	2.32080242	0.76317275	-0.679648544	1.511227242	3.678974407	4.454031305	1.750097387	1.76656687	1.135460712	-1.838494305	1.31932612	-0.644290995	-2.249829537	-1.259439149	-2.707904229	-1.921943292	1.593281823	-1.281781892	1.261374643	1.74635295	1.75051702	0.071160505	1.750911406	1.46909907	4.44095543	2.864490654	-1.564816626	0.856325361	-0.739004297	-2.331031544	-1.102258893	-1.098554465	-2.766137073	0.464016514	-0.13329288	0.138183294	-3.929354836	0.693699946	0.998262619	-0.11212336	-0.564403146	-0.878014201
ATG13	-1.859852968	0.358949662	-0.334483883	2.198465511	0.162260002	1.501511	0.489560104	0.302393665	1.807248731	-0.408498635	-2.390630291	-0.394159677	-0.234501885	1.891939786	1.135273454	1.138023782	1.557198361	0.693609426	1.034571652	0.167607778	1.574609892	0.018664413	0.910893328	-2.617815831	-1.714654159	-1.321112137	-1.316606852	-0.409782909	-1.208758258	-0.483199153	-1.92996215	-0.092669285	-0.720813749	1.745791682	0.941358045	1.135237958	1.671840132	0.186488964	1.13978566	0.349590113	-0.409597172	-0.459596033	1.752314895	1.020893182	0.325666799	-1.559663302	0.555106847	-0.551264038	0.60187777
SSE2	0.424785753	0.331759251	0.798635112	0.603277598	1.14025446	0.551835553	0.373731553	-0.488218972	0.82072026	0.670379022	0.674951254	0.390595504	0.123763891	1.136352576	1.57937473	0.817432224	0.995300536	0.322821726	0.414153588	0.854922335	0.041797562	-0.31429593	0.122736847	-1.249175608	-1.16883852	-0.804363342	-1.37828258	-0.060087252	-0.648727414	-0.484890869	0.264697999	0.547783288	-0.35140703	1.203036374	1.330201778	0.661591762	1.135247859	-0.085395937	0.63446583	0.355523273	0.342823485	0.298134586	0.186847012	0.451086219	1.356661015	-0.424260091	0.823874461	0.175943535	1.200066347
BUD7	1.948759699	0.169130063	0.292003314	0.881746607	-1.412179212	-0.05944081	-0.57502602	-0.106730553	0.105785521	0.673030687	-0.304102435	1.241659955	-0.379043555	0.469874245	-0.299318559	-1.260500056	0.749993828	1.897076003	2.208198661	0.263726237	3.254423585	-1.038653098	0.093868122	-1.470273876	0.645064972	0.702278234	-1.004237417	-1.83697008	-1.922464087	0.198929536	-1.54874034	0.964459716	-0.516195924	0.624480238	-0.08843934	-1.12864822	0.769108689	1.0957864	1.683901526	-0.297665452	4.826034322	0.916442714	0.325094664	-0.110562001	1.23603551	-0.581965064	0.252466624	0.603415025	0.511300698
HOS3	-0.077222173	0.412522308	-0.483250447	-0.578786568	-0.733568556	-0.037064273	0.840830662	-0.419345963	0.749444267	-2.070516952	0.249245973	0.818536448	-0.427236797	0.936508912	-0.120450871	0.267467371	1.083786093	-0.311915161	0.800780189	-0.836502607	0.273875933	-0.24404245	0.89085619	-0.069250529	-0.063554298	-0.530186225	-0.856014623	0.243615334	-0.716082069	0.917840619	-0.069608751	-0.104948521	-0.719003495	0.041833473	-0.117767731	0.421365205	0.677913226	-0.653026466	0.534662075	-1.506523276	1.640084386	1.052446254	1.898911968	-0.045901522	-0.294229837	-0.186585164	1.161254598	0.60502744	1.44871266
AKR2	-1.04600071	0.512789832	1.9179505	0.169116509	0.703032485	-0.23283902	0.415997899	1.449619175	0.3157558	1.904630024	-1.077014027	1.060033944	1.180141111	0.386390893	1.128696129	1.278778958	1.631786797	1.730082867	0.494390178	3.458468252	0.787555975	-1.625221323	-0.842116214	-0.418662219	-1.107375933	-1.58511147	-1.388677427	-1.872672107	-0.340013799	-2.984739036	-0.753320792	0.68951685	1.393878829	0.360145303	0.975611843	1.496102403	1.526889195	1.883908186	0.550286477	3.515699709	1.735066724	1.349130625	1.946410663	1.207915531	0.924257809	-1.275935683	2.479113558	0.398334723	2.779847406
YGR266W	-0.336848563	0.225848898	0.156781703	-0.156441656	-1.314631658	-0.821476564	-1.58676368	-0.503385355	-1.069318994	-1.528602694	-0.246681998	0.421512252	-0.212588485	-0.249130251	-1.58288828	-1.083077219	-1.143774231	-0.710750575	-1.398260823	-1.2835812	0.837712144	-0.577850968	-0.078505705	-0.105693829	1.525682356	0.949590499	0.758725866	0.550883961	1.051728953	1.115997991	0.063076587	0.385171339	-0.169776562	-0.299343983	-1.682584356	-0.942278735	-0.98688009	-0.539552901	-1.008403324	-1.043927645	0.504987978	-0.277285529	-0.371497367	0.001143847	0.215371568	0.149486296	-0.609975785	-0.069847546	-0.24105064
DRS1	nan	nan	nan	nan	nan	nan	nan	nan	nan	nan	nan	nan	nan	nan	nan	nan	nan	nan	nan	nan	nan	nan	nan	nan	nan	nan	nan	nan	nan	nan	nan	nan	nan	nan	nan	nan	nan	nan	nan	nan	nan	nan	nan	nan	nan	nan	nan	nan	nan
DBF4	0.521402699	-0.971367095	-0.758107248	-0.56558203	-1.222289268	1.208989224	1.184855038	-0.555345817	-0.67119667	-0.886090343	-0.311084902	-1.160492784	-1.708270463	-0.990174029	-0.927909451	1.189147423	1.177137856	0.156304439	-0.354024253	-0.191131866	0.729917251	0.896775057	1.252355849	0.696353524	0.471892218	-1.236859048	-0.676768342	-0.08794889	0.226613643	0.041853587	-0.603624271	-1.224780489	-1.41753901	-0.957673117	-0.894259954	0.500501538	0.670736473	-0.035332972	-0.36570364	-0.174576425	0.927830907	-0.398621609	-0.041149616	-1.010003045	-0.691978016	-0.925850582	1.80677399	1.350066227	1.014323791
UBP9	-0.85505212	-1.362350086	-1.188680889	0.022077052	-0.491293522	-0.659482553	-1.258776644	0.501351943	-1.055669587	-0.371678458	-0.863779267	-1.279291219	-1.414935956	-0.366856669	-0.754891656	-0.692527537	-0.799620989	-1.009785675	-1.413225669	-0.196022053	0.813805533	1.121202225	1.255989463	-0.372199932	0.316740226	0.360370274	0.723276539	0.717358353	0.758554388	-0.004521165	-0.396838318	-1.446941507	-1.221737538	-0.192809454	-0.700550221	-0.403775608	-0.903829356	-0.940320834	-1.324528245	-0.144343489	-1.161725637	0.58128296	-0.044579564	-0.667859272	-2.123415696	-0.104405671	-2.214883845	-1.441507927	-0.057896265
KIP2	-0.867123798	-0.601529808	-0.290330797	1.417106375	0.328215287	-0.794315494	-0.79540875	0.647469054	-0.305054877	-0.770250409	-0.733683567	0.753007883	0.374487297	0.24797611	0.250338621	-1.148885858	-0.464467399	-0.23437817	-0.987551892	-0.277921215	1.211688172	-0.014589211	-0.137425693	0.73629357	0.518058127	1.445080587	0.736848526	0.611781047	1.247345046	1.111091526	-1.268356779	0.021305729	-0.135126709	-0.938472555	-0.458399929	-1.46240928	-0.553562837	-1.00853218	-1.370464073	-0.900583002	0.548599886	1.462567924	-0.525265167	-4.050489157	1.060149047	0.746293664	0.823134551	1.253543164	-1.328145134
CDC27	0.342744942	-1.625828371	-1.335686177	-1.166977485	0.47628762	1.866941984	0.300181163	1.414068362	-0.314022949	0.545976347	-0.360780216	-1.121860707	-1.019197153	-1.264807635	0.459771001	0.134311327	0.785470359	1.346776961	0.421303256	0.353274983	1.54464894	1.007810022	1.090828642	1.883094416	-0.329091714	0.237940315	-0.241695117	-1.139139469	-0.27361538	-0.248770289	-0.998565536	-1.38391862	-0.812658313	-1.422109069	0.215700985	-0.873591717	0.575216011	0.919914873	0.426010351	0.369802815	-0.34644658	-0.21614888	-0.987982734	-2.483129727	-0.620660835	1.705562762	1.141682876	1.110580637	0.385788941
HSP82	0.172777273	0.562409782	0.148776558	-0.607727525	-0.615051246	1.419129581	0.03902576	-0.992871149	-0.813192587	-1.089361424	2.321631876	-0.272737431	-0.085491319	-0.700985499	-0.459869511	2.020043383	-0.483287474	-1.700606081	-0.150593507	-0.797567524	-0.121452761	1.029520543	-0.878978409	-0.764674475	-0.152661996	-1.381310107	-0.005361324	0.152828814	-0.156083897	0.024836798	0.355101224	-0.770843555	0.805413048	0.994397798	0.121582408	0.063079723	0.162327934	-0.403361718	0.145747934	0.031334851	-0.152667588	0.732498051	-0.291502468	-0.851437891	0.948581753	0.699482108	-1.69355125	-1.442271947	-0.409701058
RIX1	-0.237436267	1.883462232	-0.864413267	0.614060515	0.322719653	2.881047247	1.299387373	1.417299027	2.059711596	1.185095209	-0.450094214	1.672528596	-0.190824166	0.690339733	0.338301511	1.778656502	1.121471627	0.73316746	1.799118464	0.953472699	0.77216341	0.676646539	0.89400632	-0.474553973	1.454156645	-0.339446321	0.737077288	1.798634979	-0.558242459	0.980266481	-0.886899305	0.359179584	-0.496015696	0.63808742	-0.871999005	0.133249973	-0.997127317	-0.820180229	0.684790502	-0.111193593	0.34235607	2.077118858	1.147642236	0.672961231	0.943008352	2.76695786	1.857724594	-0.491340668	3.451891264
GCD6	-1.016634071	0.172362976	0.246949984	-0.253928749	0.077887364	0.917591053	-0.19857372	0.11597221	0.364803566	-0.383665333	-0.876063711	-0.528290015	-0.063436795	-0.45907033	-0.021236108	-0.322319377	-1.005522084	-0.425717142	-0.333559007	-0.577591085	0.515334037	-0.068277898	-0.409261654	0.664425776	-0.40896701	-0.142364421	0.99065844	0.191567102	0.134761729	-1.202574913	-0.380360242	0.021213434	0.27583023	-0.361405805	0.19377341	0.212814475	-0.764482679	-0.348608624	-0.182045855	0.231930791	0.2286108	0.07376922	-0.350863049	1.265824072	0.931132607	0.266451656	-0.337842475	0.043584702	-1.048772193
YOR022C	-0.246120745	-0.394666844	-0.987806864	-0.463223149	-1.119564406	-1.503943912	-1.011218679	-0.374948747	-0.75780858	-0.294041399	-0.597094272	-0.187001298	-0.491995597	0.17470658	-1.279346875	-1.585259648	-1.100033907	-0.343649379	-0.627702535	-0.679374201	0.605870877	0.5096402	-0.08420613	-0.228863679	1.141236856	1.647823926	1.309408741	-0.063465001	0.644126067	-0.088090438	-0.375447236	-0.358074377	-0.345323024	0.021180305	-1.552954603	-1.731858663	-1.629769313	-0.256703334	-0.863112824	-0.764290817	-1.055092097	0.704318433	0.196558751	0.403541295	-0.763935522	-0.049378061	-0.507692672	0.082790675	-0.816498333
ACE2	-1.060886428	1.044522283	1.050764239	1.357074838	-0.014751896	-0.41805263	1.207111337	-0.700571379	-0.917905023	-0.076299323	-0.5349076	0.046043972	1.657923505	0.912651733	0.227245826	-0.091643851	1.509876671	-0.872892773	-1.096701663	0.345622944	0.443962448	-0.544102189	-1.234464455	-1.557807117	-0.28995845	-0.636721091	-1.47897264	0.071737365	0.684900056	-1.276273834	-0.040838263	0.056705385	1.459627957	2.43562963	0.03659239	0.190724267	1.431631405	-0.26886186	-1.021015526	1.11565082	-0.717660428	-0.912379474	1.511153475	1.552857625	-1.415434934	0.58836085	0.44987536	-0.965588248	-0.667936965
PBP1	-0.748449098	0.096852441	0.824953033	-0.256592067	0.109370577	-0.348633944	0.030666884	1.24162052	0.341140172	-0.362635266	-0.275413327	0.604129408	0.672433226	0.196885267	0.655183045	-0.147640551	0.68679602	1.932333334	0.32992214	0.42576357	-0.072770582	-0.549990903	-0.491742854	-0.116268437	-0.801433925	-0.358171261	-1.386149237	-2.350724018	-0.246999164	-0.383450424	0.427278956	0.74006934	0.553222213	0.15807777	0.874670684	0.350272989	1.081762937	2.478546713	0.490091164	0.339651086	1.159118359	1.45409134	-0.742291491	0.856322246	0.31490669	0.276150388	-0.779979446	0.811437404	-0.066212498
UTP4	-0.916974213	-1.495628817	1.204018852	1.500729001	1.56511754	-1.116545298	2.819785976	-0.619957337	1.885751516	1.522934926	-0.394244738	-0.874816024	0.959039465	0.940250825	1.862872481	-0.299882053	2.874748889	0.424277697	1.574737973	1.283968808	-2.314648948	0.382018162	1.731761122	-0.901290468	-2.94751654	0.37826787	-1.172006843	0.122838002	0.575278184	-1.465217266	1.048501682	-0.528565993	-1.161637366	1.151602554	3.0421645	0.266020585	1.175765394	0.599569781	0.034937687	1.37875334	0.613375789	-0.504692778	-3.879307512	0.151660058	0.870583788	0.118343137	0.992921955	-1.292653295	-1.968707923
NFI1	-0.474147245	-0.023286337	2.65598927	0.98658566	2.334472523	1.904744397	1.309151946	1.831703893	1.513039737	1.513110975	-0.819022901	0.939356979	1.919899278	0.969486944	1.971200231	1.474875813	2.452679361	2.482130986	2.07233256	1.310634601	0.163041518	-1.655140104	-2.323836693	-1.25016973	-2.202151517	-1.691597727	-1.703560683	-2.59519686	-2.510399133	-1.408080488	-0.533445505	1.128469654	1.862447354	1.049409471	2.13777174	0.988162457	1.861346377	1.874130842	2.225138978	1.102620403	-0.377820755	0.3387905	-0.102507186	-0.001067008	0.761065239	0.049586035	0.733315818	1.00629252	0.030764459
YGR250C	1.314868094	0.867217972	1.514211924	1.283273466	0.345512965	0.107263617	0.676005332	0.921367944	-0.167934279	0.422207062	0.393982515	1.06619237	1.552444541	0.367190593	0.719469715	0.005680034	1.034256766	1.583266958	-0.245926278	0.97932088	0.22863879	-0.992144452	-1.120181255	-0.794803844	-0.218332952	-0.105111511	-0.689193474	-1.277262663	0.475636651	-1.061748499	0.590292915	1.166286086	1.440570442	0.647894668	0.270663726	0.266391339	0.673159993	1.897386084	-0.44514091	1.012807041	0.146454061	1.50947657	1.807135103	0.797149489	1.806027788	0.333636367	-1.598218033	-0.524634635	0.216623077
ABF1	-0.490150042	0.518024279	1.761471204	0.566594837	1.395663987	2.200696028	1.63539102	2.283961072	1.342666962	1.40726524	-0.31542921	0.78031411	1.852650533	0.733812954	1.304952528	1.423151423	1.041828536	1.732971392	1.472097422	1.604479399	0.13307336	-0.224618216	-1.056876179	0.074071844	-0.461170318	-0.279834591	0.112788537	-1.448308122	-1.27763806	-0.263123336	-0.422460031	-0.0298228	1.603891059	0.26670031	1.303621482	0.438460056	-0.07377653	1.775654975	1.691897619	0.921649263	-0.086556679	0.653445157	-0.014477584	0.67064055	1.170237892	0.875138231	-0.323548509	-0.041387501	0.34295806
MCM7	-0.782494589	0.248269465	2.488192944	1.815423202	3.955463226	-0.755205662	2.208572862	3.352385619	2.995713896	3.730456799	-0.147058671	0.576120872	2.652639507	2.979729952	5.332432241	-0.511288428	2.89786389	5.822586933	4.991629147	4.528275922	-0.665096746	-0.747105023	-1.72907709	-1.217647744	-0.716180763	0.06934842	-2.660589781	-4.173353131	-2.031713831	-3.402046452	0.35229299	0.670204589	2.385973837	1.987159306	1.685625119	-0.30885835	2.424042383	3.833824006	2.915660501	3.726946866	-0.939290014	0.415738525	0.021078271	-1.147938554	3.865295139	-0.575767241	0.104189434	2.579889769	3.258741726
BUD6	-0.507275729	0.239925783	-0.493237791	-1.676168007	0.308971242	-1.112407372	-0.276689959	2.846880726	1.519901927	0.894312031	-0.200573463	-0.920577295	0.448095381	0.730640433	-0.1646266	-1.14220831	0.614188836	-0.296071955	0.315923719	0.797401605	1.17727782	1.162507528	0.319284916	2.989727962	1.224458412	0.634863525	-0.57417278	1.912898422	0.814105111	0.499654523	-1.332086064	-1.80764876	0.234583182	-2.333370857	-1.215083633	-1.400490699	0.564566071	-1.195417257	-0.394615293	-0.709272759	-2.934921613	0.501681743	0.583015927	3.542727204	0.964256801	-0.113367387	-0.189500158	1.032998682	1.829861645
XRS2	-1.174868774	0.132732773	-0.786657944	-1.186411586	2.876536148	-1.101107644	1.638578517	2.153026787	0.416788282	1.525086653	-0.716273735	0.193707934	-1.141835313	-1.466196709	2.333483467	-1.004071805	0.488499882	1.027553796	0.819768397	2.594019502	1.403668175	-0.049386122	1.075549042	1.80961277	-3.542591126	0.319803503	-0.308101243	-0.420988775	-0.888449988	-2.543936598	-0.498017545	0.087757539	-1.158321268	-2.104961721	2.844726366	-0.967957514	0.564220578	0.629323568	0.960001932	2.567568092	0.390001474	0.791414349	-1.646515576	0.467216266	-0.363313626	-0.521605679	1.471744145	1.641578436	0.217507641
RAD16	-0.135553471	-1.206181353	-0.684778799	-1.091484057	-0.873037811	-0.092782174	-0.465924771	-0.319421654	-0.470181712	0.604972855	-1.240552069	-0.784091066	-0.721583248	-0.603553618	-0.648165777	0.086366256	-0.227738869	-1.377222049	0.060106214	0.906691697	0.474159012	0.179799982	1.367349386	0.39762505	0.192058981	-0.011870432	0.421039755	1.455878039	-0.543955785	-1.127041417	-0.678016897	-0.498255324	-1.341435062	-0.709752881	-0.900344432	0.522307349	-0.345257003	-1.980519055	0.070417088	1.084812456	-3.751627258	-0.9314978	2.112156157	0.040641077	-1.179964695	0.838603202	0.744979428	-1.892161803	-0.016651935
YGR071C	0.125790664	-0.928849364	1.500336533	1.793250291	2.009250063	0.189778548	0.21599963	1.081028776	3.212763057	0.823457791	0.014970826	0.424019493	0.786533867	2.245160082	2.005047438	0.865238373	0.52275229	1.958979669	3.487994653	1.398048911	0.585828726	-1.393867342	-1.173494541	-1.637523298	-1.516906223	-1.030412889	-0.710879117	-2.089205733	-2.960555758	-0.984277282	-1.797340998	0.578601118	1.073614736	1.843443667	1.573251948	0.669129629	0.427561449	1.76638978	2.379925213	0.982664772	-1.794659873	0.468381451	-0.168172485	4.99769377	-0.885639003	1.490555559	-2.052619707	0.875250934	2.448581746
PAT1	1.328911019	0.053139938	1.200471243	1.055132508	0.584377263	0.061660633	-0.245719344	-0.039672059	0.062881019	-0.321385243	1.750280722	0.571118109	0.610092898	2.554794696	1.855094647	0.909869231	-0.444122921	-0.177303839	0.313801821	-0.568568693	-0.411410759	-1.387772775	0.156663258	-2.016105555	-0.950776227	-0.912568605	-0.819579907	0.207256368	-1.132546796	0.712237321	1.309844667	0.191167669	0.103268748	1.961070583	0.793052068	0.478964852	-0.407203836	-0.127169377	0.70298951	-0.678785916	1.708604881	0.698660207	1.383546979	2.114615377	1.094870999	-1.523122785	-0.199055216	-0.901672043	-0.826316501
OAF3	-0.624218278	-0.754642026	0.727307446	1.820615883	3.566384631	1.22805645	3.056997024	3.019962152	2.307430686	3.928731419	-1.185540336	-0.53081085	1.035072886	0.996316069	2.598350822	2.459339946	3.995929323	2.891437579	1.556063281	2.833244636	1.34854651	1.20475647	-1.538039151	-0.162717576	-1.12590221	-1.58402466	-5.566181753	-1.787557565	-1.577758431	-1.909057263	-1.021903417	-0.874251985	1.606787596	0.455035762	1.513799474	1.364832005	4.418985273	1.696090395	1.295427652	2.151232846	-1.127536525	-1.735002416	-0.381220413	2.233926633	0.311244775	2.275464461	2.08440286	4.320931277	1.194038465
FLC3	-1.01249177	0.624483874	-0.615274114	-0.022088019	0.408241133	-1.00140306	0.044132675	-0.169360711	-0.035645593	-0.603765396	-2.242196707	0.766952221	-0.763333402	0.310130841	0.363060611	-1.184893636	-0.271574153	-0.231020799	-0.758668132	0.089138637	1.865637336	-1.452610734	0.658600806	-0.149308263	-1.197699666	1.756330172	0.282415078	-0.035820975	0.780671434	-0.621339857	-2.430676377	1.117517651	-0.663343817	0.154599432	0.759348455	-1.34877289	-0.384674986	-0.283965449	-0.740671212	0.220927494	-0.884609324	0.227283396	0.370754206	0.086960268	-0.890782756	-0.520700768	-0.304748958	-0.834086	-0.005665011
YDR089W	0.12151348	1.534955299	2.635084805	6.848180696	0.686418847	2.67316717	1.480238808	3.339777898	2.110847283	2.900567031	1.006129722	1.688845239	2.977362649	5.347650835	1.75355419	3.103668013	1.798363536	3.99836533	1.732333797	2.364366172	-1.717224274	-1.60063754	-2.971070012	-5.624792662	-2.082381109	-3.5191898	-2.068137586	-3.302632292	-0.841152418	-2.286380513	1.550984702	1.828033036	2.833878051	5.232447857	1.75936773	3.253382634	2.200589768	3.333927452	1.113685968	2.569839729	0.777304534	2.63147347	1.826818342	2.51039331	-0.835649773	-0.764682026	-0.042392478	-0.201871526	0.493652326
TYW1	-0.402437318	-2.526041214	-0.444988298	0.484294626	0.396594014	-1.323146483	-3.140559397	1.043491974	-0.515433947	-1.544968199	0.231443784	-0.182033299	-0.439196614	0.178068471	0.10802621	-0.335173261	-2.237690679	0.485259453	-0.635134429	0.421793727	0.603925478	-0.552210692	0.578861437	-0.079168831	-0.124517112	0.05901236	2.569092409	-0.62979543	1.885635045	0.06994608	-0.203830334	-0.041600252	-0.726221871	-0.15673046	-0.291599443	-0.173029733	-2.375934094	-0.244718765	-2.030711266	-0.302804396	-0.359443314	-0.633929101	0.850270051	-2.167999401	1.591163483	-0.087111996	-0.228655102	2.257947744	0.927503731
FIG4	-0.098097033	0.355257283	1.22896583	0.025679436	0.636082558	0.643439975	1.864479761	2.402174918	1.022302634	1.363512622	-0.24524078	0.363687355	0.799467082	1.249552509	0.827011467	1.374941857	1.872257498	2.504394721	0.899822672	2.441188784	0.677674634	-0.364288352	-0.67752968	-0.899883421	-0.413946943	-1.06199908	-1.773600163	-1.661731711	-0.972003226	-2.767746277	-0.336110339	0.304353774	0.477473463	0.759442615	0.593183205	1.333353069	1.863517878	1.747657212	1.158487774	2.721810726	1.075455191	-1.835165106	0.45164621	-0.520684416	1.326322061	-0.137412925	1.436664923	-0.353667838	0.614677325
HSP78	5.509867875	0.526510592	0.380903376	2.212876347	2.013560545	1.152451775	0.926116748	4.323741629	5.447316638	4.800685358	5.890978551	1.436338176	-0.045773213	2.751256084	1.983156769	2.341537052	0.190364851	2.318053091	4.195954045	4.205998453	-2.161969629	-0.367458663	0.183146412	-2.39983079	-0.667446386	0.047276556	0.64063117	-1.4094734	0.605903271	0.59856286	2.879224949	1.598725016	-0.360835551	2.330745804	0.666140355	0.04380062	-1.053673174	0.148829245	-0.300568333	-2.457535759	4.943317579	4.880943714	1.149788853	0.567050996	1.940799533	-1.114712033	-3.675871259	-2.182271372	0.240228368
PRY3	0.965238253	-0.155370235	0.16124572	-0.878311855	-1.130028661	-0.578323869	0.753332805	-1.06624932	-0.128268942	-0.613927027	1.315784449	0.603367427	-0.648179609	-0.83013578	-1.145530059	-1.626514392	1.005854467	-1.11462139	0.172495621	-0.800380393	-1.432873061	-0.398811219	0.612381492	1.24308424	1.219127388	2.792148118	-0.589921986	1.413315255	0.522119885	0.697659825	1.181250469	0.651089237	-0.757774803	-1.101573737	-1.274870238	-2.486230373	0.536055303	-0.958506944	-0.462395947	-0.840790071	0.111508616	1.048762032	0.355878545	0.227590172	-1.795469604	0.106303446	1.448102877	-0.045946645	1.472415806
UTP13	-0.170290424	-0.09940351	0.342909991	-0.430993636	-0.103966735	0.688547898	-2.554734636	0.433170116	0.471114283	0.403369796	-0.453487988	-0.320373144	0.43694238	-0.225859091	0.224119024	1.238171978	-2.221220555	0.236892376	0.690617956	0.010984905	0.147991699	0.828434713	-1.014448903	0.794035305	-0.595568334	-1.248096223	1.334469621	-0.153537483	-0.081882202	0.281707844	-0.531996875	-0.508073269	0.504554493	-0.602001751	0.317717486	0.975217074	-0.882508155	-0.560234049	0.768904249	0.164841326	-0.404661797	0.968829928	-1.227839411	-1.036928594	-1.435697414	0.690883885	-0.813959598	-1.417607078	-0.291969939
PUF4	0.588506501	1.358243174	0.810010249	0.928615482	0.120460722	2.45934178	0.555118128	0.788676966	-0.330136308	0.779868614	1.355581546	0.136228534	1.215887137	0.623851618	1.878951608	1.871635481	0.254333366	-0.104248191	-0.363222358	2.277195214	0.166740559	-0.29381474	-1.149919481	-1.090255155	-1.810457825	-1.656495021	0.944405495	-0.04531492	-0.047816909	-1.552317564	1.115641388	-0.14006859	1.340730086	1.034939201	1.504830639	0.747117794	-1.1250354	-0.414725062	0.018166975	1.841308632	1.554443999	2.443110783	0.29246154	0.552217346	0.901612703	-1.144088601	-3.002088485	-0.816538543	1.024556895
SPC97	-0.047515956	1.840721507	-0.078963774	0.138938538	0.350564877	1.290491623	-0.048076887	0.475478368	0.547790452	1.379432623	0.101374316	1.427855337	1.227266568	0.738406765	-0.182391859	1.498168663	-0.291158193	0.996294025	0.714012381	0.853920652	0.160668216	-0.399752673	-1.500549422	0.179371903	1.52759085	-1.164397598	0.813555924	-0.926021053	0.133483703	-0.631560715	0.497380647	0.651544666	2.171278325	0.312221762	-1.740886301	1.450254982	-0.508786749	0.858956105	-0.389224277	0.160797685	1.536678613	2.134017638	0.875278926	0.571362719	0.799247145	1.37432457	-1.023243857	-0.828138745	2.607938722
GIS1	-0.128081458	0.759677466	0.339483915	0.503150062	-0.24642978	-0.512379738	-1.064536509	-0.592413063	0.680121717	0.171271775	-0.218186543	0.360206791	0.186857741	0.557766427	0.104073977	-0.663943483	-0.691013655	-0.410373574	0.824824098	0.566015816	0.712864614	-0.723240507	-0.58018472	-0.275824427	0.269540061	1.472722976	0.53364787	0.472396561	-0.755501509	-0.113434525	-0.049090911	0.734264963	0.576762021	0.460768708	-0.374484579	-1.110330646	-0.34307094	-0.528307542	0.86543656	-0.057993832	-0.031888362	0.631226888	1.305412094	1.450223398	0.394907501	-0.384009766	-2.323195659	-1.068160501	0.458448391
PFK26	-0.769196407	-0.317449267	0.646179426	-1.1449539	-0.06906996	-0.825704147	-0.131524767	-0.835616179	-0.39029483	0.370590022	-1.024682403	0.001404239	0.552617533	-0.464124915	0.378120316	-0.195313338	-0.016904558	-0.153355351	-0.038847679	1.280666504	1.183270057	-0.307809348	-0.357896814	0.246706911	-0.819526148	0.127780046	-0.168821179	0.100560525	-0.244078782	-1.271614934	-0.989622253	0.08332153	0.585867485	-0.462639224	0.418183173	-0.049072654	0.116852855	-0.316868324	-0.02018988	1.325757375	-0.024462148	0.116210939	0.240562481	0.015966161	-0.12721865	0.123179072	-0.310005913	0.00977079	-0.550689124
RAD54	-0.283213219	0.932309397	-1.082022251	0.522447201	0.469867155	0.725370934	2.356442948	0.075955257	0.308915127	1.457196118	0.415440224	1.371181437	-0.788405109	0.883028181	0.428383346	0.542640216	2.59514881	0.711206277	0.530677906	1.332687681	-0.349300136	-2.17709298	0.471067697	-1.144723411	-0.935970557	0.23566453	-2.637913116	-0.578474955	-0.543873514	-1.284873204	0.669975909	1.620433004	-0.589154723	0.907278792	0.531982621	0.511171764	3.038951059	0.48677052	0.375795006	1.187796266	-0.258625322	1.584542871	-0.161669519	1.396660177	0.606540169	0.567696206	2.838623546	0.9783778	-1.06281411
HSF1	-0.04344613	-1.350098247	-0.59716347	0.0471264	1.837076585	0.809162418	0.884202751	2.037246037	0.940172783	1.134955842	-0.208645676	-1.201153295	-0.609229083	0.140240041	1.441636052	0.294547954	0.97393988	1.785311007	0.653172287	0.634003245	0.357183887	1.454880084	1.28992859	0.685396604	-1.419973828	0.376925311	0.093710348	-1.505577815	-0.527039818	0.066334357	-0.350742706	-1.275356067	-1.103122038	-0.417879106	1.655046748	-0.476663336	-0.055067009	1.627562315	0.755632867	0.343443846	-0.009642621	-0.414123076	0.795644721	-1.620168722	1.2481976	1.681708016	0.721105391	1.8303547	0.091550584
YNL313C	0.483134495	0.875434926	-0.79872458	-0.59231709	-0.581632725	0.329805301	-0.438653328	-0.412700078	-0.795187938	-0.339474957	0.94074529	0.615813854	-0.084276833	-0.42292721	0.02770856	1.70213295	-0.746361149	-0.789213699	-1.196973004	-0.565338956	-0.996542415	-1.476642542	-0.135717729	0.489181179	-0.106704225	-1.803887205	-0.200803745	1.364110722	0.717369808	0.164553538	0.662788945	1.06063579	0.022423288	-0.20379555	0.437247812	2.514350773	-0.012838857	-1.261758955	-1.182977261	-0.211323693	1.466647459	0.808245391	-0.248998145	-0.02697554	0.202137955	0.004560766	0.023624829	-0.05180007	-0.246635588
HUL5	-0.635218656	0.978045183	0.382750015	1.412484932	1.97598427	1.18200702	0.299231819	2.426331365	2.048149475	1.438464751	-0.171990015	0.829802169	1.013371229	1.348883231	1.810149231	1.523900024	0.534714347	2.42387388	2.123116017	1.686297936	-0.019812264	-0.938313227	-1.14149356	-0.902984001	-1.399231245	-1.64606476	-0.096133583	-2.44296514	-1.945201191	-1.86832148	0.091945541	0.963995052	1.02845272	0.84238465	1.374417948	1.552039325	0.155278868	2.615733995	2.043783254	1.762297966	0.254660568	-0.567868686	1.500963197	1.713974582	1.357804979	1.238092197	0.997003808	1.086508341	0.276879188
PSP1	0.366878714	-1.092654342	-0.098117815	0.365176308	0.423936389	0.616657137	-0.745858073	-0.839514184	0.743673878	0.23850344	0.372606786	-0.408161906	0.934829645	0.314616003	0.7345402	0.067493088	-0.179600634	-0.05899623	0.410862832	0.843772488	-0.489016989	-0.149316205	-0.866348	-0.525553253	-1.368897997	-0.275839245	0.222345567	-0.612774369	-0.587718833	-0.792140199	0.608092312	-0.225480932	0.860655744	0.297338089	1.167613414	-0.32870476	-0.185676973	0.311183778	0.548459176	0.908561982	0.115596781	-1.288861981	0.673205571	-0.225394272	-0.401153417	-0.944998093	2.117387853	-0.373292254	-0.671518708
THS1	-1.77273581	0.64077132	-1.919159355	-0.549337753	-1.11346853	1.937341749	-1.650304167	-2.237844797	-1.133447618	-1.115217511	-2.156000049	1.187476052	1.634527783	-0.711607843	-1.650260401	2.852055076	-1.598169117	-0.327920466	-1.843982459	-1.079906373	3.495499657	0.987615523	0.32358699	0.891704719	1.38568189	-0.547173098	1.713431593	1.831126413	1.065912957	1.040469796	-3.116269628	-0.812486684	-0.340325075	-0.466525295	-1.393165231	1.247899446	-1.026147674	-1.707996894	-0.989054987	-0.920565756	-2.599054352	0.369053167	1.945426087	1.274977177	1.156457751	1.074905208	-0.106447094	-1.357660375	1.758739851
MRE11	0.207394038	1.190141562	0.530744693	0.63592132	0.499836427	0.365369692	0.744438197	0.750448313	0.066312001	1.023591867	0.745874869	0.631138794	1.012741645	0.309628785	0.611127403	0.723976784	0.670106691	2.287643984	-0.046906738	0.024603125	-0.317147672	-1.353809102	-0.656257763	-0.27906372	-0.422841908	-0.736151742	-0.669721594	-1.632358006	-0.036130912	0.202673069	0.661951923	0.833713661	0.832383934	0.175106187	0.508982406	0.643217671	0.597401853	1.954047511	-0.097130767	-0.167931622	1.558330218	-0.271057591	0.206213051	-1.33967054	-0.331636491	1.210177244	-0.775946498	1.676150466	-1.235195136
DEF1	-0.930556334	-0.332308273	-1.109652097	-1.130886319	-0.479124571	-2.009979754	1.901063436	-1.43895331	-0.319769166	-2.234733729	-1.358467395	-0.860407588	1.457360113	-0.71291166	-0.145914313	-1.203617769	1.770862783	-0.195948523	-0.993430464	-4.030195084	0.554973936	-2.005955957	-2.026843116	-0.611241618	-0.358814096	-0.343100929	-2.038002807	1.059430913	-0.677787652	2.924733786	-0.267523594	2.150385634	2.905699628	0.810927394	0.332350376	0.343927759	2.43259927	-0.976501613	0.231480286	-2.848454349	-0.529227374	0.265186454	3.230293906	1.368570292	1.312566117	1.340563365	0.873560483	-4.321849984	-0.502291108
HAA1	-0.059603175	-0.053938516	-0.937668859	-0.808903103	-0.963949728	-1.222018442	-0.656619446	-0.411483769	-1.273193888	-1.569519228	-0.139026997	-0.398905791	-0.754952954	-0.732437112	-0.037853338	-0.368198896	-0.995692867	-0.638956516	-1.05915718	-0.979715475	-0.69911556	0.800041058	0.697761117	0.411579794	-0.126872292	0.219995814	0.220085212	0.353439366	1.036943555	0.912036646	-0.247505562	-0.702425512	-0.669033215	-0.726469781	0.095275038	-0.285639506	-1.032428919	-0.598832724	-1.068970029	-1.015724571	0.014392425	0.570305908	0.027575188	-0.542202031	0.727161236	0.238892394	0.063595461	-0.63528744	-0.369824818
CHS6	-0.11946026	4.719638377	1.777003968	-0.240720452	2.388769584	0.702483854	-1.178817032	1.690716206	0.45812054	1.239062833	1.334591655	2.157723386	2.170711354	1.785421922	1.849841218	1.836284734	-1.070025457	1.719306399	0.948630224	1.31537145	-2.160466802	-1.673062692	-2.822770939	-0.47552052	-2.930358156	-1.996669107	1.096065992	-1.560374279	-1.17982399	-1.328829994	1.460095481	1.685800617	2.460548513	0.903674268	2.860757389	1.813550583	-0.69646465	1.643846325	0.835133587	1.410379307	-0.032238705	-0.640528726	-0.843855839	5.174459175	2.486514807	0.946473262	1.746027587	2.532424908	0.783783585
SST2	0.255110046	-1.850131162	-1.702760885	-1.428399415	0.200585188	0.092957885	-1.929261032	-0.484225313	-1.293108437	-0.565531009	0.481882229	-0.827880746	-0.503546401	0.042746719	0.37809404	0.481255803	-0.6697306	0.513457518	0.30870125	-0.078947776	-0.118534694	0.466232446	0.404545464	-0.018793651	-0.284648938	-0.481862202	0.933461581	-0.613083218	-0.324242776	0.305162885	0.405238164	-0.863228724	-0.441493417	-0.169224584	0.158240654	0.502139483	-0.560740136	0.574385646	0.188074337	-0.189531741	1.13705663	-0.911478694	-1.464280182	0.498723695	-0.187257401	0.346785836	1.082650029	1.318810748	0.1204791
YLL029W	1.620897544	0.034776482	0.033409542	0.563121129	-0.705131643	0.689416817	-0.45244662	-0.067605675	-0.04592659	0.13212404	1.3013538	0.326656315	0.366917066	1.291611525	-1.059648836	-1.32689375	-0.757476297	0.002916427	-0.775360936	-0.09831109	-1.762212724	1.001473352	-0.696582182	-1.462012684	0.832640798	0.698961351	1.247067731	-0.100415799	0.315459594	0.826367875	1.888302101	-0.250710105	0.442688702	1.774549757	-0.887852371	-0.967454387	-0.799604903	0.102133659	-0.375592627	-0.714449825	2.520020059	0.272171684	-1.59378455	0.513899354	-2.145589045	1.183573927	0.573198757	1.650999203	-1.11095674
EXO1	-1.142535544	-0.364981565	-1.449773068	-0.037036948	0.29728791	1.063212645	0.409426106	0.577217759	0.917242363	1.297525437	-1.285605201	0.190046413	-0.6216203	0.17757349	0.323583994	1.265260731	0.792290001	0.585676814	0.532070606	1.38526136	1.280511438	-0.348409246	0.21250983	-0.556294506	-0.652841976	-1.269545066	-0.855209355	-0.810418913	-0.402988189	-1.365554207	-1.178452894	0.022818196	-0.434275095	0.122635945	0.41282608	1.180159492	0.80952359	0.629417571	0.302649707	1.141051908	-0.596902272	0.17344464	0.412427812	-0.301976228	0.104144242	0.428520548	0.137778733	0.178107107	0.728911597
GCN20	1.377534945	1.121869602	-1.193223307	-0.864492051	0.219640352	-0.902657929	-0.997802348	-3.427650341	-0.648624256	-1.217816055	3.097440824	1.244549926	-0.636467524	-0.487651752	0.055792627	0.93726998	-1.563515692	-2.253655973	-1.152182312	-1.013713379	-2.774488459	-0.954723045	1.173517625	-0.036094834	-0.366142708	-0.321162322	1.182639697	1.951042285	0.547076036	0.43340104	3.384168368	1.611987705	-0.040585863	-0.064777505	0.421970173	0.910547495	-1.834750328	-1.870432476	-0.659351559	-0.619420976	-1.055162507	0.716329756	0.49115937	-1.212799006	0.037854435	-1.620545702	1.168094366	0.125066678	0.059168206
CCZ1	0.411568187	-0.497177436	0.431392365	1.27744487	1.077852773	3.934260535	0.537876947	1.886828009	2.171140919	1.504435611	2.062493532	-1.025744599	1.349610165	1.086864634	0.899131142	3.275058412	-0.165614983	2.70559709	3.155588221	2.416223013	-1.39616891	1.136123509	-0.469613459	-0.902501922	-1.340170141	-3.962678953	0.655986043	-2.195574133	-2.069239233	-2.194402648	1.301225544	-1.476215063	0.658823972	0.451467992	0.731633274	3.808704624	-0.246947637	2.745082896	2.866481102	2.22819098	-0.290361585	0.537594516	-0.970156921	-4.424037812	-2.379472785	-0.787711763	-0.18872288	2.330472523	1.838246905
ARP5	2.535442116	-0.401180015	-1.409758276	-0.903374803	0.353648773	-0.798355199	0.367110573	-0.370021393	1.001621463	1.160139281	1.906425015	0.55239185	-1.869315438	-1.24914166	0.192882626	-0.757588181	0.574188706	0.675782792	0.661279854	0.941193011	-0.098597627	-0.459561485	1.219989918	0.707453267	-0.007199874	0.824494955	1.148815796	-1.507867213	0.628593241	-1.040584006	-0.938954085	0.572164713	-1.568294539	-0.483060845	0.352790084	-0.354323268	-1.320898362	2.088314012	0.425281153	0.790799389	-1.372300613	0.061232375	0.453753399	-0.768221171	0.907147278	-1.625870884	2.782056107	0.843735582	0.815914497
HDA1	-0.338287715	1.148659175	1.307202762	1.183206761	-0.24209993	1.157281182	0.863018452	0.504162722	0.603664689	0.83474347	-0.922371037	0.96729552	1.601979477	0.803562122	-0.16432161	1.30498143	0.976707424	0.70617791	0.817262953	0.469512073	0.43744272	-1.121112384	-1.393344096	-1.00762721	0.809196199	-0.873376224	-0.88113411	-0.454764198	0.771205534	0.611077988	-0.402166693	0.789548924	1.524562784	0.930128489	-0.411158925	1.377364863	0.836545741	0.372189647	-0.273862171	-0.435047202	-0.500935889	0.728410395	0.307727385	-0.703998463	1.127631438	0.243004449	0.857979343	0.004933422	-0.356002421
TEA1	-1.205529714	-0.193754532	-0.283539434	-0.635462567	2.429461276	2.85757244	0.454315809	0.783468925	1.580227333	1.059611614	-1.435695693	-0.391957899	-0.302741501	-0.359456559	2.415745137	2.359246557	0.578200782	1.699393698	0.748697682	1.60077817	2.296795803	1.033206165	0.149718175	0.527019556	-3.447754756	-1.729580998	-0.981610153	-0.454330026	1.69033609	-0.800538731	-2.935375872	-0.527233025	0.355926772	-0.115122141	4.029723174	1.902100502	0.579507385	0.949119384	-1.260175346	0.785141409	-1.35883084	0.204768399	-0.617078962	1.304267113	1.297860314	1.572341077	0.761083831	1.085626908	1.809249011
SEC39	0.233177194	1.24402092	-0.18398968	-0.218527839	-1.175955439	-0.260481378	2.109111132	-0.350321567	-0.43298134	-0.842891844	-0.038940125	0.638299665	0.856483905	0.183806489	0.183413578	-0.238402144	1.748585697	-0.148284878	-0.248493967	-0.551556599	0.279343769	-0.918641322	-0.69938122	-0.008024265	0.338104129	0.374194264	-2.0046869	0.561951016	0.015339814	0.916908904	0.006080712	0.870961436	0.633608051	0.073630689	-0.291559848	-0.555416901	1.05281224	-0.753830978	-0.361971561	-1.125399661	2.20639569	0.070109501	0.384965987	-0.791063405	1.290973742	1.449392481	1.644941158	1.251115355	0.22523528
AVL9	-0.380898172	0.431877797	0.034276786	1.161101817	0.557519146	0.434021827	0.752094728	0.38101942	-1.332420591	-1.514431595	-0.570382229	1.55580832	0.648715288	0.743240911	-0.820885564	1.201038941	1.16553936	1.013161836	0.118730942	0.05037075	-0.188347979	-0.766143228	-0.063151321	-0.682333893	1.150217401	-0.634031047	-0.235657755	-0.066338526	-0.796002526	0.103809857	-0.587416103	1.437531777	0.395410245	0.377270187	-1.200112878	0.92957328	0.560459065	0.39857114	0.931341704	-0.036225941	1.265882702	1.219621969	1.270718778	0.02896992	-0.736702473	-0.578927741	1.301526199	-1.922308234	-0.821270327
PRD1	0.488851734	0.301470869	0.425039469	0.132780731	-0.387352101	0.472023733	0.246219925	0.525703188	0.73397683	0.719361939	1.006133372	0.214743684	-0.017277266	0.493990087	-0.092758883	1.671496816	0.117808977	0.552975324	0.900116923	1.454526617	-1.241987844	-0.649866605	-0.080246775	-0.328524054	-0.193901013	-1.237032096	-0.579180289	-1.003178643	-0.755276391	-1.81349658	1.368811873	0.666319748	0.067810222	0.351894378	0.038927911	0.949957483	0.379454458	1.083251138	0.979657576	1.346102296	-0.207544929	0.588474145	0.365303532	0.423988456	0.258751079	0.89671905	0.016397815	-0.407001894	0.82670496
DOA1	-0.301903757	0.21972269	-0.1278314	-0.148282656	0.827141854	0.325256962	-0.150096123	0.240998015	0.287669598	1.271598771	-0.14666621	0.615491451	-0.287011857	0.472173119	0.603887527	1.435293225	0.88907156	0.693913489	0.388555461	0.838283487	-0.179680296	-0.760164762	-0.193225811	-0.388633713	-0.636109303	-0.898092301	-0.639889332	0.01669554	-0.272425101	-0.332365562	-0.207816009	0.799654762	-0.161362914	0.44456595	0.467792193	0.857735955	0.607829485	0.016348089	0.415386541	0.624244821	-1.380470187	0.167499056	0.128178899	1.183321115	0.240959416	1.41894012	0.771291177	1.757967183	0.600631131
RRM3	0.485106205	-0.496403513	-0.106714727	-0.297778997	0.84284469	1.804195276	1.624414474	0.698970774	0.480869365	1.029528379	0.605118767	-0.716098457	-0.521761429	-0.229202206	0.656223328	2.250689575	1.939074137	0.589143356	0.296050925	1.295499145	-1.01003855	0.504382852	0.714462542	0.205857612	-0.284639403	-1.808367988	-1.323295222	-0.519317768	-0.101375721	-1.127806087	0.915347371	-0.882822855	-0.602195532	-0.531240317	0.446479759	1.249890692	0.883766641	0.10474669	-0.030100019	0.500157827	0.410425102	-1.337152927	-0.867914358	-0.929116668	0.696405904	0.125165578	1.946550193	1.590433052	0.465657959
RAD3	0.885343914	0.882247236	0.428298613	2.198868337	1.850136085	0.974065122	0.750399115	2.234903989	1.24442798	1.000281545	0.244042846	0.532014607	0.308144369	2.3776517	2.472233702	0.233954843	0.703598573	1.101299501	1.108514781	0.832103455	0.093670522	-0.375787036	1.066956533	-2.868176977	-1.479905533	1.644663044	-1.089904148	-1.18901907	-0.20857696	-0.741244835	0.226061583	0.444918349	-0.847682984	2.635276902	1.721141893	-1.271535751	0.848207034	0.603952883	-0.077347913	0.392480732	-0.195781781	0.160221335	3.713363717	-0.705941811	0.340613126	-0.457525464	-0.156819111	4.687752561	-0.942671031
APL2	0.484481795	-0.483216725	0.684086612	0.636323805	0.351787043	0.734174466	1.715961764	2.207811056	-0.146351242	1.134508241	1.16287627	-0.734169897	0.944358815	3.233916714	3.104021018	1.721733809	0.29911534	1.542060546	-0.713884322	2.327948529	-0.335073271	1.310417508	-1.429572708	-1.077598072	-0.1973696	-0.871392726	0.041297063	-0.158844638	2.361039073	-1.171996718	0.135197178	-0.744013818	1.751243311	1.259544425	0.200421313	0.965720765	0.011900642	0.884978664	-2.30976021	0.760431325	1.096167128	-1.342106107	-0.705574316	-0.447407052	3.919360781	-0.29792068	0.667802935	0.970466532	2.530277179
SOK2	-0.77694983	-1.479186686	-0.368789054	1.971815734	2.6402608	-0.050390029	4.211288397	0.649504858	1.56368624	1.716818697	-0.624574774	-1.587310061	-0.596406938	1.572201144	2.344074353	0.301855404	2.56097041	1.154899467	1.772784929	1.76547163	1.052829661	1.03379632	1.171666401	-1.184349949	-1.169038449	0.958560285	-2.168596465	-0.138390385	-0.502742376	-0.306526884	-0.89735644	-1.198730391	-1.871543346	1.34912086	1.382286316	-0.299023131	2.584193911	0.476831338	0.324511691	0.377572736	0.272059117	0.936752199	-0.990388243	0.613826299	0.196493617	-1.295876123	3.127556048	-0.420477768	-0.486340156
IML2	-0.395031595	0.400697337	-1.454393554	-0.757170886	0.19218959	-1.587844903	0.039104721	-0.819013636	-0.548120665	-0.976822445	0.333559483	-0.640750215	-1.649443291	-1.081667657	-0.55507043	-0.516843002	-0.728454264	-0.930716956	-0.108399428	-0.324573958	-0.901749286	0.273661476	1.265113055	1.321149737	0.710659398	1.154865695	1.034899517	0.573092764	0.893944542	1.407908467	0.483417152	-0.629700864	-1.05374025	-1.495033859	-0.815305126	-0.843829016	-1.00172139	-0.681059317	-0.527386548	-1.185511645	-0.496941436	-0.63510707	0.16881573	-0.021387397	-0.512114235	0.698622305	2.108341875	-0.172979883	3.218840521
SPC98	nan	nan	nan	nan	nan	nan	nan	nan	nan	nan	nan	nan	nan	nan	nan	nan	nan	nan	nan	nan	nan	nan	nan	nan	nan	nan	nan	nan	nan	nan	nan	nan	nan	nan	nan	nan	nan	nan	nan	nan	nan	nan	nan	nan	nan	nan	nan	nan	nan
ELP2	-0.479605567	0.845662708	0.281449827	0.03264624	-0.070908823	-0.342291267	-0.980871042	-0.385274932	-0.87624751	0.087046294	-0.074350294	0.51777892	-0.075310011	-0.1364351	-0.535156855	0.254141752	-1.490662576	-1.623743295	-2.035239069	-0.683226653	-0.228222358	0.537617692	0.154880895	0.106868301	0.363808529	-0.481655855	0.999643036	1.284493779	1.082538531	0.799564627	0.632400474	-0.15506064	-0.357363186	-0.133339883	-0.563500451	0.008866706	-1.123349193	-1.041525764	-1.49566547	-1.151467151	-0.001103619	0.557628048	0.14008527	1.671513372	1.146704345	-0.590441611	-0.506846566	-0.330753747	-0.638525523
NAT1	-0.060229706	1.108378608	-2.005387677	-1.317106326	0.551262714	-1.881446763	-1.951610598	-1.805755981	-1.350579117	-1.321814026	-0.431969919	1.022975598	-0.378250024	-0.359966715	-0.420067031	-2.261421933	-1.450313496	-1.531062561	-0.776776644	-1.387719554	-0.31413895	0.45291582	1.116059948	0.952156485	0.612151615	1.729368533	0.867242096	0.487855864	0.984064369	1.74636637	0.835406912	-0.009082233	-0.924640172	-0.787720785	-0.309263327	-1.63836334	-1.100281908	-0.543934398	-0.98742502	-1.582101952	0.095407196	0.625720705	-0.714154765	-0.513823682	1.913056911	-2.746870817	-2.526206343	0.68188103	-1.682039989
SOG2	-0.302798748	-0.736523329	-0.999543315	-0.241581381	1.009214332	0.176772339	-0.672036399	0.044937917	-0.630591933	-0.103977083	-0.865465844	-0.342972292	-1.160768763	0.012800904	0.214543974	-0.701595224	-0.239038211	0.271982359	-0.238676971	-0.246341154	0.366745252	0.266006198	1.73629736	-0.168344512	-0.761678067	0.654364859	-0.010445029	-0.17198559	-0.070822668	-0.048852317	-0.646451094	-0.609311042	-1.689853075	0.047874991	0.281794119	-0.654244147	-0.418690862	0.234743304	-0.190439379	-0.360177924	-0.327378792	-0.178565026	-1.924222283	0.547278456	-0.698164189	-2.726862465	-0.362374612	-0.224347857	-1.089568634
COG4	-0.739429488	0.241407048	0.707325715	-0.448791015	0.210399537	-1.089141135	-0.135647711	0.816179675	-0.208264376	-0.354307188	-0.204800172	-0.396198405	0.356539017	0.222606403	-0.306006449	-0.791106467	0.542541692	-0.472423169	0.907569551	0.177584577	0.322063393	0.219083583	-0.82004365	-0.340007893	0.087370241	0.505522196	-0.707206204	0.865031479	-0.849182373	-0.788886181	-0.837440575	-0.365129793	0.509343283	0.328754895	-0.22033154	-0.728295353	0.957982506	-0.959519996	0.835069753	0.183689159	-0.045306784	-1.947768852	-2.018412743	0.508114777	-0.212516074	-0.330581693	1.428354873	3.301264948	1.461698224
VPS16	-0.753163826	0.830863231	0.638259646	0.161779491	1.693267757	1.353970442	-0.116304236	0.835522722	1.275452085	-0.197068381	-0.697952674	1.443114852	1.548234388	1.222987095	1.057742516	0.767640761	0.912941996	1.968343283	2.534138966	0.376146938	1.174150263	-0.13404946	-1.187637283	-1.191708991	-0.644400184	-0.926846574	-1.33426697	-1.341718363	-1.582589686	-0.626704793	-0.352839468	0.462178847	1.355899181	1.70671949	0.456706359	0.910019059	1.360835205	1.652600141	1.759643619	0.418189812	1.416819156	2.257758511	-0.380994774	0.224631597	-1.11684274	0.15619268	0.55206238	-0.957946229	0.002240417
ARG5%2C6	2.447995346	0.50868748	-1.520164055	0.129569355	1.396400163	-1.417795387	-0.527874602	0.544621966	0.362620368	-1.401786625	1.69506076	-0.515369981	-1.518566339	0.104641541	1.822940526	-0.593578349	-0.42972979	1.234264344	2.49583117	-1.703781649	-3.158503428	2.746532947	-1.126324465	1.250623929	-0.790755833	-0.812579181	0.957223942	1.924632852	-0.264134998	-0.200307342	4.801423001	-3.195958746	1.305835483	-0.948714783	0.656833027	0.167992175	-0.873134973	-2.730466213	1.198261425	-0.83490811	0.362333142	1.628055762	2.256872052	-0.08517194	-0.319123636	-0.404640623	0.621103498	-1.570969984	5.982114845
SWI6	1.002866519	-2.067228416	0.372329513	0.50545619	1.532252882	2.627301096	1.546893332	1.223854632	1.488488894	2.878071995	-0.564713761	-2.0839	-0.773812911	0.191593621	1.737013743	2.908297984	1.436678803	0.866649897	1.019170813	2.43450843	0.588830829	3.175504105	1.122279146	-0.060622204	-0.518513285	-1.273804993	-0.75762429	-1.31574086	-1.517961442	-2.621668937	-1.003206442	-2.758297925	-0.799128275	-0.042826716	0.939824206	2.066320572	1.354172414	1.095565383	1.578885037	2.653935384	-0.561860407	0.28710254	1.306057114	0.826873391	-0.450222869	2.226713905	1.634314223	-0.066451274	0.355291536
SYP1	1.686847833	0.266405251	-1.02753557	0.43245123	-0.725944273	-0.583887614	0.505373036	0.759089162	-1.272600422	0.132114157	1.713975252	-0.317617862	-0.226828774	-0.196634017	-1.127160746	-0.152259507	-0.273348719	0.346959826	-0.785918191	0.187378848	-0.169007725	1.282229191	0.486012735	-0.005698143	1.448364896	0.815393236	3.114963481	-0.24304455	0.722704467	2.337419527	0.542896314	-1.246859939	-0.152531342	0.327298332	-2.092546547	-0.433961073	-3.436776015	0.462515698	-1.135523382	-2.081583294	1.874576957	0.330125013	1.263208413	1.863820268	0.176595256	-2.478147501	9.426573978	-0.343926265	0.059170371
YRR1	-1.540901018	-2.013291228	0.086741911	0.998366366	0.152377235	-0.520712123	-1.032119057	0.646650945	-0.314038126	1.666081567	-2.267663066	-1.492929295	0.524788338	0.579441782	0.296405198	0.115248077	-0.66846812	0.982177601	0.319821468	1.600536924	1.992080715	1.211898052	-0.35226202	-0.747412447	-0.021587054	0.227227232	0.716446532	-1.627175956	-0.06775783	-0.934068617	-2.061983457	-1.290654404	0.661595445	0.691716403	0.167996432	-0.093083192	-0.647580206	0.976650967	0.012869802	1.168587913	-1.115795946	-1.351048866	1.143904658	-0.699769834	1.606696377	0.991067351	1.494285198	-0.310291735	1.29471909
PUF3	0.913045078	0.072324854	-0.822760039	-0.108028502	-0.431479818	2.101208673	1.411346447	-1.18105428	1.400683824	-0.444546163	1.082105705	-0.244710284	0.069950676	0.018473557	0.743160774	3.261625513	1.762094631	-0.90691985	0.797515723	0.408046826	-2.109257537	-0.689227992	-0.053118232	0.307898615	-0.643955404	-2.720882792	-1.661844708	0.008512161	-0.801025215	-0.77898701	1.143809809	0.26881842	0.496087221	-0.492354261	0.788263692	3.059423089	1.652513716	-0.561300224	0.581504048	0.423555219	-0.180099117	-0.988536101	-0.980918393	-0.350280939	-0.350368672	1.889110702	1.966694933	-0.93408934	-0.247888728
NIP1	-0.640250204	0.122492399	-0.020318033	-0.970554585	-0.998720122	-0.326746215	0.029043834	-1.510191712	-0.557973653	-0.747098448	-0.112665027	0.147630046	0.209461633	-0.208786397	-0.504710054	-0.131501509	-0.571232179	-1.350097285	-0.39808693	0.037042062	-1.55316635	-0.438624513	1.103533404	-0.537148029	0.326249642	0.393042521	0.684689852	1.622236607	-0.036966205	0.475517721	0.85539775	0.197937401	-0.971436505	0.442932509	-0.164043568	-0.457458164	-0.512378566	-1.916340674	0.261430514	-0.362291416	-0.705496512	-0.182015858	0.023266027	1.946280904	0.206687435	-1.139186449	0.213205383	-0.980298331	-2.047780071
KEL2	-0.414038152	1.087646812	1.467392105	1.435226698	-0.117399978	-2.123939598	-2.305692444	-0.763124944	-2.501392879	-0.087533947	-0.749443898	-0.892874481	0.377211349	-0.541917127	-0.520735381	-1.950025858	0.091218538	-0.663815843	-1.68680013	-0.89016595	0.624739013	0.831223147	-0.257650294	0.897403354	0.855431244	1.730013434	0.1084513	0.216094385	1.226603764	1.138395027	-0.37595182	-1.369901746	-0.414301451	-0.856932266	-0.68362777	-1.852596795	-0.162033495	-0.335363734	-1.806121929	-1.112599805	0.47056943	-3.986585864	-4.241736715	1.727108472	0.036187306	-1.409464956	-2.064077017	0.777944467	0.736131705
YPP1	0.369699892	-0.453188339	-1.057806574	-1.199477305	-0.826152113	-0.674586591	-0.884473405	-1.541052094	-0.185141846	-1.118640815	-0.620290171	-1.69129781	-0.301522319	-0.776443768	-0.20325303	-0.85918777	-0.535897204	-0.856624819	-0.466320767	-1.179942436	-0.140414382	1.653183028	0.612649426	0.789964946	-0.041717783	1.074005869	0.75601664	0.714467833	0.364013253	0.711376348	-0.334954889	-1.390045826	-0.357035526	-0.880560755	0.164691302	-0.838361963	-0.574194219	-0.782995631	-0.329190424	-1.040144116	-0.069909451	0.347498748	1.570771821	-0.103833845	-0.920799075	-2.597602214	-1.673505856	0.828088915	-1.263141615
RNR1	nan	nan	nan	nan	nan	nan	nan	nan	nan	nan	nan	nan	nan	nan	nan	nan	nan	nan	nan	nan	nan	nan	nan	nan	nan	nan	nan	nan	nan	nan	nan	nan	nan	nan	nan	nan	nan	nan	nan	nan	nan	nan	nan	nan	nan	nan	nan	nan	nan
SCH9	-1.755329278	0.317607456	0.978302265	-0.907084609	0.477063529	0.26186952	-0.170870953	0.407173017	-0.024602929	0.915589592	-0.702750335	-0.503532261	0.364698859	-0.376999038	0.823944096	0.21519471	0.237753851	0.96418137	1.542060602	1.918534194	0.290916802	0.628109736	-0.640495856	0.299996318	-1.062071125	-0.221441787	0.027843073	-0.537426074	-1.462588511	-1.70011769	-0.86548467	-0.93691626	0.565374621	-0.306967244	1.061008101	0.206088697	0.219145595	1.090449753	1.87154303	2.351049734	0.543773362	0.296287998	-0.214319244	0.768932097	0.757837951	-0.598436852	-1.012063371	0.490691111	-0.031131362
RRN6	0.131159561	-0.491483024	0.281557811	0.758811403	1.440048399	0.220268286	0.453946506	2.432122056	1.726722587	1.308365033	0.295857075	-0.650006907	-0.920314813	0.963445606	1.131361147	0.149006917	0.9250033	3.062204905	2.304393876	1.945672875	-0.007008455	0.321489424	1.023462137	-1.381496294	-1.649185554	0.217413024	-0.956588529	-3.706567769	-1.906154837	-1.649188785	0.10713282	-0.520371877	-0.940709732	1.411499272	1.46120445	0.26023746	0.875023454	2.846835162	2.108662258	1.690282867	-0.432636583	-0.526601568	0.075415632	-0.221217943	-1.685291013	1.339846263	0.182537541	2.095657674	-1.634319437
HSL7	0.141582348	-0.415052268	-0.117797886	-0.560759575	-0.123066675	-1.027382166	-0.89621207	-0.643849871	0.168572135	0.035351413	-0.36411649	-0.36901613	-0.659842685	-0.666267825	0.219385382	-0.517846745	-0.526848839	-0.824892279	0.022434003	-0.10070266	1.77687046	0.748934557	1.532490009	0.859483176	-0.44135817	0.448355126	0.408729463	0.96041855	-0.427048585	0.088034824	-0.546108528	-0.368209471	-1.021077515	-0.784612872	0.308339705	-0.572567196	-0.271262669	-0.788056294	0.085751424	-0.18717411	1.258859677	1.504951853	1.819690983	1.410485748	-0.502779041	-0.066765835	0.512045119	0.558560908	-0.981587601
UTP14	4.43247832	0.031741773	1.721775314	1.328044102	1.763387716	-0.016840977	0.535052519	-0.257974577	2.036079491	1.589159907	2.031028816	-0.030532678	2.554403909	0.984708182	1.197274299	-0.708796111	1.296996446	0.391993422	1.765584652	1.80202539	2.281534167	-0.161558149	-1.671237045	-0.283765959	-0.167879756	0.861214525	-1.174594001	0.766370447	-1.010480616	0.304763498	-2.025555309	0.199469515	1.886823827	0.381083058	0.224869563	-1.222586826	0.678522126	-1.158145108	1.398443944	0.712081395	-0.469280838	-0.772791346	0.124671428	0.498369056	-2.280654063	-0.63034399	1.112020359	1.347535582	1.945484796
MBP1	0.324170492	-0.454914452	1.879529621	0.904264865	0.573163548	0.5130801	1.762050263	0.857590209	0.384727207	0.272060496	0.514837338	-0.005246267	2.180110139	0.47453277	0.511450663	-0.105124394	1.659792209	0.627071519	0.743488343	0.178510496	-0.21407369	-0.369214037	-3.335660838	-0.464206306	-0.239894378	0.549154602	-2.082527187	-1.143823711	-1.559278913	0.223119792	0.24411129	0.248649831	2.434002962	0.284215466	0.30729636	-1.067885834	2.424556143	0.623365745	1.034328786	-0.211098985	-0.299795976	0.042167024	-0.462601357	0.558162093	1.512545579	-0.428103358	-1.032087632	-1.202633733	-0.443041166
PMS1	0.280921856	-0.121152795	-0.621935028	-0.489625862	0.072378023	-0.411731665	0.16909663	-0.158418764	0.259875656	1.003855418	-0.625082281	-0.69362571	-0.751876528	-0.334876921	-0.015300268	0.30410695	0.377523379	0.78223515	0.155760498	1.366538459	0.471122135	0.671663298	0.534327643	-0.098953105	-0.21610698	0.070659676	-0.101215742	-0.957401699	-0.41715578	-1.322948577	-0.387521494	-0.865053241	-0.46567467	-0.400817254	0.039191586	0.357686564	0.189125991	1.036331115	0.371533248	1.277162494	-0.670143173	-1.289654703	-0.89833371	-1.238785407	-0.028506959	0.253553314	0.757912266	0.800209705	-0.44687025
USA1	0.849799066	-0.533267139	-0.086548649	0.337028067	0.549409817	0.664336712	-1.041257671	-0.031955774	-0.068214687	-0.508841368	1.175419815	0.137806528	-0.312752689	0.727409911	0.717429487	0.394333655	-0.893099512	0.024015654	-1.189851531	-0.123187803	-1.457854848	-0.240660033	0.16629454	-0.539059932	-0.537580214	-0.050478188	1.273900275	-0.135024092	1.20530437	0.146600866	1.158584652	0.131479463	-0.206314394	0.696569467	0.653496189	0.228146256	-0.871265309	0.161037815	-1.2566506	-0.232044183	-0.212400205	-0.266946952	0.168647703	0.861239554	0.789928222	1.331157746	-0.496191302	-0.30989986	2.363302879
UBP3	0.251237656	0.182145261	0.789806262	-0.176087758	0.580782579	1.093164986	0.455344965	1.071818959	0.020800009	0.437093893	0.878472736	0.33649938	0.218099525	-0.74749464	0.884414801	0.837346979	0.486280393	0.143137355	0.087529854	0.86089354	-1.685546235	-0.349775482	0.384763069	0.532599089	-1.081134374	-0.636672655	-0.310484592	0.555121498	-0.782916111	-0.518637159	1.723573279	0.599548387	-0.057028777	-0.48641988	1.143237709	1.125648755	0.320403662	-0.495375857	0.903435356	0.814336059	0.66064294	2.229310507	0.468204539	-0.515310102	-0.699520209	-0.11191433	-2.284717435	-0.854948765	1.274551105
EFT1	0.026950915	0.263783582	0.073352526	-1.074791712	-0.304264064	0.812995891	-1.092350001	-0.436356277	-0.933374102	-0.204994578	0.806884971	-1.697545833	-0.362831008	-0.49899185	-0.882025712	0.427236807	-1.629807643	-1.35682353	-1.242465237	-0.099959325	-0.440940391	-0.433266297	0.550914	0.288845266	0.906647712	-0.194732655	0.226590747	1.417583251	1.019786565	-1.409595431	1.189483016	0.563762712	-0.594188036	-0.257307811	-0.956797229	0.868513364	-1.418860199	-1.960835413	-0.888123704	0.940233375	1.186682281	0.047873789	-0.610393641	0.199668398	0.369886465	-0.702564597	0.72374487	-0.428819811	-0.638216908
SKG6	2.630528124	1.644793722	3.368186286	-3.29177396	1.894977664	0.307931305	2.731823399	2.281562765	0.779458487	2.568986402	2.956156555	1.260096397	1.296469061	-1.781566434	0.812242938	1.306620987	1.591672391	2.303707689	3.680443083	1.700566099	-1.109109504	-1.285752411	0.138424067	3.729198502	0.942188591	-0.928320215	-0.73273014	-1.681078966	-3.630848613	-1.418441752	0.46372235	0.731846442	-0.808255255	-2.89246909	-1.478580124	1.46520172	0.862428838	2.246080075	3.059555614	0.774568256	-3.742580691	-4.243795983	-5.131235238	-2.340686132	4.481809895	1.067763859	1.681663783	0.816812255	0.347638476
PPZ1	-1.724137499	-1.07968145	-0.092605113	-0.91160476	-0.192128848	-1.503924528	-1.35488503	-1.547481422	-1.102202841	-1.35925016	-2.082655522	-1.412638475	-0.512687843	-0.459074252	-0.06809447	-0.996421467	-0.349053384	-1.118418191	-1.065888581	-1.302179169	1.705824028	0.983617426	0.467588398	0.439947031	1.034926148	1.116679279	0.365295942	1.322795502	0.881525649	1.351453586	-1.346841368	-1.140522967	-0.409070935	-0.428515146	-0.835854263	-1.050634744	-0.745512008	-0.995123323	-1.03005988	-1.253827411	-0.804023667	0.304234297	0.510821659	-0.426395482	2.7469898	-0.698787902	-1.01713421	-0.085812496	-1.058657309
CTF18	-3.203379653	-1.205974066	-2.278973655	-0.518397292	1.934894932	0.922893244	6.362372119	0.575242134	2.486119108	1.940836158	-3.154847537	-1.440595304	-1.871189378	-0.866240936	1.777322927	1.449568806	5.607025685	1.143434606	1.128831934	1.966930938	2.518351172	2.19635804	2.068296848	0.955187381	-1.646287926	-0.604678054	-4.884956409	0.511146304	-0.852429934	-1.178379323	-3.042285523	-2.123548599	-1.909803373	-1.192997544	2.076537089	1.09992467	5.412826524	0.07406781	0.648512445	1.444231967	-2.718752461	-0.907097157	-0.158741899	1.628732893	1.156421302	0.732459874	4.804795594	2.389280752	6.113544817
FAA4	0.52097052	1.032504324	-0.126340811	0.495009315	-0.553861969	0.63511055	0.26800558	1.034701382	1.473453751	0.325159914	-0.15896823	0.667836946	-0.005582109	1.257013976	-0.85783122	0.875922562	0.94824711	3.83164193	3.028117464	2.966294557	-0.502031641	0.29294297	0.300599654	-0.313430282	2.879352919	0.155548838	-1.283113805	-2.475454975	-0.183592337	-2.13116703	0.737900916	0.806213843	0.042776909	0.664490852	-2.762522947	0.775581164	0.602379754	3.682783736	0.786109458	2.070393383	1.251694081	0.564540178	0.423806471	0.053714651	0.487247175	1.809029223	0.944845793	0.765161893	2.136450288
GYP7	-0.921442937	0.18055483	-1.185145604	0.4255311	-0.600112256	-1.366002387	-0.118830091	-1.418861863	1.194882019	0.375358354	-0.470161933	-0.255234238	-1.181187575	0.210711096	0.544325481	-0.52378928	0.282139859	-0.73178977	1.312604773	0.652512149	1.365019987	0.077223148	0.940277689	0.01379776	-0.213127428	0.462296008	-0.578203074	0.891305029	-1.198373727	-0.338758499	-0.744192345	-0.077359714	-1.101158183	0.09960232	0.321436916	-0.520740369	0.292333215	-1.074272688	1.009106471	0.302731953	0.126397181	-1.268969047	-0.334418982	-0.250936388	0.823358825	2.1574628	0.700135087	1.233020944	0.598265486
GSG1	-0.846499494	-0.738315585	-1.356694488	-0.681339878	-1.228705505	0.415460885	-0.906491636	0.167286798	0.451407714	-0.537780994	-0.137801386	-0.131207689	-1.452834071	-0.834196621	-0.667860117	0.624990951	-0.203558741	-0.2482731	-0.061065183	0.163465663	-0.60807736	-0.141630498	1.275395701	0.256000781	0.453247373	-0.495810702	-0.12207041	0.180943368	0.121450814	-0.320402032	0.310681766	0.016953142	-1.20907349	-0.565484541	-0.348657808	0.431997266	-0.191422728	-0.505207462	-0.344383131	0.261864377	-0.944160199	-0.643743921	0.020742861	-1.362014579	0.911896943	-0.775150428	-0.234346677	0.780335855	0.847965838
MAD1	-0.8349733	0.862887226	0.526387746	0.117128328	0.578174342	0.620748605	1.195447197	-0.470522716	0.832969698	0.390297602	-0.851740681	0.288354332	0.704836573	0.240418981	0.559997065	1.219799977	0.695711935	-0.762073073	0.575670245	0.455052036	0.19039465	0.189488303	-0.493678285	0.765798244	-0.386860372	-0.868977818	-0.482044372	0.972696809	-0.003841491	0.338718296	-0.931694561	0.037946882	1.122938531	-0.401001301	0.679107406	0.828629396	-0.118141824	-1.051060823	0.079194203	-0.194557097	0.115260332	-0.600844753	-0.781230288	0.092741269	0.48393134	1.370475449	0.483493019	-0.341307505	0.836325939
GTB1	-0.209346581	0.651570555	-0.021329583	0.352977496	0.276575723	-0.238481906	0.690935093	-0.448007371	0.082954841	-0.747941413	0.17690748	0.776451288	0.43270879	-0.016294834	0.496604349	0.197441561	-0.087555214	-0.141222871	0.357172968	-0.201366866	-0.55591611	-0.732764785	-0.470480503	-0.057010136	-0.319365672	0.066531505	-0.126120559	0.473252181	-0.145366504	0.211253121	0.353242724	0.614853027	0.436793311	-0.101856103	0.354216293	0.017936636	-0.147704664	-0.30553819	0.078740556	-0.328801302	-0.048523445	-0.489825233	0.67732695	1.316263706	-0.446594427	1.193263268	1.049279142	-1.967376409	1.371024056
HPR1	1.926071218	-1.072401149	1.586895677	0.436824757	1.397805366	0.523236983	0.350418844	1.356298028	1.353216088	2.445543083	0.233426663	-1.925863893	1.688075541	0.831558584	1.38555234	0.849725548	1.131973	1.490298671	0.41825493	2.281625144	0.531033669	1.833597252	-1.180600156	-0.419622699	-0.927640773	-0.632991368	-1.478256727	-0.209046417	0.1242341	-1.300480994	-1.163194108	-1.260356737	1.683633324	0.205231464	1.105451655	0.314769657	1.944189029	0.23073002	0.123466374	1.486085276	0.435627276	0.756989435	1.478401436	0.318335034	0.344413478	-1.251296131	0.1558669	1.486845757	1.788086829
HSC82	-1.190552325	-2.060450912	0.272076589	2.083718553	0.405255888	5.249960865	-2.722163595	0.78310316	-0.549345212	-0.098839547	-1.379744184	-0.010519105	-1.559924783	1.863417416	-0.67396863	4.218259983	-5.320604139	-0.070170257	-2.328192665	-1.591502275	3.572900581	0.263486664	-2.525204245	-1.927992446	0.329677656	-5.23486461	3.14708848	0.885494969	-0.383108591	0.872599229	0.474975958	-0.775507249	1.889964128	1.513072281	-0.909310179	4.383047325	-4.765179857	-0.302230125	0.607175627	-0.751331866	-1.995416586	-0.671616283	-1.822198666	0.027029168	3.924846831	6.505544683	1.496290779	0.80803683	-1.607616123
CDC9	2.752134837	0.556297833	-0.240564359	0.079948297	-0.963633702	0.986723644	1.75027459	-0.859709523	2.016191093	-0.018268844	1.553353002	0.488200634	-0.402653884	0.297372849	-0.588559384	1.157401388	1.020408063	-0.333389925	1.322408654	-0.532053868	0.091664008	-0.872822718	0.211591355	-0.388094928	0.319898224	-0.731359468	-0.50004244	0.084953938	-0.569302364	0.752905842	0.610250874	0.502465029	-0.138065724	0.375522302	-0.354905618	1.284580927	0.412579139	-0.276057712	0.821628062	-0.64209402	2.176036017	-0.429272304	-0.549973807	0.386797789	-0.750403632	0.983158543	1.006454645	-0.650747729	0.35951691
PXL1	-0.705443987	3.020406142	0.452586143	0.597577289	-0.02395697	-0.131579327	-0.982556247	-1.206850516	-0.367200337	-0.518637712	-0.134105635	2.388905554	0.731386096	0.075963978	0.538872166	0.279121679	0.486185585	-0.181280375	1.255986521	-1.156561444	-0.558033732	-1.396878477	-1.206199262	2.020525389	0.824043783	-0.454992071	-0.754700959	-0.61001901	-0.000834308	1.386903883	0.177651528	0.719598262	0.830575177	-1.630571745	-1.148699	0.481894633	0.600101378	0.388817564	0.197630335	-1.459195755	1.115485861	-4.819985117	-2.693784476	1.340361332	1.206229707	1.287075591	0.016229644	-3.045186001	-0.037187589
HRK1	0.775935298	0.222775481	0.718742331	-0.718738059	-1.293449534	-0.800482584	-0.180645075	-0.919785723	-1.307566838	-0.726021131	0.585335562	-0.032966432	0.425617251	-1.280569115	-0.175593459	-1.825101983	0.769009969	-1.769457051	-2.109023066	-0.159872061	0.879546581	-0.099146066	-0.706855875	1.134788568	0.104147517	1.998271477	-0.530573643	1.530282449	2.170029626	0.209086085	-1.174431482	-0.054440043	1.000439861	-1.25652359	-0.113973913	-2.561324149	1.438006382	-1.251837765	-1.703470962	-0.462315227	1.392299145	1.142046896	1.254694081	-1.64299891	-0.672164412	-2.504956779	-0.823958652	-1.076557382	1.782817506
GUT1	-0.40438504	-3.471865489	-2.520040756	-0.883772275	-0.370620005	-1.209626745	-2.397157801	-1.240696487	-0.721659373	0.058465707	-0.562028138	-2.516271244	-1.644437733	-1.430119253	-0.392339244	-1.38225118	-1.2202921	-1.148894174	-0.407283209	-0.131457771	0.902247623	1.797603354	1.833309046	0.718667483	-0.403415737	0.957335342	0.598213907	1.052813156	0.114512914	-0.077893479	-1.16527448	-1.317197664	-1.561647543	-1.276123041	-0.121884883	-1.110491414	-0.791934455	-0.979002753	-0.221534777	-0.003070691	0.081555298	0.636404904	-1.284232714	-1.585438121	-1.033637896	-3.299548612	-2.510942661	-1.458290476	-0.890619026
DPB11	-0.331317118	0.481875365	0.021441902	-1.086283455	0.087123745	-1.071238412	0.056363535	0.373446391	-0.773250385	0.124964463	-0.558780423	0.620281961	0.249119575	-0.699606982	-0.018991243	-0.853581707	0.042540922	0.56440452	-0.138762111	-0.12437047	0.504411333	-0.872452962	0.020405126	0.522096212	-0.491015071	0.814322313	-0.114123772	-0.704455139	0.147884678	0.266347303	-0.226228249	0.628572189	0.096140207	-0.513328994	0.147151374	-0.730863503	-0.106354748	0.571184253	-0.303618538	-0.120041465	0.687089292	0.017018467	-0.354567996	-0.072859547	-0.862758887	-1.104034694	-0.47893224	-0.899676611	-0.033933107
UTP8	-0.230664033	0.043762759	0.682799227	1.081810653	1.227171736	0.378590618	1.996994064	1.197755878	0.795500272	0.501739892	-0.257470701	-0.066394445	0.246374448	0.818111825	0.978041454	0.565718857	1.234841111	1.85508807	1.260484046	0.825286215	0.424473735	0.38401753	-0.05528623	-0.338913425	0.046751422	-0.795379686	-0.234440656	-0.145384321	-1.192938428	-1.661306064	-0.647578971	-0.02557828	0.19820962	-0.375849436	0.937225971	1.561955849	0.232481514	0.134582685	0.945773115	2.590794109	-0.546919871	0.714679576	-0.884912121	-0.172693672	1.197120575	0.404218913	0.171613473	0.322906961	0.898986616
PRP43	1.909345012	0.252460385	-0.737925572	1.287656724	0.326973773	0.447053814	0.312222111	1.201292032	0.720304318	0.028217978	0.979586455	0.206521288	-0.854111807	0.686545276	0.172855793	0.454083656	0.155058996	0.044549014	0.827825337	-0.058818504	0.093962276	-0.982850667	0.298267555	-2.070836007	-0.398459752	0.221493547	-0.398952313	0.588506681	0.165237353	0.182039413	-0.615913658	0.409430511	-0.438429519	1.588800737	0.815487904	-0.377441566	0.198548581	-0.391265629	-0.576184848	0.236236339	-0.850501795	-0.199482221	0.194283449	-0.470075013	0.900138773	0.871589034	0.444060327	-0.368605773	2.60124272
STE11	0.157362601	0.537924157	-0.463096028	-0.917535431	0.367346753	0.044761664	-0.676266469	-0.818703006	-0.970350931	-0.229582661	0.021244203	0.227694291	-0.519263904	-0.966888175	-0.305740907	-0.081423464	-0.761172599	-0.079848181	-1.209309904	-0.100202582	-0.0076498	-0.358036043	0.282394365	0.707940866	-0.024218497	-0.196037246	0.9310698	-0.01079168	0.657372032	-0.196109874	-0.103382268	0.107630302	-0.277890379	-0.945598249	-0.250737956	-0.036346568	-0.841287181	-0.100502812	-0.790221651	-0.105293779	0.23140951	-0.365655535	-1.675642193	-1.483141785	-0.894009595	0.340087945	-0.377667561	1.31352653	0.281793553
HCA4	-0.608667857	-1.663437089	-0.24842837	0.645570274	0.714169275	0.692188859	1.81874291	0.482473018	0.173300932	1.553951075	-0.939146135	-1.225656816	-0.521262768	0.975481872	0.415954297	1.108199956	1.361425767	0.444955142	0.672459801	1.821818978	-0.224116816	-1.310689243	1.1537232	0.280677861	-0.674917813	-1.84885885	-0.875791762	0.590241398	-1.471794631	-2.131549106	-0.889993719	0.755268999	-0.973024733	-0.358978057	1.22195002	1.727865021	0.912325816	-0.388151268	1.633958493	1.18663883	-1.545943581	-1.690112294	0.291790586	2.017030967	0.020974077	-0.337155225	-0.232268933	1.687156242	1.077087978
YDR333C	-0.049277772	0.412124568	-0.133321947	-0.038024788	-0.374747574	-0.841063849	-0.39314156	-1.078200949	0.400495188	-0.202155601	0.290112143	-0.441268086	-0.36491288	-0.317059899	-0.48100772	-0.884845024	0.0956182	-0.897453692	-0.472612518	0.169558851	-1.321353443	-0.558372942	0.614661226	0.396958027	0.21746407	1.090791225	-0.527832008	0.642975789	0.266409484	-0.594434215	0.662261691	-0.304790317	-0.267305964	-0.254589956	-0.386207746	-0.953204304	0.242960872	-0.998555081	-0.476231014	0.31440386	0.248053921	-1.100038308	0.328687727	0.328742611	0.363497388	-0.231069848	-0.85509062	0.087143543	0.471505166
YSH1	0.209540349	0.36356706	0.847498584	1.56340437	-0.016244739	0.799461767	1.212496961	2.46361273	0.700115189	0.708694367	0.063797171	0.264851065	0.746875277	0.584858806	0.237439028	0.416349943	0.832813259	2.111884499	0.012000249	1.140902103	-0.328913825	0.349869247	-0.316864178	-0.469688131	0.807998847	-0.486238961	-0.158615768	-2.445330486	0.771620589	-1.549549164	0.506189129	-0.133478747	0.491581911	0.440849734	-0.278778841	-0.198648695	0.875282399	1.401714144	-1.192326076	1.60485976	0.734634618	-0.094362092	2.696309914	-0.163816614	-0.025113675	0.057947999	0.604315951	4.166659827	-1.172496894
MSC3	-0.287718872	1.232851324	0.439348626	1.43141504	0.172911428	0.157699772	0.308400988	-0.746624936	-1.329101425	0.410102002	0.610994297	0.693057962	1.533284639	1.457799807	0.558713483	0.177100563	-0.085517461	-1.062467587	-2.680392954	-0.277374293	-0.878037479	-1.702777177	-1.68810324	-0.902479764	-0.590777154	-0.074602944	0.093734722	0.547952004	3.25246666	0.370152478	0.821804231	0.95569528	1.017587003	1.095490614	0.253289264	-0.048912599	-0.15951562	-0.990938438	-2.624782179	-0.672432936	-0.176694509	0.867394229	-0.548888054	2.61280309	-2.188650036	3.875551739	0.229220261	-0.76302525	1.687455271
YHR182W	0.518396999	-2.402455006	-0.508272047	0.681197213	0.066090918	-1.215623123	-0.037724396	-0.383445993	-0.348477424	0.161854329	-0.037981495	-1.063646175	-0.986443342	-0.159181185	-0.501215538	-0.95142146	-0.649620058	-0.214869481	-0.342306012	0.285449051	0.139927272	0.763665092	0.890888562	-0.844355563	0.257676353	1.155795978	0.538964752	-0.139983193	0.273551854	-0.85959691	0.248434974	-0.640383358	-0.913684125	0.355844793	-0.390531038	-0.330484453	-0.702570683	0.173857581	-0.12109814	0.620914908	1.487355151	-0.742567441	0.260221427	-1.202421101	0.772475812	1.664862717	0.216661475	-1.067664869	-1.831245442
YBR238C	0.685530754	0.576859469	-0.382510005	-0.856892548	-0.581051512	-0.744246602	0.566631926	-0.649778833	-1.587705438	-1.567037042	1.356853988	0.781067763	0.130561743	-0.804425699	-0.166508351	0.250548133	0.869707097	-0.049000818	-0.866359428	-1.107869457	-1.796972895	-1.276310291	-0.467879047	0.246882769	0.048839454	-0.520139261	-0.948945714	-0.300220701	0.588073789	0.700749608	1.375998331	0.883969633	0.479735127	-0.702196602	-0.170618056	0.188114955	0.986721928	0.16572005	-0.879907573	-1.164038109	1.523509988	0.917130919	-0.081249875	-1.935492845	-0.879957248	-0.367289457	0.037634083	0.811776633	0.736651431
GPB2	0.62379338	-0.787872434	0.873927388	-1.779734773	0.362029613	-0.24851921	0.826045247	-0.307516663	-0.656295009	-0.460153532	0.264605089	0.140621138	0.355804181	-0.824300707	0.739859858	-0.318600626	1.545005846	1.530021068	0.703567825	0.533553905	-0.543070596	-0.14792592	-0.120187994	0.459946195	-1.32483881	0.994467447	-1.488695234	-1.950713245	-0.736162359	-0.291246139	0.533309599	0.222675348	0.310348195	-1.329565311	1.176047129	-0.614023661	1.686896338	2.073902901	0.818003263	0.53717548	-1.73401562	0.605201822	-0.465103934	-1.855020789	1.342293319	-0.000172781	2.543312066	0.552996462	2.640382243
CDC24	0.360155245	-0.1248392	0.655995181	0.598151174	1.942590636	1.13907726	-0.12863072	1.628502112	3.080499996	2.249967164	-0.292556554	-0.411558415	2.48866629	1.470185229	4.570524401	3.332936412	-0.489377669	2.185703752	3.439694587	2.618486155	0.680448635	0.472920723	-3.331868887	-0.941416896	-1.948131058	-3.284841418	0.266474316	-0.499698589	-2.471200454	-1.090960056	-1.022036136	-0.427069778	2.175411304	1.132965472	2.118941511	3.255197923	-0.056444245	0.322193315	3.016713656	0.762131825	-1.690173549	-2.358849877	1.468950978	2.765537105	2.47072766	0.598566072	0.344963516	2.021905864	1.576506596
ELG1	2.266284049	-0.125598087	0.765809716	-0.598761636	0.950590619	-0.625995465	0.889015979	1.007420559	0.972754476	1.841555622	0.984935686	-0.096520963	0.455010098	-0.254247519	0.703469668	-1.079158009	0.86698216	0.925652164	1.146250086	1.351951832	-0.789018421	-0.00754156	-0.474787803	0.335407166	-0.900448502	1.119171174	-0.547920882	-1.230929656	-0.758971421	-1.505556617	1.544060192	0.060071417	0.374058466	-0.343754452	1.190657172	-0.662829316	0.454161278	1.022502388	0.602637983	1.295124018	-0.316648463	0.406749447	0.607891913	-0.174657353	1.808934504	-1.756369908	1.267314707	-0.139641152	-0.081733017
CHL1	-0.377000544	-1.48823959	-0.579473902	-0.416944984	0.257376921	-0.077025523	-0.706278449	0.48925819	-1.107564785	0.503181773	-0.443067761	-0.899541482	-1.548803944	-0.450284951	0.109431565	0.68297139	-0.457076108	0.638656808	-0.289656973	1.187488145	0.036862953	1.25285297	1.21063163	0.943483931	-0.715761571	-0.787875686	0.232682702	-0.529151875	0.559725553	-1.343778577	-0.395875704	-0.83219638	-1.515354941	-0.659680056	0.382577041	0.76067586	-0.367121887	0.564282916	-0.440856436	1.224303843	0.656540818	0.196040558	-0.313541551	-0.412244169	-0.178628218	0.369234924	-0.364789501	0.11413968	1.964752971
TAF5	-0.535259616	0.474305812	-0.472111865	-0.297741813	-0.291516099	-0.997862247	-2.744239298	-1.191049726	-1.321379356	-1.6626938	-0.730794348	-0.628169085	-0.821764765	0.050683273	0.304143689	-1.400689674	-1.866950453	-0.95959506	-2.271564156	-0.746540467	0.549991871	0.897456583	1.083798135	0.585610124	-0.591804263	0.964549765	1.509418398	0.744962094	2.322131185	0.280084154	-0.601019553	-0.550532933	-0.848963062	-0.131678427	0.289129475	-1.47590994	-1.752473735	-1.062041169	-2.156364669	-0.766573412	-0.990774855	-0.552511934	0.436025395	1.484644921	0.315386952	0.204840546	0.291974102	0.042020607	1.018145332
SIP1	0.290996121	1.010939411	0.001521159	0.4496352	-1.25308989	2.631294206	-0.073578627	-2.35442051	-0.294163267	-1.129061616	1.50716228	0.008791037	-0.201505126	0.189572984	-1.563997618	1.430997272	0.675388512	-0.831825371	-0.421068035	0.839023132	-1.520794314	-0.884516466	-0.022461311	-0.680322434	0.942285359	-1.437607581	-2.0251167	0.748518625	0.145361334	-1.387522622	1.1354335	0.526755022	0.234977712	0.49269073	-1.151148581	1.210759586	1.288803878	-0.652665925	-0.20563222	1.181180399	1.160417628	-0.077765707	1.283336948	-0.00302909	-4.355561375	-0.33484425	-1.21347108	-0.052665894	1.09410747
UBP14	-0.381717556	-2.692390558	-0.32471126	-0.567097149	0.100605019	0.553266785	0.95904367	0.631639418	-0.120654813	0.630245633	-1.095974676	-2.22965621	-0.723099491	-0.852971614	0.219023418	1.02527785	0.824857404	0.847519316	1.034776202	1.009885582	0.905666974	2.628266707	1.265876877	0.87358327	-0.149830309	-1.172206679	-0.776454357	-1.027302093	-1.03290571	-0.25055663	-0.869667072	-2.437190438	-0.72269516	-0.794556018	0.206067197	1.143137878	0.819195735	0.981406522	1.228474382	0.673569989	-1.080068661	0.397799819	-0.327467625	-0.337510457	-0.870140782	1.233142062	0.473775425	2.190634506	0.203973937
HIR2	-1.800220488	-1.94492026	0.775105227	1.7961166	0.267114259	-0.212858275	-0.357669113	2.054894391	1.105591179	2.215525571	-1.645441423	-1.12518658	0.821236501	2.398591775	0.487777054	-0.259760178	-0.474724543	0.551711677	1.136039999	1.134013511	0.8633216	1.665171875	-0.169550646	-2.456916654	-0.091136274	0.16057633	0.283978177	-0.438236534	-1.659243794	-2.323502252	-1.603041309	-0.880930391	0.238081806	3.028539281	-0.168330824	-0.368131879	-0.655491218	-0.127370576	1.212031732	1.893828342	-0.565619668	1.175827428	-0.026165803	3.932458373	0.012681753	-0.570627916	0.433817776	0.605424032	0.255988961
AMD1	-0.763474269	-0.55600783	0.206902787	-0.079748649	-0.127992315	-1.594894692	-2.11134828	1.053094021	0.092550465	0.740632835	-0.01704316	-0.901720298	-0.320268072	0.041376637	-0.488566688	0.200218266	-1.387528116	0.969109071	0.680991763	1.057542688	0.202900929	1.385747076	-0.008809467	-0.300487087	1.336942818	-1.091172228	1.169914172	-1.256610822	-0.43309371	-0.770561232	0.052364815	-1.398843679	-0.162900116	0.422766729	-1.296666477	0.495442982	-1.400004809	0.916352806	0.797781188	-0.093504251	1.363291689	-0.070715711	1.190800696	2.082002892	-0.522837871	-1.862954862	0.02476646	-1.004406802	0.583789334
DBP2	1.863922587	0.967961783	-0.769372311	-0.971552629	-1.287949597	-0.468438767	-1.463135863	-1.011167245	-2.012882946	-1.443849617	1.557888807	1.089394559	-0.482086652	-0.831333793	-1.014073994	-1.144441785	-0.851707855	-0.88507566	-1.290024336	-1.342595167	1.228294548	-0.864048167	-0.543264219	0.816460836	0.7571303	1.178823412	0.854586939	0.231559384	0.924349446	0.780124237	-1.059578681	1.024656899	-0.024927283	-0.366077346	-0.774867181	-1.336013807	-0.877099698	-0.438097802	-1.163145609	-1.153142403	1.952584091	0.750958419	0.135931888	0.037835556	-1.241154657	-0.932937013	-0.917748653	-0.962280553	-0.558203541
IOC2	-1.747482902	0.301656138	2.996967467	0.269606221	-0.189113317	0.893386025	1.516322638	-0.094707678	1.108900737	0.124892689	-1.209626821	0.084922664	1.924933754	0.188574027	-0.048657467	0.351022575	1.796405578	0.689313586	0.544542939	-0.098097298	0.935652518	0.42030582	-1.057641863	0.904281885	0.244110568	-1.302829942	-0.635404748	-1.120364572	-0.116119746	0.316619867	-1.36758574	-0.41220191	1.681200876	-0.623922302	-0.504282165	0.82004426	0.614743117	1.015794386	0.023807034	-0.29249902	0.056366358	0.999812587	0.88403857	0.257638959	1.204014768	-0.256533768	1.338677369	-1.386412652	-0.343266003
ASE1	0.138669231	-1.642339226	-0.689797935	0.395992884	-0.820237648	0.243970668	0.498950711	0.510499597	3.566586204	-0.059523101	1.01455041	-1.966573065	-1.43066314	1.15933668	-0.519188607	0.183336623	1.83981612	-0.291181384	2.746279104	0.509164654	-1.11655766	2.373944284	1.750544447	-2.051595007	0.453721463	-0.337302795	-0.506023395	0.467437187	-1.660966639	-0.808459958	1.636513882	-1.291922957	-1.252583744	2.284320948	-0.558598423	0.497975899	1.079250707	-0.614308946	1.808228904	0.657785993	1.549689551	0.05887123	-0.810787772	-0.992731233	0.187498584	1.659382481	2.575084978	0.316554406	3.104637094
LDB19	1.989872934	-2.441250713	-1.136246572	0.079725927	-0.134814495	-1.388156584	-2.939831476	-2.240786681	-0.181343597	-0.326760167	0.160082554	-0.973962075	-1.316430776	-1.393128998	0.344621595	-1.191946746	-4.776497433	-2.412116271	-0.143380345	-1.405749226	-0.271083434	0.622509816	1.625276363	1.624895201	-0.505165296	1.460715114	3.554578424	2.577323404	0.233584005	1.51659319	-0.462673409	-0.695346881	-1.531727589	-1.42378036	0.07988517	-1.472026018	-3.481872128	-2.635059454	-0.073424211	-1.510155347	0.064068357	0.314354228	2.37699897	0.072503994	1.837783523	0.024484019	0.16166414	-1.7775429	1.118481196
RSC2	-0.91044863	-0.182367678	-0.728310486	1.641249994	1.051646704	0.834009357	4.905718844	0.635192711	0.916851499	1.332415114	-0.753255341	-0.844318949	-0.95166461	1.082223167	0.854065026	1.563429926	3.010476529	0.703075181	1.190683286	2.638936147	0.159488177	0.668344549	1.725302393	-1.457282107	-0.887267842	-1.143908691	-1.821343842	-0.740943085	-0.186892559	-0.521875312	-0.349285737	-0.780315002	-1.610669979	1.537912504	0.708695446	0.993021386	3.187690023	0.928570838	0.570976559	0.170130482	-0.942693368	-1.536253011	1.485425549	-1.427811798	-0.361304082	1.096480326	1.174811016	-0.596772534	-1.981246429
SVL3	0.60570878	-1.23013442	1.206353942	-2.965617961	1.762998965	2.955833201	-0.793937915	2.326796715	0.326967542	0.300202469	-0.022711731	-0.354922573	1.371153466	-1.124964825	0.215294063	0.466957731	0.525458831	2.124732562	1.195807049	0.722829778	-0.477320159	-0.319591816	-0.891872031	-0.909931255	-0.530858714	-1.41883343	-0.879772755	-1.972978328	-0.094563565	-1.186537389	0.246157854	-0.201134726	0.46275369	0.891580296	0.235387516	1.528886669	1.241886093	2.009031098	1.272175133	0.798533088	-0.905821705	-4.202571761	0.094187979	1.934905465	-2.891611346	-2.620008053	0.638205351	1.963786092	1.10500569
NAN1	0.149919064	-0.88319177	-1.1248285	0.844121182	-0.108097564	0.612144351	1.634084064	1.519092324	-0.331537733	1.757644313	-0.345785273	-1.7881616	-1.299349976	0.182272846	-0.078053711	0.401067441	2.130677297	1.912055531	-0.057687205	1.305941324	0.251692512	2.531953125	1.288383116	-1.557790613	0.89413158	-0.682186284	-2.021359882	-0.476775418	0.301858719	1.233984776	-0.15093281	-3.238542989	-1.421389051	0.97380988	-1.168783515	0.725511975	3.01521721	0.53956661	-0.502520108	-2.29106639	-0.260516159	-2.006343206	-2.70744154	-0.800716187	-0.313038765	0.727288603	2.468797047	-0.190916119	-1.558974007
MKT1	0.044909843	-0.233537787	0.050179009	0.1087969	-0.589384807	-0.512568311	0.052379971	-0.35903977	0.059111721	-0.198104452	-0.259915708	-0.311990277	0.050318702	0.085596316	-0.605534199	-0.801353834	-0.465595662	-0.100279407	0.022513534	-0.163160212	-0.043072353	-0.29428221	-0.173115348	-0.142656919	0.522431068	0.4383449	0.172719463	0.117417343	-0.237009769	-0.144700674	-0.317111505	0.226288864	0.35579065	0.216352751	-0.415566361	-0.910929415	-0.138132004	0.012404896	0.155794528	-0.114261363	0.245574755	-0.213414449	1.116174814	0.177587859	-0.010198883	-0.054034689	0.280494276	-0.109638128	0.086067315
SGD1	0.074207395	0.175588994	0.05713524	0.597696318	0.982072218	0.206093362	2.606361865	0.216289262	2.032743285	1.432188149	0.258163518	0.223480855	0.309062501	0.598189125	1.127798203	0.068042364	1.772848423	0.805429252	1.55688853	1.334674273	0.270929261	0.298057875	-0.60299048	0.316922003	-0.553663698	-0.545756123	-1.367146525	-1.051656379	0.292372659	-1.305620337	-0.295791017	-0.15689178	0.531608861	0.196817769	0.81142138	0.737496839	1.395448651	1.336769303	0.140472062	1.020208208	0.287511581	0.191059584	-0.728899074	0.921553116	0.432867273	0.025313552	1.289198636	0.382818297	0.634025628
YMR102C	-3.016342497	-0.664610805	-0.934811412	-1.268589311	-0.263614132	-2.449689761	0.362138866	-1.836123478	-1.132924189	-0.844173515	-1.310336032	-0.448647187	-0.863152258	-2.355058121	-1.332489092	-1.856261782	-0.159047049	-1.379316239	-0.044606462	-1.119516386	1.060173624	-0.651697774	0.929002987	2.097818696	1.060671385	1.397898731	-0.219604773	1.149950378	0.216020719	0.971421793	-0.654632229	0.276953269	-0.474262615	-2.296803925	-1.046267777	-1.559617633	-0.19443965	-1.370458159	-0.08403736	-0.801037925	1.487349816	-1.102099586	-0.754083742	-1.431279422	0.377714115	1.570100773	0.770041076	-0.333312042	-0.811097197
SIZ1	1.284220656	-0.551159744	-0.532737818	1.686577248	-0.086904852	1.827129717	-0.744214363	-0.152135201	1.366435996	-0.161859282	1.030421447	-0.647453698	-0.679025338	1.739505315	0.073779211	1.34442983	-0.635327428	-0.889858524	1.208130209	0.019735435	-1.346136982	0.479436037	0.866439701	-1.391512757	-0.176124313	-0.938959495	0.647512523	1.204714274	-2.022232329	-0.471067637	1.143371909	-0.33664262	-0.640363407	1.797052911	0.346947983	1.091159246	-0.779137647	-0.811477711	1.867939152	0.41762315	1.240818395	-0.470131051	-0.015193391	0.414435041	0.195241061	0.713035697	0.305304165	0.056406872	-0.722863734
TRZ1	0.316910884	1.060043185	0.837043713	0.704953792	-0.104805552	0.049992001	-0.301143244	0.273541833	-0.539078391	-1.13904874	1.561643962	0.728502194	0.649430129	0.004594873	-0.123349743	0.027308183	-0.76191897	-0.018307721	-0.726056809	-1.609710039	-1.488433685	-0.771744654	-1.032952281	-0.228513465	0.096749262	-0.319053682	0.416453336	-0.152521075	0.689342829	2.106212221	1.308325409	1.130641618	0.847928707	0.073926992	-0.072944614	0.015229757	-0.580135162	0.10419888	-1.125391919	-1.706132002	1.329674019	1.493241797	-0.564203654	-0.021690717	0.281705393	0.067443076	-0.79691592	-0.307747275	0.559250298
UPC2	-0.68233269	-0.493753675	0.016964941	0.584208595	1.042199105	0.333480641	0.249344013	0.612123148	0.54683737	0.103661351	-0.088926497	-0.594129039	0.289010302	0.382193693	0.820199374	0.707064055	0.929993647	1.10763025	0.788959286	0.238971216	0.068099117	0.459817287	-0.242323579	-0.650424119	-0.531258531	-0.528992538	-0.536290108	-0.939025325	-0.680020569	-0.097327162	-0.041788425	-0.410098798	0.350066019	0.513215488	0.754620544	0.662328702	0.773098662	0.954677668	0.765254999	0.113708794	-0.194424177	-0.025683442	1.705901764	0.068563649	0.178384375	1.14982836	-0.016200089	0.959138298	0.101639322
CLA4	-0.557636344	-0.379328398	-0.881284685	-0.80098998	0.284591139	-0.320717497	-0.371520041	-0.388037287	1.167887556	0.49877226	-1.359280895	-0.734264834	-1.089686575	-0.289694195	-0.136359185	-0.152552337	-1.119506857	-0.093950158	0.243787957	-0.266783668	1.106746144	0.832740741	1.055644897	0.214255459	0.018859854	0.438502632	0.940107961	-0.025033001	-0.251781516	0.322686064	-1.134691573	-0.867070775	-0.947966356	-0.25030198	-0.19449555	-0.203026376	-1.109616193	0.00786834	0.242566803	-0.590771625	-0.421252086	-0.051787745	0.374865292	-0.301224361	-0.171482377	0.595585009	-0.655922656	-0.157556506	-0.812338517
DHR2	-2.818286546	-1.713984978	-0.946993222	0.618223742	1.505157531	1.345492683	1.293255791	0.030157336	1.373801043	0.867367847	-2.340392427	-0.882211003	-1.228422494	1.556459539	1.569075539	1.665539674	0.886141208	-0.416316315	1.252852607	1.600261335	2.926321285	0.823254766	1.848959594	-1.097648904	-2.0061176	0.393976341	-1.678332342	2.177749884	-1.315012971	-2.127636432	-2.424305986	-0.749903502	-1.796712749	1.731083262	1.913128958	0.704660588	1.365324796	-2.138206569	1.231640882	1.293319851	-1.045935637	0.691647635	0.516101696	6.33072626	0.138625939	0.629428915	0.309458574	2.283559786	1.85668617
IES1	-2.411466238	-0.650012779	2.285437987	1.684094468	0.168667274	-0.273944685	2.390136294	0.909942901	1.674481301	0.558647208	-1.076156461	-1.084503609	2.289137878	1.465132996	0.209754069	0.489510373	1.811562227	1.194786176	1.888403572	0.428469217	2.295103218	1.227571111	-2.420352899	-0.793005852	0.300590757	-0.789391285	-0.480555459	-0.082159223	-1.063746738	0.197931487	-1.90817624	-1.130747198	2.131431149	0.979328578	0.245425117	0.399859183	0.061769122	0.397971128	1.620117314	-0.180610121	1.248125827	-1.14588415	1.899834842	-1.083151449	-0.000325047	1.209459998	1.686323619	-0.133668001	-0.14956586
SKY1	-0.394460698	-0.891885997	-0.212012711	-0.161057747	-2.102690057	-0.885712091	-0.934580617	-0.487795906	0.137035601	-0.400440768	0.106034118	-0.694988731	-1.186613409	-0.117518864	-1.2018397	-0.356541477	0.221523467	-0.974411236	0.936304235	0.234821428	-0.743151669	1.23120646	0.208909459	-0.333675929	0.490933248	-0.288607774	-0.057690444	-0.08612017	-1.290193713	-0.758148618	1.024175637	-1.401540269	-0.82638509	0.220670882	-0.530085486	0.538173938	0.20799549	-0.543671021	0.692037303	0.575441611	-0.784576547	-0.013271398	0.061433198	-1.377913805	-1.956763513	1.155153394	-0.392166145	-2.374883783	0.691223198
FAA3	-0.948306653	-0.482783335	-0.053052381	-1.38857987	-0.489555421	-2.385514907	-1.511051244	-0.82918652	-3.006925707	-1.54054309	-1.264188558	-0.316893947	0.002704932	-0.738431015	-0.902629711	-1.426595274	-0.530500009	-0.83612604	-1.993576958	-0.329576203	1.47874464	0.303126806	0.324241692	0.529795434	0.759207273	1.279601263	0.479865643	1.149715225	1.721811662	0.100245467	-1.199930931	-0.203576701	-0.284156029	-0.729099545	-0.929869313	-1.58604464	-0.64267358	-1.030682877	-2.099055189	-0.312482303	-0.841249312	-0.502457968	-0.023702653	1.321219235	-0.918932773	-1.377595263	-0.440661949	-0.187657047	-1.17345982
SKI7	-3.211594838	-1.250360077	-1.501256938	-0.376306227	-0.709622523	-0.920415758	0.800979447	-1.341990258	0.986564627	-0.228010391	-1.266486169	-1.369971179	-2.514636329	-0.467972736	-0.93437743	-0.494959267	1.267338159	-0.213708985	0.843196369	-0.595210431	1.112973996	1.907065102	2.395564691	0.35165479	0.969401671	0.154939994	-1.686626097	0.268738244	-0.803693545	0.267289709	-1.346277797	-1.735266591	-2.638002177	-0.377333609	-0.971685752	-0.41463802	0.226109577	-0.073318276	0.744569829	-0.507275857	0.776291923	-1.354852608	-0.029460295	-0.133849377	-0.312151214	-0.430741118	-0.343608992	-0.601297919	1.14774608
SLI15	-0.08350775	0.599939303	-0.716429577	-1.203770404	-0.977230632	-0.820940981	-0.725502201	-0.919392524	-0.416028195	-0.772770834	-0.230347363	0.215149201	-0.43717829	-1.270234155	-1.048652196	-0.725084957	-1.162558796	-0.621733767	0.095805941	-0.755535431	0.053443467	0.037296105	0.342330201	1.032703328	1.099406931	1.237311793	1.309882527	0.515119663	-0.429778619	1.159118108	-0.213842002	-0.122453988	-0.538287866	-1.389428675	-0.96471327	-1.054487367	-1.357782668	-0.512463928	0.298198154	-1.225379612	0.14955555	0.659228843	1.358697205	-0.719224882	-0.878092165	1.118572423	-1.630909889	-1.622177121	-0.433434776
PTP2	-1.457981025	-2.626379033	-0.233779908	-0.869107405	-0.629472194	-1.258947104	-1.837963976	-0.840220498	-1.418883844	-0.631176951	-1.626987555	-1.801338296	-0.959176622	-0.73047009	-0.369712996	-2.172253118	-0.251677848	-0.890936183	-1.078262144	-0.17102668	1.478903738	2.386798311	0.928322499	0.4393908	0.243006823	1.846065173	0.367208851	0.785634876	1.028101503	0.323515191	-1.025466908	-2.129451893	-0.755804443	-0.645940193	-0.284185566	-1.767717406	-0.309275035	-1.065511387	-1.155084792	-0.179753385	-1.465720001	2.240168758	-0.0219211	0.67843844	0.154237645	-0.663723124	0.93332829	0.030827394	-0.658671487
NGG1	0.029601627	-0.792505662	0.379607671	0.585992625	-0.893522875	-0.90680291	-0.969935871	0.389233747	-0.40746069	-0.032786104	-0.348873091	-0.862125334	0.904334524	0.598548573	-0.767824843	-0.792114676	-0.591141288	-0.675791335	-0.262595129	-0.181890657	0.992201285	0.836699508	-0.613228508	-0.914697128	1.439874019	1.255071614	1.330272087	0.420074242	0.79367072	1.690936449	-0.483949757	-1.142392602	0.870386101	1.071121512	-0.927162435	-0.699493679	-0.923462748	-0.970504394	-0.565737484	-1.150824292	0.168811731	-0.457001393	1.478239754	0.120430205	-0.933795015	-1.112112138	0.433470737	-0.516571231	1.445384908
EXO84	0.49776045	2.397195468	-0.072288055	-1.150855845	0.751249206	-1.359824135	0.075777081	-0.015797566	0.962051941	0.286915442	1.616591307	1.266002967	0.29314857	-1.06658108	0.781236502	-0.688751784	-0.291750195	0.863717918	0.367803954	-0.323337767	0.034972714	-1.42451189	0.737453923	0.899882375	-0.239689699	0.470858384	0.424911031	-0.992453931	0.612835594	0.509470281	0.542963719	0.133734243	-1.213882175	-1.271806673	0.249353222	-0.385246043	-0.428270501	1.053761323	-0.593881307	-0.517724737	-0.14191964	-1.025029819	-0.825184234	0.798566357	0.07535667	0.860785157	-0.612810659	-0.0753302	2.197354662
INP2	1.761089896	1.084206156	-0.811662596	-0.840803108	-2.24423169	-0.45824673	-0.766931981	-1.681481113	-1.062549594	-2.120551606	2.32443351	1.09334463	-0.704993398	-0.268020783	-1.80737652	-0.665753117	-0.653517891	-1.024449988	-0.960916315	-2.370600231	-1.639895466	-1.358111163	1.745491692	0.297057347	1.493607441	0.468979896	0.900117735	0.715964073	0.749986937	1.638498136	2.152718553	1.435832222	-1.637475729	-0.795689053	-2.13434316	-0.764451752	-0.936303175	-1.032011221	-1.092233109	-1.935772882	-0.786651906	-1.76302855	0.664993949	-0.391573382	-0.039661262	0.280003605	-1.146284514	-0.436295949	-0.605993652
CBK1	1.664034749	-0.624283119	-0.227064509	-0.596182899	-0.883357475	-0.823697233	-1.33922375	-2.617886991	-2.239233097	-1.497877264	1.808027189	-0.315708226	0.417753385	-1.681997729	-1.234079267	-0.872517134	-1.296449217	-0.664178249	-1.285610589	-0.468704644	-1.44447636	0.245103197	-1.019390314	2.942649095	0.489366648	0.508049697	1.419695339	0.5157119	0.906729671	-0.696514824	0.763040781	-0.199093769	0.515820255	-2.327579786	-0.992262064	-0.801308894	-1.222770691	-0.676441144	-0.743126657	0.042296599	1.480817156	-1.116915335	0.561206607	1.745868342	-3.315467984	0.093841908	-0.988075214	0.741895656	-1.270565052
SGM1	-0.305935833	-0.172240949	1.020264074	1.767706326	0.579404263	0.930490128	1.207267867	1.057199079	1.644097512	1.026023889	-0.843059562	-0.145034739	0.114635901	1.679380441	0.212430866	0.855356791	1.301885329	1.506374093	1.189091205	-0.067503277	1.941916423	-0.142574407	0.079796122	-0.631700896	0.032981549	-0.645585947	-0.900665804	-0.668244045	-0.788437846	0.098432491	-0.766750001	0.028635145	-0.34510771	0.244017995	-0.026776025	0.700026417	1.319663191	1.077535308	0.920948842	-0.125621244	-0.03664258	-0.646637335	0.024457036	-1.110145912	-0.384426871	0.151153396	1.258149521	1.032559621	0.751699496
GIP4	0.649689008	-0.200450853	0.47439754	-0.750374767	-0.958634834	-0.133148539	-0.671740573	-0.949851507	-1.084818913	-0.506207819	0.603871206	0.242922825	-0.252760479	-0.163519689	-0.916996964	-0.198437388	-0.452030105	-0.215482238	-0.987563809	-1.360948853	0.042179143	0.334077418	0.270688615	0.233163061	0.790384343	0.543208552	0.667867879	0.306738803	1.058735978	1.312970177	0.674854986	0.206173956	-0.015979338	-0.483021872	-0.814851857	-0.690382135	-0.628818496	-0.254877941	-1.042659514	-1.12179247	0.114940381	1.102509807	0.396966617	-0.089891234	-0.856669315	0.722050126	0.086434974	-0.506697703	1.009799421
SWI5	nan	nan	nan	nan	nan	nan	nan	nan	nan	nan	nan	nan	nan	nan	nan	nan	nan	nan	nan	nan	nan	nan	nan	nan	nan	nan	nan	nan	nan	nan	nan	nan	nan	nan	nan	nan	nan	nan	nan	nan	nan	nan	nan	nan	nan	nan	nan	nan	nan
YIR007W	-1.612390356	-1.600596979	-0.323926283	-0.150055949	-0.141696503	-1.581260118	-1.128664976	-1.522336839	0.158115523	-0.018666016	-2.082326735	-1.285111421	-0.89400231	-0.551657932	-0.667948143	-1.045850746	-1.51558911	-1.584566792	0.093557784	0.018265992	1.479701981	0.720218461	1.380730133	0.307700303	0.005850392	0.894197769	1.441219454	1.802546234	-0.28491109	-0.300435343	-2.18336891	-0.775893736	-0.908240031	-0.459623195	-0.362302511	-1.017888971	-1.273036559	-1.530991917	0.165547802	0.28820617	-1.021444277	-0.948472752	-0.944854759	-0.80707568	-0.976201027	-0.983157964	-2.657413319	0.437261048	0.375587823
TUP1	-0.929226694	0.502186599	1.078312476	-1.042333563	0.466549668	1.040567001	1.956250392	-0.034306632	0.116616524	-0.131353995	-0.869628086	0.958845083	1.101982574	-1.500419816	-0.243165376	0.614368788	2.062527001	-0.42883107	0.675701667	0.338268796	0.079801165	0.326221596	-2.211214397	3.362495139	-0.158024318	-0.581955333	-0.508329998	2.019552024	-0.852548388	-1.519950083	-0.352416751	-0.438929616	2.199887966	-1.568101542	0.527611861	0.588418224	-0.055121522	-1.903915128	1.125655552	2.339022616	-1.529278841	-1.284746593	0.740223334	0.056281079	-1.20760441	1.042159331	0.350692449	0.843664428	-0.606200721
MET6	nan	nan	nan	nan	nan	nan	nan	nan	nan	nan	nan	nan	nan	nan	nan	nan	nan	nan	nan	nan	nan	nan	nan	nan	nan	nan	nan	nan	nan	nan	nan	nan	nan	nan	nan	nan	nan	nan	nan	nan	nan	nan	nan	nan	nan	nan	nan	nan	nan
HOT1	-0.55441317	-0.773905438	0.061880461	-1.152680507	0.993617551	0.700858726	0.011094012	-1.591957691	-1.080064349	0.202186259	-0.924409278	-0.747689331	0.381724205	-1.054875828	0.373351044	0.284756104	-0.051120965	-0.739140208	-0.336179855	0.465395559	0.395871315	0.766782735	-0.516605892	1.477382804	0.157434463	0.337736196	0.697832689	0.473550317	0.265053845	-0.020805677	-0.8820958	-0.99882169	0.337886145	-1.399193921	0.121795625	-0.050569297	-0.638694563	-0.530367261	-0.367750362	-0.042577797	-0.742281429	-1.063781278	-0.564089988	0.262349905	1.009507274	1.395042436	0.892813888	-1.085183572	0.086284588
TOF2	-0.492822402	-0.189272286	0.774770469	0.721094005	0.029295015	-0.143387035	0.748832672	1.032621793	0.574137021	0.718175452	-0.702201757	-0.197774069	0.885175291	0.569722062	0.199267524	0.868936761	0.745561049	1.162209472	0.571503353	0.357396013	0.355787351	0.642394816	-1.365129567	0.118365197	-0.225830029	-0.643829996	-1.013384952	-1.027886458	0.418579668	-0.55601047	-1.025416238	-0.160919346	1.073693435	0.238647185	0.370431587	0.753014167	1.047725958	0.887330507	0.053487336	0.245821131	-0.983812498	0.09230582	-0.88856301	0.243851693	2.38662522	-3.461775288	-0.494061841	0.208296874	1.28818036
BCH1	0.537168844	0.558153395	0.221251763	0.497549436	-0.031614599	-0.75073801	0.403653587	1.228087951	-1.004190527	-0.830385257	1.257933536	-0.287277984	-0.006371095	1.652652854	0.530547719	-0.23588368	0.063760428	2.309595503	-2.324688004	-0.581703074	-0.988805499	0.252803154	-1.093853571	1.041164019	0.31733551	-0.011851484	-0.563019821	-1.635304695	4.361347357	0.183265403	0.795555613	-0.616001214	0.413400712	-0.805428056	-0.913300835	-0.141021061	0.305918424	1.872483433	-3.26462026	-0.456620964	-0.464495685	-1.190049558	-0.689527109	2.956800962	1.126593385	-1.877858751	-0.301672598	0.718866561	0.951694058
ACF2	-1.138753651	-0.500585306	1.165199103	-0.862332235	-0.232454737	-0.060799629	-0.93295592	1.841022799	-0.274183427	0.077292535	-0.566071244	-0.179440631	1.132733738	-1.095034448	-0.452926028	0.251726991	-1.631815001	1.583384313	0.053007973	-0.020880664	0.16076206	0.045594615	-1.060689504	0.806352275	0.224389696	-0.141521758	1.293692512	-2.485451003	-0.279945621	-0.03095276	-0.244644861	-0.202972702	1.059093685	-0.945820054	-0.319006524	0.338286057	-1.381877274	1.96024206	0.206231711	0.153782431	-1.175225879	-0.273021449	0.270272111	-1.329296967	-0.098615581	1.433028674	-1.520666152	0.331043313	0.76897161
JHD2	0.800627822	0.682228354	0.940699924	1.278550711	0.19085063	1.159266432	1.727453207	0.372731035	0.06886524	0.580894533	0.112812356	0.538212096	0.816352969	1.266691641	0.207880456	0.352327915	1.294178893	0.716805674	0.696321369	0.339244124	-0.022594142	-0.329900907	-0.608730442	-1.338140276	-0.290207906	-0.821343346	-1.442774628	-0.565554087	-0.290369844	-0.289499505	0.136478669	0.457261526	0.773410706	1.205909795	0.235998547	0.528750748	1.270226213	0.630985463	0.269143006	0.399945007	-1.030634677	0.446965784	2.382448703	-0.957901056	-0.499873798	1.060253196	1.034704328	-0.599457473	1.459817224
YGR237C	0.699658797	-0.915949091	0.771538047	-1.117193419	-0.252770357	0.194041998	-0.617422534	0.006137766	-0.956679701	-0.698984742	0.229200027	0.106417193	0.447838183	-0.413877495	-0.385052777	-0.051659692	-0.826117325	-0.714945471	-0.755488922	-0.711960333	-0.517572891	-1.172340823	-0.162789048	0.620538828	0.605927862	-0.384902372	0.814794562	0.454017239	0.751184375	0.704085017	0.436178309	1.024509911	0.679379631	-0.045487649	-0.293531879	0.152348227	-0.643048812	-0.569125827	-0.431017718	-0.630361503	0.761144139	1.655968034	-0.315696792	0.047886809	-0.051181385	0.774284079	-1.679128521	-0.532799992	-0.628606441
FCP1	-0.346843557	-0.416079878	0.977266738	-0.469281874	0.028944489	-0.349908263	0.867059921	1.073531067	-0.618537429	-0.011326873	-0.343862414	-0.466597305	0.60984468	-0.336029128	-0.063256576	-0.354762106	0.479496933	0.755393833	-0.377644684	-0.179127062	0.377715845	0.795343255	-0.836061273	0.483451705	-0.387987228	0.565013329	0.349385662	-0.030104016	0.27190175	0.210226733	-0.458264262	-0.562050315	0.633541272	-0.448390516	0.034988565	-0.645199533	-0.378254629	-0.190762538	-0.132288153	0.049170091	0.164280514	-0.283322194	-0.141658011	0.5667469	-0.818542028	0.113877449	1.597102405	1.242348427	1.309909782
YPL105C	0.222928087	-0.455703468	1.375997198	-1.500576379	-1.304329901	0.205569343	-0.2616167	0.888007451	-0.9397265	-0.269566484	0.042968979	-0.18854648	0.786640712	0.054423798	-0.418374563	-0.276679399	-0.368370852	0.452196805	-0.213819159	0.555933092	-0.255962939	0.437783609	-0.94280845	0.083518379	0.87726574	0.397372088	0.587901895	-0.003262487	-0.446760116	-0.428887614	0.087470863	0.038087017	0.650210647	-0.24439028	-0.573558863	-0.560473107	0.010738033	0.051249977	0.024605786	0.525581118	-0.988080118	0.740849972	-1.682064832	-1.914127393	-1.136231178	1.85604123	-0.514573314	0.240740898	-0.611804349
SHE4	-0.632049797	0.811683297	-0.908002742	-0.096173549	-0.990568778	-1.018515589	-0.043245398	0.554295407	0.654284471	-0.688825426	-0.671673599	0.944487444	-0.900527205	0.428947585	-0.635754528	-0.241628775	0.5584024	1.286529322	0.845809552	-0.542013018	-0.233989071	-1.3809483	1.185547235	-0.014934211	0.500008002	0.195171643	-0.752170102	-2.215922764	-0.871782987	0.366728339	-0.502528667	1.297286563	-1.000246175	0.124273344	-0.564228756	-0.09358394	0.978040074	1.58455259	0.79936387	-0.607694482	-0.23754267	-0.689073488	0.763401501	1.38382345	0.963502625	-0.923478507	0.00817937	-1.558252367	-0.873503892
AAP1	-0.297314999	0.309406764	0.27730177	-0.464064281	-1.703145112	0.11924424	0.862517185	-0.914131603	-0.154494532	-2.707255659	0.274694843	0.377592425	1.286355066	-0.289136905	-0.839185498	0.641058797	-0.092409079	-1.102932363	0.751385319	-0.341112541	0.008925982	0.905269199	-1.034448835	-0.220418239	-0.445974566	-0.396500001	1.002650977	0.033385115	-0.771143157	-0.735585047	0.494947141	-0.135135892	2.428834761	0.270236065	0.375645688	1.199767927	-0.848060057	0.103149849	0.678546285	0.53810799	0.611317137	0.787226976	3.53814796	2.229748571	-3.170759407	0.298968597	-0.132192984	-3.62292064	-2.731231127
UBP10	-0.609590632	-0.137313268	-0.313762503	0.051064349	-0.727566368	0.26644126	-0.011556774	-1.659860555	-0.721406954	-0.928457221	0.311563587	-0.134611393	0.271726565	-0.028057712	-0.71913921	0.194091727	0.026466821	-1.485505232	-0.431693933	-1.561644988	-0.366038005	-0.116464221	-1.2751339	-0.038941657	1.364958371	-0.078186617	0.61320409	1.205078027	0.210007845	0.842988838	0.381468025	0.172701517	1.079592974	-0.137207838	-1.351603339	0.318994889	-0.540089036	-1.425441789	-0.299544349	-1.209492889	0.419801793	-0.371181935	0.01923747	-1.647661647	-0.112963699	0.185002933	-0.096572415	-2.054636384	-0.241149404
RFC1	0.79280265	-1.099770852	0.439296447	0.052138809	0.500831379	1.092354114	-0.226027868	0.0605277	-0.781145145	0.03620947	0.355400935	-0.452942651	-0.091644601	-0.124858111	0.138635003	0.776177721	-0.473545135	-0.157288017	-0.92283074	-0.109674448	-0.49902466	0.016696385	0.121627176	0.397544565	-0.196404259	-0.331598631	-0.731635456	1.614794532	0.716403293	0.663887561	0.426083427	-0.993424688	-0.11935769	-0.194156404	0.287096141	0.186989467	0.312928527	-1.360209804	-0.389111434	-0.612305964	0.052982665	0.222542861	-0.149830275	1.123904273	2.452872982	2.264607893	0.158177007	-0.487086567	-0.013517448
TCO89	-0.54953747	-1.337729736	0.23097824	0.748839543	1.539215075	-0.872011026	0.24806252	-0.413911146	2.303027404	-0.181624421	0.559820301	-2.18426669	-0.800688759	0.804911036	2.380019826	0.24614633	-0.856695923	-0.312372739	2.197167392	0.85784609	-0.241313065	2.488393177	0.520618874	-0.429832293	-2.214622506	-0.582419551	0.635111041	0.187700701	-1.601832473	0.453941794	0.00712844	-1.981746323	-0.478069481	0.422716727	2.236711269	0.085829806	-1.240088209	-0.088386242	1.806426411	0.173316962	-0.111419167	0.944687486	0.123165499	-0.587415833	-0.70405611	0.986824869	1.092375667	0.000511562	0.156001979
FOL1	-1.5252418	-0.256091483	-1.46217367	0.169820684	0.796546176	-1.646702931	0.160825582	0.483998201	-0.352733401	2.35090402	-0.134532548	-0.091005626	-2.078527908	-0.209871486	0.815297512	-0.171747481	0.677896908	0.184824346	1.480548781	2.729627361	0.133877334	0.55727004	2.253205308	0.237744956	-0.606452012	0.218468313	-0.522203734	0.140646937	-0.763483617	-1.453851095	0.035765682	-0.213205184	-2.170739757	-0.187691093	0.714757215	0.013185151	0.504454583	0.175253915	1.107049834	2.551576177	0.915586024	0.500616015	-0.739959238	-2.380314919	0.830707857	1.203472591	-0.161211007	2.335493967	2.392073295
SCY1	-0.187673053	-0.590287858	0.242090602	0.19390687	-0.330896522	0.959703541	-0.359259383	1.004225162	2.504784597	1.016011304	0.323556368	-0.994622678	0.792938628	0.053192281	0.169870277	-0.010311519	1.106693868	2.079276051	1.929375587	2.71190072	0.001980985	1.189355764	-1.652564824	0.236218865	0.061540108	-0.290638521	-0.989034377	-1.823260433	-2.412249236	-1.376725646	-0.348578914	-1.077155059	1.429507164	-0.443669751	-0.11573483	-0.029847537	0.91156739	1.898584666	1.921524786	0.866229093	0.301546905	1.310800024	-0.431527927	-0.068373205	1.073725418	0.560885314	-0.973269268	0.665824249	1.567482361
POP1	-1.117451045	-0.403008287	-0.043125961	0.501882379	0.006415943	0.288929976	-0.05728583	-0.951331572	0.606350184	-0.66551522	-0.52237414	-0.7211916	0.381494514	-0.059547236	0.14852801	1.268734795	-0.021852064	-0.747729663	0.535179079	0.273365238	1.039878946	1.372103942	-0.047461728	0.083363141	-0.14459984	-0.738343357	0.407608441	0.231742429	-0.217511181	-0.399503238	-0.430554598	-0.746876633	0.408109361	-0.142759472	0.37696936	1.490274597	0.091092718	-0.531936118	0.474687346	0.404502245	-1.01661227	-1.016390593	1.340489216	-0.325881207	1.630228004	3.146031906	0.216390592	0.215921728	0.271412253
PRK1	-1.204375752	0.396431572	0.232304454	-0.854352821	-1.202674786	-0.041668881	1.195425705	0.182268274	1.437390291	2.508656365	-0.806779302	2.149172874	0.289050373	-0.550399815	-0.025474089	-0.681251801	1.655731306	0.729987572	2.288722758	0.910111818	1.383781692	-0.801026298	0.299557696	1.349505746	0.564779921	1.261150029	-1.301372114	-0.755082368	-1.417246169	-2.274854209	-1.181418906	3.006746912	-0.22057572	-1.176902967	-0.4713897	-1.064013004	1.098346934	1.010777318	1.282815613	1.900249911	3.158802935	-0.280627039	0.074863383	1.388150922	-0.474379399	0.057303339	1.1184582	0.305737919	1.247125681
ARG81	-0.265782168	-1.014140824	1.154976315	1.542431797	2.305467931	-0.880156583	0.820733734	1.642429261	0.623348571	3.172869657	-0.930094044	-0.812282474	1.31280768	1.079850066	2.002663483	-0.458511685	0.191573543	1.612956896	0.541069723	2.835136131	0.647930561	0.645861123	-1.627918725	-0.864501657	-1.18413293	0.612081211	0.35869134	-1.783153193	-0.327766699	-2.745326963	-0.60913521	-0.853364848	1.398236212	0.973560359	1.5309515	-0.301278093	-0.096255262	1.649175875	0.433907757	3.061349839	-1.556950786	-0.961908835	1.689122216	0.315371611	-0.198068322	-0.580170108	0.881591176	-0.110474114	0.982344617
ECM22	0.497247678	2.007613674	1.007168383	-0.245760259	0.594334458	-0.689787274	0.366895186	1.004274167	0.890466342	-0.036269006	0.598921527	1.496133124	0.845984851	0.031060585	0.297947895	-0.31078746	0.979897136	0.715602598	1.397624711	0.295790852	-0.950644547	-1.193258334	-1.545218332	-0.327682456	-0.682845899	0.302822093	-1.895050164	-0.272691492	-1.495644088	-0.768191081	0.666600208	1.12607375	1.047361248	-0.064773233	0.459043381	-0.256998824	1.444311342	0.318650201	1.632665083	0.518361935	-0.838946733	0.959790846	-1.229678885	-1.280527784	-1.356708825	-1.196458644	-1.639630579	1.092004409	1.022240759
RSC3	0.601437347	2.253949267	1.90774101	-0.778643974	-0.084547313	0.976920479	-0.728635327	0.000343707	-0.257736537	0.195923596	0.10869025	2.47583793	2.000099288	-0.858698287	-0.450095156	1.108791576	0.845534084	0.248575613	-0.040486073	0.648238709	-0.370601405	-2.86637846	-0.941705004	0.616067085	-0.108061226	-1.02371683	-0.730293032	-0.436797018	-0.178982304	-0.729320121	0.503020883	1.798609347	2.493074268	-0.849242766	-0.12320609	0.753773258	0.89512947	0.160591573	0.138210846	0.756276156	-1.412979151	-0.765747834	0.964804894	-1.582555387	-1.031258616	0.425514922	-0.294807624	0.257464292	0.201381938
PTK2	0.273596045	0.641825656	0.154867161	-0.665073877	0.120969429	-0.58690578	-0.010440128	-0.441191894	-1.20298643	-0.897333874	0.213300469	0.27634055	0.712593807	-0.137196043	0.332203727	-0.870205295	0.184091126	0.625122271	-1.26804325	-0.925641089	-0.054806357	-0.160181231	-0.87751411	-0.334531442	-0.26739298	1.210439377	-0.439469456	-0.995251228	0.285430791	0.884752022	0.077288484	0.141962723	1.074327367	0.053644515	0.045315551	-0.711671041	0.510979436	0.739662956	-0.607169584	-0.916114476	0.939176006	0.397150914	0.133438978	-1.497632297	-0.072887307	0.217019215	-1.292676028	-1.321886791	-0.65643483
BNI4	-2.086597092	0.168895031	-0.028307037	-0.725128701	-0.412000177	1.248350126	1.521207987	1.252497674	-1.279793881	0.960168268	-1.520190406	-0.460147487	0.35903842	0.073486858	-0.923374648	-0.749398474	1.07605547	-0.195906212	-0.701627575	-0.289986317	2.952019971	1.363419807	-0.522480712	0.355519721	0.937696471	0.711566177	1.043312608	-0.473275168	0.630541579	1.557672862	-3.084660732	-1.90921411	-0.157093402	0.01215857	-0.732730952	-0.580904631	-0.981341557	-0.102606687	-1.47602301	-1.594297056	1.179258909	0.7644535	-0.542572702	1.509432371	-1.18305082	1.639853723	-0.065564991	1.171523108	0.631678827
YLL032C	1.40096679	1.165049875	-0.513488485	-1.145037895	-0.647839342	0.519928825	0.802087121	-0.467920474	-0.53047006	-0.557396115	0.956525202	0.586430203	-1.276237949	-0.435578967	-0.047237595	0.336413374	0.813116989	-0.548936966	0.118389447	0.455608363	-0.236278812	-0.852997875	0.82945341	-0.120533691	-0.265746048	-0.488555581	-0.9992836	0.46887341	-0.172589832	-0.970118609	1.036202699	0.773503125	-1.014045791	-0.083076791	0.123782219	0.365891628	0.811341753	-0.393284299	0.241681763	0.821206939	-0.729348589	1.282052543	0.067650568	0.042737524	0.466762732	0.186262541	0.996700133	-1.872532417	-0.071520159
TPS2	-2.941495792	-1.706618041	1.181076543	-0.300795753	-0.510065521	-0.234298941	1.333318598	-1.975401615	0.10413747	0.476982077	-0.943545342	-1.31544872	1.734471359	-0.36244468	-0.454113937	-0.70879478	1.541614312	-1.714122696	-0.131765251	1.546213545	-0.417685254	-0.123140574	-0.292000868	0.399397167	1.230619394	0.210810724	-1.802849293	1.488872395	0.155343647	-1.23471531	0.347445297	-0.104646821	0.643371233	-0.298177986	-0.212913503	-0.543417185	1.935546205	-1.730568916	-0.021327319	1.454057528	1.26255216	-1.712952676	0.609492845	-1.073987718	-1.076383034	-0.31111767	1.094587107	-0.890966203	0.001380219
FAR1	-1.132032026	0.348721422	-1.478162671	-0.236300123	0.840908542	-0.218510142	-1.432547453	-0.687971966	-0.5844123	-0.53556236	-0.268688028	-0.424653513	-2.249502836	-0.185911101	-0.334838644	-0.152612282	-1.895502242	-0.366770717	-0.690870999	-0.906248429	0.030252712	0.237018546	1.322703506	-0.023319884	0.546688668	0.01585477	1.422077454	0.362016665	1.226833604	0.611452017	-0.118253838	-0.289640414	-1.586640483	-0.161644523	-0.439429207	-0.12933557	-1.557901971	-0.502116156	-1.024200526	-0.812869629	0.390668281	0.036753332	-0.538087731	0.060069784	0.998281901	0.156384058	-0.377335306	-0.032200382	0.896850981
PRP6	0.234886652	0.05757212	-0.549505456	0.734556607	-0.090949426	-0.234226959	0.478400265	0.137001568	0.358332017	0.912404926	1.070282931	0.02609318	0.027850172	1.015012133	-0.017117217	0.155996933	0.604612908	0.015710429	0.339714432	1.220888409	-1.862915594	-0.45125377	0.074882044	-0.950692638	0.039851548	-0.286246833	-0.829468143	0.197637807	0.493141741	-1.157654451	1.265429053	-0.281483847	-0.203439134	0.879458854	0.078108465	0.075679581	1.229368668	-0.173317386	-0.343310699	0.696653183	-0.130725594	1.037112394	-1.413622624	0.600646581	0.91294308	-0.000689119	-0.31829622	-1.430053751	1.488989981
CDC48	1.120190242	-0.733065495	-0.418111491	-0.806790355	-0.525756941	0.495800447	-0.831307792	-0.787770618	-0.881941991	-1.332007068	1.553927188	0.414952376	0.667776698	-1.00877461	-0.395047267	0.333011602	-0.205572872	0.107172984	-0.745871339	-0.608625879	-0.814290503	-0.810500014	-0.288321397	0.406786345	0.873940601	0.108581478	-0.562209826	-0.157649926	0.299757476	-0.397940352	0.542876651	0.97650259	0.592517108	-0.23175738	-0.383930279	-0.169364128	0.492273781	0.62533145	0.103344305	0.604194033	0.361761203	-0.01496428	-0.019625188	-0.468413613	-0.205109085	1.432109414	-0.695130778	-1.67783318	0.225352181
SAP155	-0.108048618	-0.852878869	0.066424507	-0.358307554	-0.773720432	0.334087899	-0.992799222	-0.611704953	-0.082822544	-1.04386681	-0.36542646	-0.272896425	0.662424626	-1.163868062	-0.228196875	-0.81633583	-0.762853647	-0.075762012	-0.201403231	0.026292813	0.535686059	-0.494601993	-0.924702214	0.896611326	0.250915304	0.812316029	0.207711096	-0.261305825	0.084575773	0.104034306	-0.114786328	0.239602739	0.956320371	-0.816447298	-0.29573088	-0.773088332	-0.370854362	0.256147403	-0.196765069	-0.027926514	0.669829201	-0.407304773	-1.456270669	-1.474832569	-1.466277854	0.047320835	0.470279129	1.628183875	0.254153269
COG6	-0.269632069	0.666601536	-0.19457559	-1.060814862	-0.014333772	0.536161593	0.185391307	0.809789524	0.317650281	0.480103771	-1.201045284	0.910541508	0.202510089	-1.673168943	1.206001553	-0.100337397	1.128008376	0.065049936	1.52909159	-0.292843249	2.168189544	-1.355662011	-0.920642665	1.037991604	-1.578025865	-0.769816948	-2.169494016	0.588009843	-1.221478375	0.062376923	-2.04509707	1.108565318	0.504183051	-1.411021733	1.84251317	0.063419623	1.536038877	-0.627643191	1.039312097	0.073060673	-0.717006137	0.000812997	-1.901725026	-1.254071687	1.394969695	-0.359837999	0.576783617	1.48609729	0.367665036
AZF1	0.54678929	-0.291575656	-0.425899547	0.090707861	-0.156551643	-0.248485974	-0.019934538	-0.24121569	-0.10509436	0.095469661	0.134202255	-0.522835931	-0.654282077	0.12390084	-0.29339283	-0.582376826	-0.070424535	-0.216767821	-0.196078938	0.016100577	-0.459471655	0.190072044	0.335476053	-0.292973897	-0.13314103	0.704468378	0.067617098	0.365971369	0.206192526	-0.234211494	0.400227931	-0.056493502	-0.243673297	0.196485549	-0.090624459	-0.748765818	-0.332260473	-0.474515332	-0.360175143	0.036608765	0.255434136	0.037177784	0.282167095	-0.372456059	0.644991802	-1.078582575	1.520046853	-0.531716646	-0.83169246
RTT101	1.425587215	0.177997515	-0.467464613	-0.473130954	-0.773939913	-1.06409658	-1.394085802	-0.319389191	-0.288019758	-0.720927222	0.620880242	0.073469277	-0.892922109	0.017688313	-0.344803357	-0.421447186	-1.509847654	-0.549442103	-0.051792831	-0.335781042	-0.585213195	-0.054044197	0.571603627	-0.417118209	0.113684451	0.211405718	0.877856722	0.632298594	-0.181851959	0.284542557	0.58619767	0.114523345	-0.667598524	0.461332033	-0.188289865	-0.286810724	-1.001187744	-0.635463629	0.199096919	-0.222914743	0.218582318	0.105143364	0.281517882	0.413053704	0.628487441	-0.204970675	-0.753587568	0.014131828	0.5023015
TFG1	-1.314078643	-1.139561617	-0.000708279	0.042021573	-0.316030032	0.207993075	0.406611978	1.546139507	0.503090105	0.776038195	-1.275055314	-1.160264065	-0.265206668	-0.204995754	0.308498156	0.556092251	0.583699507	0.003802612	0.557478749	0.719962839	0.692633231	1.03592221	-0.302301228	0.929169255	-0.521487538	-0.332815597	0.278207507	0.984330071	0.360377201	-1.643768739	-0.746040849	-1.309788846	0.180655166	-0.277449108	0.693286098	0.846941567	0.051507148	-1.629955639	0.418404349	1.397147221	-1.449784437	-0.724446899	-1.739443184	-0.031942963	-3.034781661	0.535369614	1.019117159	-0.343909473	-0.800302645
RAD34	-0.14813712	-1.267494702	-1.400250181	-0.942423	0.349919581	-0.408578968	-1.655944591	-0.287296341	0.279193431	-0.215478488	-0.04331861	-1.031759216	-0.799901017	0.053085845	0.409982482	-0.017031398	-1.60597944	0.361610956	0.663529045	0.350182459	0.391487957	1.377067066	0.534705374	-0.342807078	-0.493697164	-0.484174924	1.889715505	-0.027018618	-0.531657266	-0.125885736	-0.135981047	-1.302784178	-0.617970879	0.265295578	0.30526155	-0.11272659	-1.80292908	0.148019542	0.619528445	0.115713251	1.245174638	0.085525351	0.012248498	0.010684168	-0.56348055	-1.901373514	0.917269018	1.74563705	0.0102874
DBP7	-0.520099576	-1.100107141	-0.250433479	-1.094196092	-0.503982105	2.158778183	4.260027182	0.98094732	1.399059784	0.381650877	-1.033833165	-1.512447295	-0.042193722	-0.423749834	-0.049400907	2.874491434	1.882893172	1.565871627	2.655912392	-0.099724371	0.195677403	1.429286879	0.499482996	-0.323622985	0.241914814	-3.736118824	1.723151503	-1.584719892	-3.41738642	2.435678846	-1.572688143	-1.727537249	-0.445797199	0.425824155	0.20637471	3.490972893	-1.20179241	2.993689253	5.440789993	-1.352015	0.713488925	-1.603155292	-0.097632755	0.570694049	3.615089706	1.569494113	0.528249073	-0.318038143	0.301881127
YBR255W	-0.451391723	-1.317541146	-0.948799954	-0.557974204	-0.226775075	-1.21562132	-0.845909941	-0.864582563	-0.476845421	-1.474806677	-0.151769785	-1.167927164	-0.895430459	-0.130298724	-0.502917637	-0.351134991	-1.297849497	-0.810731418	-0.584192082	-0.694137622	-1.049553891	0.567671601	0.974471898	0.436979657	0.088738484	0.370298416	0.920159173	0.739444302	0.715039696	0.702717393	-0.086358678	-1.154345492	-1.110634864	-0.300388616	-0.436909601	-0.199696001	-1.210617528	-0.821524408	-0.91779303	-0.836956757	-1.609676563	-0.989279743	-0.03106412	0.391011802	-1.364947747	0.258821553	-0.425137455	-1.174743037	0.914198712
LCD1	-1.181212904	-0.084853025	-0.629737077	-1.675661955	-0.400199809	-0.806168905	-0.146752491	-0.885730606	-2.268084368	0.821589172	-0.565151882	0.06182674	-1.595384337	-1.160266208	-0.92669794	-0.435457775	0.246564115	-0.621277998	-1.683101004	0.029438056	1.924547105	0.151422152	1.69661656	1.096393942	1.346698517	0.873644284	-0.369853522	0.453235809	2.102190306	0.262169277	-0.559315882	0.067371401	-1.643452118	-0.94821911	-1.221815327	-0.934556706	0.264560927	-0.64723044	-1.893117634	-0.358403914	-0.492636965	0.881248524	-0.653044838	-1.026436336	-0.682348857	1.157874566	-0.238584932	-0.107727614	-0.116758244
FAA1	-0.520749307	-0.69737613	-0.34356654	-0.35959302	-0.858415861	-0.527657208	-1.349	-0.125683147	-0.876462786	-0.732792219	0.993835689	0.181998987	0.397246968	-0.64248964	-0.16056041	-0.218444294	0.03616437	0.544230429	-0.273496383	-0.82809749	-0.499793277	-0.136911297	-0.368914448	0.604529911	-0.149842397	-0.79660439	-0.655890849	-1.547736551	-0.573074311	0.304953717	1.369160833	0.169272592	0.251343236	-0.747326067	0.012396223	0.398547149	0.75125674	1.131278258	0.228030436	-0.768472195	0.966598054	1.465236454	0.872048259	0.955396376	0.395392241	-0.595739118	-0.320022102	-1.210770266	-0.983296491
YKL187C	-3.017346724	0.372769329	-1.092709299	-1.900575488	-1.669399535	-1.819876978	-0.232432306	-1.258246225	-1.363579405	-1.938987458	-0.464143192	0.034546073	-1.912832929	-1.923590339	-1.436093231	-1.60126046	-0.102329564	-1.401571886	-1.285980001	-1.246109311	-0.440430071	-0.148973058	2.243076278	2.620639824	1.123385917	0.574062275	-0.131416619	1.381357318	1.088898834	1.028769893	-0.002831032	-0.058172977	-1.757127922	-2.027540622	-1.327753321	-1.391125479	0.017093741	-1.353379977	-1.26413152	-1.362703232	-3.958446207	0.160557283	0.982693811	-1.207798532	-0.66815746	-1.509583669	-0.993958867	-0.258561794	-0.111045631
BUD14	-0.549021361	-0.138287878	-0.837872744	-1.541950606	-1.347558144	-1.267440761	-1.313605675	-0.655056852	-1.718038298	-1.387910019	-0.595559803	-0.453526036	-0.652413455	-0.690959489	-1.409891094	-1.18134039	-0.931041041	-1.968650888	-2.196757051	-0.518329388	-0.050893143	1.622984343	-0.186983236	-0.402826577	1.325368019	1.14306031	0.931043521	2.454143793	1.561474868	-0.140944535	-0.814337864	-0.88442031	-0.334480132	0.466717162	-1.367830579	-1.042755206	-0.968913521	-2.023782368	-1.087681697	0.034747639	-0.654186492	0.790849138	-1.223588078	-0.53761546	2.125350081	-0.506134084	0.061874505	-0.327685418	-0.43150744
PBY1	0.478444161	-1.212154492	-0.936558998	0.127259256	-0.070191245	-0.701382019	-0.459319658	-1.177843595	0.674453527	-0.758352218	-2.089780487	-1.454116959	-0.698439908	-0.716104022	-0.399808648	0.847784256	-0.461520856	-0.653323521	1.733825652	-1.205551451	1.941250524	1.498348326	0.232711957	0.671072819	0.166281881	-1.63119444	1.069070138	0.174660894	-1.704008685	1.516572914	-1.871482893	-1.338514387	-0.399743753	-0.706848664	-0.358192086	1.75968697	-0.882673797	-0.566163968	1.437994745	-1.942478944	-1.340499961	-1.408207084	-0.942320822	1.291673173	-0.242913604	0.053234299	0.822006401	1.287131114	-0.292516314
CDC5	-1.067854793	0.390994459	-0.242455979	-2.835709365	-1.168332386	-0.046636583	4.385403791	0.698149863	-2.696423905	-0.462611177	-1.749492282	0.450376005	-0.418290428	-3.137341733	-2.109008326	-0.244982352	3.803084543	0.223331735	-2.691618997	-1.079605773	0.743313024	0.18415169	0.83302634	3.786338802	2.431195051	0.779253374	-1.614637345	0.737897359	2.352677068	1.234004229	-1.155907449	0.632446376	-0.579946431	-3.704418863	-2.509525979	-0.684005806	1.529461736	-0.711261572	-2.392888553	-1.722112878	-1.608660072	0.98338397	-0.395810781	-1.806985502	-1.579519454	0.422283594	2.914679185	0.746573971	-1.329731416
RTS1	3.514561468	1.225239974	-0.395417508	0.383177912	-1.534018166	0.435925371	-0.952195544	-0.772888368	-0.928460469	-0.770174017	1.497915572	0.427908544	-0.525139457	0.110297087	-0.415297337	0.272610603	-0.726540309	-0.673181287	-1.666732982	-0.650366215	0.482704499	-0.139790725	0.479381352	-0.161368197	0.114269167	1.242576062	1.214062862	0.550674498	1.294311079	0.453972469	-1.334618582	-0.14156578	-0.094155271	0.103888194	-0.15197525	-0.651080791	-0.953017791	-0.264157413	-1.217755216	-0.619217417	-0.147267864	2.1253722	-0.082902442	1.64975432	0.273999407	0.999744275	-2.918033176	0.206848565	-2.492817897
TRP5	-1.396223512	-0.419394833	-1.229703162	-1.51420039	0.057936504	-0.929657503	-0.492521245	-0.726649445	-1.497831546	0.091361877	0.096449997	0.04452991	-2.558063595	-0.543555335	-0.024610181	-0.560785306	-0.637969316	-1.435383744	-0.645073562	-0.503721894	-0.076786824	-0.900504044	1.12659918	-0.181199989	0.123631253	0.594638693	0.418595781	0.779067682	0.386124456	-0.054229357	0.563524288	0.58786401	-1.143711798	0.23827806	-0.194875103	0.012091122	-0.388887714	-0.797920555	-0.223666338	-0.201053575	0.135723195	-0.316666393	-0.710229969	-0.025602433	1.158903516	-0.240180525	0.057426652	-0.515955627	0.079865659
CEX1	-0.141760915	0.767982288	0.359947545	0.001030974	-0.089099797	-0.125061094	0.32194322	0.239810251	-0.682573726	0.81330012	0.400547187	0.192116755	-0.003560294	0.103754997	-0.426055712	-0.431431617	-0.352673981	-0.691089982	-1.409435325	0.461560988	-0.52961608	0.389963076	0.693386676	0.080967033	0.35313915	-0.173349464	0.237541647	1.050837522	0.993454103	0.174852289	0.8210535	0.009240852	-0.735203496	-0.314104669	-0.345959728	-0.228647114	-0.538893792	-0.570499948	-1.144553148	-0.048695553	-0.347030262	0.173793502	-0.818834818	0.228170732	-0.692999517	-1.228952546	-0.71324532	0.400734093	-0.731479392
NOC2	-1.372934974	-0.321699829	-0.781554786	0.729018567	1.172943087	-0.011397389	0.803472384	2.729612233	1.070840677	0.799822701	-0.603095965	-0.295772141	-1.025705747	0.688139702	1.244992777	0.390154914	1.111949547	1.467603125	1.714167935	1.388132593	0.58186743	0.856220585	0.652685201	-0.326198142	-1.160165647	0.379277568	0.433955212	-2.161260792	-0.320086383	-0.421638319	-0.063121726	-1.00833206	-0.658451931	0.847340711	1.775734419	0.166225485	0.315216825	2.228505932	1.036640008	0.284626394	-0.381018465	-0.296815149	-0.480780954	0.094811287	1.110471016	-0.463503513	0.892428665	1.623907969	1.674314394
MPS1	-0.466713767	0.55957479	-2.241889196	-2.228965707	0.299520077	-1.281402072	0.625866195	-2.590307917	-1.298009898	0.099162275	-0.398647952	-0.943128262	-0.833713998	0.04872949	-0.490459786	-0.481503391	-0.085653022	-1.58782247	-0.402006057	-0.345728318	1.10227829	0.235958696	0.471636509	0.567141373	2.303376536	0.808296379	-0.054997588	1.496823062	0.849759678	1.102856676	-0.715091501	-0.60918525	-0.448136975	-0.640327509	-1.878690434	-0.864105496	-0.185365969	-1.444456775	-0.496086369	-1.35443359	0.270688024	-0.915978297	-0.038371155	-1.440653839	3.462106179	0.817065153	1.449559715	-1.034843615	0.055707302
ACS1	0.102267701	-0.932203526	-0.733545902	-1.346151867	-1.135367363	-0.484917084	-2.367330067	-0.985869106	-1.37056086	-0.61476286	-0.769764679	-1.496667397	-1.205553928	-1.13591559	-1.334633089	-0.612383377	-1.704362706	-1.553158817	-0.80416648	-0.868068066	1.26495139	0.691830335	0.836392466	1.237545157	1.13823938	0.53761064	1.27502105	1.065066974	0.962547429	0.268717177	-0.893804379	-0.78296378	-1.153817609	-1.318529034	-1.145680291	-0.652401294	-1.630163137	-1.276347908	-0.932650407	-0.60025528	0.220825306	-0.339126151	0.180270932	-0.354487546	-0.949178796	0.554407051	0.106636993	-0.655594568	0.411186604
TOP1	-1.224255163	-2.73440524	1.137794041	0.491809744	1.218999271	0.893456243	0.765357878	1.546126188	1.749539293	-0.03239692	-0.760016561	-1.97918335	0.46171721	0.095385873	1.069894521	0.828240489	0.978254024	2.549647804	1.640242675	0.61211466	1.086147028	2.316190119	0.287469839	0.045151772	-1.039365766	0.736121972	-0.882698283	-1.724013572	-0.944552967	-0.356733259	-0.923773795	-1.264795714	-1.366672714	0.138453744	1.149358665	-0.341582453	1.254218848	1.69123126	1.479804373	0.258679352	0.019759374	-0.631213119	-1.604497145	1.149299493	-0.773317136	-0.408636823	-0.499074374	1.732073516	1.079317498
NRP1	-0.143492598	-0.03412812	-0.466711701	-0.698164228	-0.18436042	0.182271371	-0.211496498	-0.143706633	-0.052363415	-0.275873812	0.145618021	0.348914711	0.234637348	0.252606911	0.630358581	0.315793983	0.106519191	0.698260012	0.582027185	0.890531342	-0.343447943	-0.894587403	-0.304169407	-0.288995804	-0.543593888	-0.818040948	-0.568866741	-0.842829981	-0.709791226	-1.215831021	-0.207519578	0.985331352	0.253180653	0.314323227	0.556333735	0.73667046	0.398904576	0.705388507	0.619833923	0.959220167	-0.48610537	0.597600076	-0.152823238	-0.216583133	0.813456356	-1.061187671	-0.712705517	0.576375794	1.193502278
YDR520C	0.454608054	-1.867132957	0.739909339	0.501642398	1.275179465	0.664377634	1.173887193	2.504237103	1.269007913	1.561565729	0.229406315	-1.237061288	0.177811668	0.220434859	1.158482217	1.256406816	1.834801738	3.482360938	1.174347824	2.129322535	-0.182932773	1.252853549	1.161176868	-0.14234928	-0.860615767	-1.379109415	-2.159691641	-2.894512459	-0.938805114	-1.808522811	0.305025988	-1.450530587	-0.291164683	0.034140255	1.029829814	1.331825119	1.697964543	3.243472525	1.01234757	1.691022534	0.509651768	-2.305524523	0.089028433	1.790928648	1.723571888	0.014050225	2.043990964	3.341660318	1.525160735
GUS1	0.309218546	-0.136329149	-0.775352457	0.703417357	-0.069434169	-0.650470818	-0.327749846	-1.073356699	0.081864942	-0.312207081	0.159352511	-0.050498978	-0.64561532	0.743123542	-0.16462738	-0.757658013	-0.022388467	-0.544338937	0.009325363	-0.277271799	-0.581336536	-0.419534965	1.109975281	-0.511241509	-0.148778345	0.546495615	-0.406369009	0.527146508	-0.271028735	0.376030215	0.694073796	0.302389752	-0.865433099	0.558352445	0.194943829	-0.449147497	0.270614976	-0.406993695	0.07192044	-0.253758461	0.693147878	-1.003445322	0.965555743	1.330388778	0.277549717	-0.156413642	0.488820099	-1.005116237	-2.328774164
LEU1	nan	nan	nan	nan	nan	nan	nan	nan	nan	nan	nan	nan	nan	nan	nan	nan	nan	nan	nan	nan	nan	nan	nan	nan	nan	nan	nan	nan	nan	nan	nan	nan	nan	nan	nan	nan	nan	nan	nan	nan	nan	nan	nan	nan	nan	nan	nan	nan	nan
BRN1	0.766721405	0.141340764	1.821924589	-0.043667133	0.820996726	-0.574050495	0.545907432	0.239182365	-0.138668631	1.82077554	-0.137943742	0.048388028	1.800627715	0.062250875	0.563344608	-0.89551074	0.714606411	0.068501044	-0.317484281	1.703222344	0.823749947	-0.346554976	-2.430442274	-0.076467028	-0.642316253	1.638344382	-1.000769041	-1.60470019	0.697943366	-1.454249135	-1.369193072	0.035925619	1.788354793	0.471947308	0.501336457	-1.642926997	0.914151224	0.280453884	-0.961148979	1.666845898	0.682075892	-1.692941495	1.564434351	0.299677316	0.820379516	-0.753012486	0.425992011	0.191361973	-0.282522381
PTA1	-0.153025935	-0.298077885	0.497265274	-0.177496239	-0.078529842	0.399479024	0.205113378	-0.148743728	-0.463762198	0.568523815	0.054914373	-0.118185405	0.436402096	-0.398958976	0.107448057	0.206770956	0.480071603	-0.055904288	-0.126842129	0.380727036	-0.110388713	0.40686091	-0.211612012	0.75222242	-0.405655067	-0.862842807	-0.476817547	-0.264005456	-0.250286497	0.289843656	-0.092944743	-0.472057824	0.27749823	-0.657237804	0.425193512	0.573384059	0.835549302	0.331501033	0.514984839	-0.204333433	0.301259696	-0.653780042	0.868437385	0.51401943	-0.198373369	0.257633804	0.711842637	-1.436986782	-0.713948983
RRP6	0.310473545	0.396511238	-0.340920759	-0.565643814	0.433409054	-0.743147717	-0.364341952	-0.295211015	-0.887179323	0.169996237	-0.381472175	0.296877726	-0.475047185	-0.518627253	0.333068442	-0.920721576	-0.368793554	-0.182347984	-0.515031832	0.567751657	-0.151982526	-1.487436746	0.248929209	1.104539876	-0.386719527	2.078331501	0.624795452	-0.088814772	0.744951132	-0.931705025	-0.034052284	1.007322559	-0.381072243	-0.870787593	0.346718431	-1.59124253	0.120684822	0.091699896	-0.533612101	1.253767241	0.126645644	0.181230636	-0.25972791	-0.327925185	-1.414931011	-1.171265135	-0.488997207	-0.519030795	-1.031289277
PRP5	0.120884999	0.47195002	1.278510119	0.224248421	0.647077759	0.333384045	-0.18279738	1.423541077	-0.377075187	1.449013934	0.139594299	1.055709951	0.402031732	-0.445847185	0.869493891	-0.021989394	-0.089486828	0.805238621	-0.013194909	1.165985663	-0.022884924	-0.852781564	-0.702907802	1.262033452	-1.518200526	0.813558512	0.314384508	-0.484756955	0.71246308	-0.635618711	0.343401279	0.914717069	0.086250899	-0.942673515	1.346085096	-0.491500512	-0.413969157	-0.323218773	-0.585023739	0.554935653	0.453471408	1.573523757	-1.560861875	1.205066039	0.068216472	-0.542651071	0.097718607	-0.807564474	-2.024147007
ACO2	2.278264966	0.295516811	-0.441244961	0.402885007	-0.592190075	-0.768420789	1.064821528	-0.708208346	0.442281723	-0.252860726	2.962375097	-0.432611023	0.262983435	1.08873862	-1.82922875	-0.691448883	2.546392592	-0.480024823	1.420323908	1.484602537	-0.59069037	-0.199067417	-0.449278951	0.507869599	0.787046082	0.139442917	-2.930368801	-1.30236564	-1.488021451	0.067683047	2.627058059	0.725423204	1.179994371	-1.470002703	-0.855159372	0.079032145	3.692403583	0.732347308	1.462325038	0.779672056	1.002944106	-2.109041612	-0.006753934	-1.347712268	0.711899843	1.155401268	0.618818302	-0.709124549	-0.148634372
PSY2	0.303310572	-0.940104231	0.95773553	-0.626572731	0.84862961	-0.256908204	0.341689086	-0.573021108	0.380612728	1.452490029	0.031701431	-0.559756611	0.420417073	-0.769928106	0.765586484	-0.329634141	-0.187473023	-0.403396481	-0.214635595	0.525579639	-1.166097198	0.532917813	-0.736166985	0.219249064	-0.276049821	0.361405592	0.577958555	1.247994187	1.075622298	-0.78330481	0.8805309	-0.629333046	0.766724438	-0.616193547	0.643183697	0.113734997	-0.177338031	-0.620092437	-1.209413394	0.646262818	-2.307915014	0.640861735	0.779346798	-0.939490221	0.702590482	-2.498050913	-0.402231678	-0.143788578	1.117318042
KAP95	-0.143666504	-0.068134875	-1.128774762	-0.936515277	-1.243230046	0.155898128	0.770863882	0.057669912	0.206962969	-0.327642083	0.747394199	-0.54189839	-0.076945989	-0.353477739	0.066261093	0.970328971	1.687671873	1.248801105	0.387451312	0.411559005	-0.467392517	-0.933659078	-1.09192291	-0.488202545	-0.829123716	-1.940527327	-1.589907085	-1.713427094	-1.358628272	-1.065339637	0.708400193	0.766038243	1.047963889	0.680296289	0.606671497	1.815718644	2.280323912	1.762445444	1.416506119	1.467720541	0.020476166	-0.362766998	-0.484809948	0.267913715	-1.354260805	0.872241907	-0.177149655	-1.661010628	-0.171096712
HIS4	-0.342066938	-0.688120633	-0.944948821	-0.996446963	-1.193231538	-3.8471259	-2.385586439	-0.262581448	-1.588028635	-0.664057642	0.424622042	0.307211897	-0.219833029	-4.090770928	-0.891984681	-3.877802438	-1.377578678	-0.160718192	-2.203509238	-0.559176969	-0.732008655	-0.206282112	0.775666932	0.013441527	-0.597402294	0.645155887	-0.322282557	1.156210063	3.162061911	-0.825234697	0.86292688	0.498437035	0.024672607	-1.081800897	-0.317239509	-0.977626574	-0.169767791	-1.412233225	-3.169441256	0.172261104	1.718629843	-0.265570102	3.21845396	-0.082107274	-2.339646639	2.093563862	-1.929168311	-5.237306093	2.237420312
YGR150C	-2.75484386	-0.727875211	1.227380941	1.07859954	-0.137578337	-1.449821796	-1.477724602	1.51583381	0.150515625	1.105890466	-2.782328536	-0.510348309	1.332001018	0.539354732	-0.418750469	-1.358068029	-1.30204021	1.634955379	0.629272639	1.248203129	2.623446798	0.202476188	-1.068405405	-0.701338059	1.12107121	-0.116456032	0.982262573	-0.597301404	-1.248117675	-0.236799001	-2.947059958	-0.39521136	0.892529116	0.249652328	-1.374807428	-2.532500121	-0.737933864	0.485619364	1.022366176	0.277281309	-0.604132039	-2.746858259	-3.090611509	0.120997574	2.583815385	-2.524678168	0.94575526	-1.394268696	2.053273824
KIP3	-1.03049053	-0.510770212	-0.470422088	-0.520522378	-0.654243801	0.961101352	-0.195518582	0.490648951	0.755625418	0.277109689	-1.216593706	-1.144640315	-0.214168487	-0.488395656	-0.193680024	2.101906449	-0.957861526	0.103223157	1.296552872	1.065326375	0.756840426	1.126982727	-0.277142093	0.288329625	-0.398240529	-0.400188519	0.80196041	0.157943974	-1.120459851	-0.127999232	-0.912386013	-1.274442938	0.215736505	-0.250368671	0.009841438	0.255514154	-0.952234058	-0.109306439	1.030380955	0.121459813	-1.419240337	-0.524529685	-0.871851067	1.505274172	-0.409373419	4.171124013	-0.173681208	0.710484081	-0.193347371
VPS72	1.175103965	-0.285286491	-0.776491778	-0.138448784	-0.508106118	-0.455674411	0.746024431	-0.858538252	0.052070617	0.083295327	-0.174854557	-0.511009955	-0.645578125	-0.211797552	-0.540236539	-0.079438124	0.650419208	-0.127333291	-0.181456117	-0.027987547	-0.7042931	1.15619314	0.842120045	0.14791489	0.34529372	0.104840758	0.016951293	-0.438741657	-0.134184245	0.500723306	0.018131904	-1.187499925	-0.845009769	-0.241000287	-0.463825522	0.349074206	0.486733612	0.222136011	-0.314959861	-0.419115258	-0.00334874	-0.547138074	-0.36837006	-0.163785899	-0.982792655	-0.296761464	1.855883533	-1.158871937	0.622433297
VAC14	-0.425812664	-1.396370895	-0.648212873	0.348656931	0.582316255	1.887347379	-0.081740471	-0.421441311	0.65542212	1.810030902	-0.193183752	-1.56254938	-1.755110318	-0.083420318	1.739225851	4.337463612	-0.342908162	-1.442011037	3.189977511	4.616259429	0.460581908	0.78972943	1.589624076	2.067666775	-0.57398284	-4.391007951	-0.252698449	2.599817185	-2.215322604	-4.335539391	-0.457489126	-0.87469522	-1.766384013	-2.068942948	0.839941202	3.925948284	-0.044531668	-2.479693228	1.788339857	4.302790599	1.985069167	0.765405917	-0.042479171	1.119291433	0.757475344	0.822756506	-0.27740034	-0.994969717	-0.245565532
CDC53	-0.300095076	0.205818715	0.172088302	-0.0132917	0.182340022	1.884676123	0.254807798	0.13562527	-0.185424674	0.662786003	0.27120199	0.450948318	0.053420912	-0.111930692	0.416425807	2.247050034	1.020389827	0.696352157	0.515669421	0.949904638	0.023050768	-0.533914476	0.352336664	0.827667627	-0.78676322	-1.266444381	-1.149701085	-0.617402725	0.195639961	-0.311787184	-0.006568683	0.551062606	-0.243244305	-0.740512419	0.854481753	0.852928799	0.51536048	0.835743584	0.136298827	0.45330954	0.337670089	0.874678478	0.413401812	0.133040979	-1.40408307	1.499020524	0.581749258	-0.086055325	0.29374569
SAP4	0.103588448	1.99261253	-1.767747115	-7.684960251	0.468898062	1.112320011	-1.168957257	0.845128136	0.555749167	1.262619231	-0.358463485	0.477817398	-0.599676886	0.04849659	1.220111465	1.279911709	-0.729185844	0.971187226	0.612506383	0.889207685	0.03325698	-0.931023569	0.628907363	-0.492823972	-2.099955275	-0.978535734	0.228859565	-1.022887656	-0.569902945	-0.959276316	-0.592109193	0.568230469	-0.662698746	0.175538767	1.655442436	1.225314959	-0.525463539	0.976543995	0.571050479	0.875241143	0.006962212	-1.282351639	0.827287021	1.635311003	0.063433055	-0.713837131	1.240626414	0.135507035	1.373492238
YOR129C	0.484590113	0.136424265	-0.678880839	-0.739390244	-0.263725532	-0.323893844	0.499899797	-0.660290673	-0.512723063	-0.605322928	0.287774143	-0.609493523	-0.972024819	-0.278101708	-0.369361836	-0.700473465	0.438836523	-0.817815842	-0.512834477	-0.200982592	-0.807679442	0.498043586	1.129200985	0.148042552	0.259873453	0.668811379	-0.1485155	0.505392898	0.742601779	0.333568908	0.270022837	-0.795057296	-1.00254193	-0.257946773	-0.534245001	-0.891753344	0.060598177	-0.71241647	-0.640255988	-0.324096667	-0.316932294	-0.415912715	-0.310298236	-0.08129792	0.827446786	-0.057028565	1.280521946	0.59392021	0.306428342
SWI3	-0.3324993	-0.149279491	0.060996422	2.062094986	0.73279769	1.383943567	-0.271985992	1.589252069	0.57650073	2.295592954	-1.507103478	-1.29882584	-0.225940913	1.497371506	0.810530563	0.962661438	-0.272170276	0.784041102	1.149857035	1.676799384	1.984426769	1.37222159	0.879626845	-0.401491175	-0.532114663	-0.024765953	-0.0242069	0.12479902	-0.608122099	0.052192848	-1.330975546	-0.59558915	-0.565204027	0.582054566	0.831352776	0.516319572	0.337153337	0.348366002	0.887751541	0.6335048	-0.921506736	0.387363146	0.188873996	0.181404252	0.352019837	0.832854161	-1.753549518	-0.059221017	-1.017454781
PAM1	0.149065345	-1.390867512	0.320038554	0.08521209	0.005157716	0.81690818	-0.819668362	-0.99328286	0.077572688	0.219556734	-0.007386146	-1.08534269	-0.078839549	-0.00690386	-0.281881359	0.694024574	-1.248020662	-0.470871627	-0.005094346	-0.298684078	0.582674759	0.488092613	-0.040222116	0.203292005	0.32133775	-0.672875395	1.331495712	0.537184761	0.25841818	0.460718501	0.218837122	-0.760236442	-0.147160124	-0.027840104	-0.191124047	1.098606942	-1.374082868	-0.357955006	-0.038136605	-0.189321964	0.740652011	-0.40930782	-1.093045556	2.20716612	0.314083289	-0.087665642	1.062032972	-1.921106193	0.888593057
YBR225W	0.327043836	0.746902666	1.458081932	0.11111612	0.458076097	-0.135526142	0.909776186	1.093569654	-0.219648827	1.148164448	0.890464477	0.917264507	1.342279728	0.838122257	0.814965468	0.137914628	2.002499097	0.897147363	0.774720687	1.770809669	-1.960848987	-1.198441694	-0.861915814	-0.884516708	-0.769685516	-0.085580282	-1.383282966	-0.796115467	-0.949236618	-1.356626027	1.310881171	1.198196183	1.278700066	0.826565147	1.081572754	0.284953367	2.149991196	1.041582191	0.878151921	1.673830558	0.073895234	-1.101472282	1.604261742	1.028960465	1.768189954	-0.450383094	1.802072178	0.425507159	-1.102103015
NOT3	1.125116217	0.704481173	0.080138267	0.85214343	-0.541796286	-0.547815522	-0.733459004	0.259960959	0.90444234	0.262223522	1.315732685	-0.116597645	0.00979366	0.07764121	-0.041389793	-0.750972464	-1.424369006	1.447374813	0.702780488	0.324972125	-2.010439468	0.818943895	-0.479253638	-0.544409055	-0.672433068	0.423387548	2.040544744	-1.963460515	0.091081342	-0.412970998	1.1996186	-0.870622133	0.30765075	0.47526703	0.534374478	-0.558616222	-1.559321761	2.073483185	-0.158181159	0.197408562	1.754723529	-0.267893048	-1.318556698	-0.154137312	0.654930014	-0.508149956	1.146134247	1.487259337	2.666481979
CDC16	-0.310905924	-0.901513809	-0.330367967	-0.618710832	0.893471803	0.733205639	0.799693603	1.591576416	-0.221219974	1.31472069	-0.594012427	-0.647686283	-0.259225644	-0.32721581	1.460969916	0.171982166	-0.017119382	0.870687841	-0.017451387	1.233282759	0.261377877	0.886854576	-0.025531218	-0.01297103	-2.583653314	0.356916275	0.040747394	-1.068887531	0.768323466	-0.716142723	-0.638962472	-0.710641262	-0.250211683	0.046282927	1.843203083	-0.231430965	-0.827118926	0.682464554	-0.80585188	0.677068302	1.167796627	-0.380527255	-1.389826243	0.234063128	-2.444892286	-0.287524185	-0.21357882	0.252941568	-1.559508106
TIF4632	-0.072656169	-0.739372511	-0.872598491	-0.704434761	-0.728695926	-0.688916258	-0.441053118	-0.968038286	-0.900727553	-0.654680455	-0.542870653	-1.024813121	-1.111229312	-0.664430027	0.432076302	-1.606569607	-0.237280038	-0.115192678	-0.282804606	0.143688594	-0.021944678	-0.107384055	1.242323278	0.605274223	-1.004918378	1.530789132	0.372333933	-0.488228	0.370954519	-0.479623174	0.067762982	0.047446648	-1.13181464	-0.717422842	1.200275769	-1.220982684	0.150915705	0.18880123	-0.296100146	0.570968152	0.465529248	-0.899598064	-0.082816056	-0.899636383	0.18134416	-1.234750377	-0.436543116	-0.556058033	-0.307371058
EFT2	1.264333887	0.26064526	-0.997488026	-1.443768299	-1.453121138	-1.449924273	-1.141847834	0.036804255	0.299115982	-0.496636437	0.689028472	-0.791369435	-1.053321029	-1.635468473	-1.742598361	-1.732135479	-0.689842981	-0.149415088	6.01E-05	-0.232404499	-0.509401915	0.129374475	-0.186039285	0.169404636	1.374358701	0.63443278	-0.992852417	-0.909160168	0.507897255	-0.262033382	0.592778952	0.204020974	0.263645115	-0.661459944	-1.64833288	1.438458302	0.344169061	0.531437696	0.068652567	0.229128062	0.118796944	0.784836518	-2.70325121	-0.734185398	0.301452135	-1.547875703	-1.457827132	1.40587804	1.018793534
YPR090W	-0.262888655	1.850124473	-0.833809023	-0.251235546	0.779486816	0.643055438	1.200583868	-0.296904988	-0.45324411	-1.270387021	0.41932949	1.588991612	-0.143307116	0.738253994	1.542189329	1.482278752	2.465258033	0.827029253	1.344879755	0.282223048	-0.949877374	-1.14409268	0.048770639	0.096374588	-2.08122358	-0.931619833	-3.152458515	-0.939913879	-1.666299409	-1.044978566	-0.119260221	1.050460114	-0.139233988	0.245696157	1.635262524	1.044628694	2.273747959	0.459295723	1.397518185	0.041522938	-0.596372012	1.963064634	-1.179917192	1.52363512	1.324196546	3.965491279	-0.415989997	2.352094015	0.395232334
[truncated: 3,469 more rows]
[truncated: 401 more columns]
